# Supplementary material for: Pre-marked chromatin and transcription factor co-binding shape the pioneering activity of Foxa2
Source: Nucleic Acids Res. 2019 Jul 27;47(17):9069–86. doi: 10.1093/nar/gkz627 (PMC6753583; doi:10.1093/nar/gkz627)
Supplement: gkz627_Supplemental_Files [file gkz627_supplemental_files.zip]

Archive with 11 entries (11 files):
- Supplementary material combined.NAR.r1_final.pdf
- Table S10_NGS-Sample_list.xlsx
- Table S1_significant_genes_d0_d3F_d5FS.xlsx
- Table S2_DARs_gene.association.xlsx
- Table S3_motifs_ATAC-DARs.xlsx
- Table S4_significant_genes_het_homo.xlsx
- Table S5_Foxa2_peaks.xlsx
- Table S6_motifs_Foxa2-binding-sites.xlsx
- Table S7_wilcoxon.statistics.Boxplots.xlsx
- Table S8_ Foxa2 expression ESC-regulated_genes.xlsx
- Table S9_ATACseq.metrics.xlsx
