# Supplementary material for: Pre-marked chromatin and transcription factor co-binding shape the pioneering activity of Foxa2
Source: Nucleic Acids Res. 2019 Jul 27;47(17):9069–86. doi: 10.1093/nar/gkz627 (PMC6753583; doi:10.1093/nar/gkz627)
Supplement: gkz627_Supplemental_Files [file gkz627_supplemental_files.zip › Table S2_DARs_gene.association.xlsx]

## Sheet: ATAC_peaks_d0_vs_d3F_down
# GREAT version 3.0.0	Species assembly: mm10	Association rule: Two nearest genes: 1000000 bp max extension, curated regulatory domains included
Gene	DARs
0610007P14Rik	ATAC_nP_30059 (+70944), ATAC_nP_30058 (+71230)
0610009B22Rik	ATAC_nP_19742 (+31503)
1110002E22Rik	ATAC_nP_84680 (-23164), ATAC_nP_84681 (-23017)
1110002L01Rik	ATAC_nP_26609 (+38681)
1110034G24Rik	ATAC_nP_74515 (-5075), ATAC_nP_74519 (+2329), ATAC_nP_74520 (+5592), ATAC_nP_74521 (+7681)
1110058L19Rik	ATAC_nP_864 (+37056), ATAC_nP_863 (+37174), ATAC_nP_862 (+37236)
1500009L16Rik	ATAC_nP_14466 (+695628)
1500035N22Rik	ATAC_nP_95888 (+1050), ATAC_nP_95889 (+1205)
1600014C10Rik	ATAC_nP_113457 (+30244)
1600014C23Rik	ATAC_nP_56860 (-166331)
1700001K19Rik	ATAC_nP_31668 (+4801), ATAC_nP_31667 (+4900)
1700009P17Rik	ATAC_nP_8132 (-24405), ATAC_nP_8154 (+15996), ATAC_nP_8155 (+16141)
1700011I03Rik	ATAC_nP_62391 (+137743), ATAC_nP_62392 (+137840), ATAC_nP_62393 (+138052), ATAC_nP_62394 (+138147), ATAC_nP_62398 (+273021)
1700013G24Rik	ATAC_nP_93114 (+8077)
1700016C15Rik	ATAC_nP_8602 (-122188)
1700016D06Rik	ATAC_nP_120309 (+19693)
1700016H13Rik	ATAC_nP_99276 (-68414), ATAC_nP_99273 (-53271), ATAC_nP_99272 (-53133), ATAC_nP_99271 (-53059)
1700017B05Rik	ATAC_nP_132969 (-173861), ATAC_nP_132940 (+7562)
1700019L03Rik	ATAC_nP_69738 (+2548)
1700019O17Rik	ATAC_nP_3674 (+66049)
1700021P04Rik	ATAC_nP_65528 (+112146)
1700024P04Rik	ATAC_nP_37367 (-113364), ATAC_nP_37352 (-44745), ATAC_nP_37351 (-44596), ATAC_nP_37349 (-34501)
1700025G04Rik	ATAC_nP_6761 (+19718), ATAC_nP_6748 (+205067), ATAC_nP_6747 (+209355), ATAC_nP_6746 (+210640)
1700026D08Rik	ATAC_nP_115810 (-84276)
1700029P11Rik	ATAC_nP_47405 (-12053)
1700030K09Rik	ATAC_nP_124372 (+13058)
1700034H15Rik	ATAC_nP_9804 (-39107), ATAC_nP_9803 (-38908), ATAC_nP_9802 (-38473), ATAC_nP_9800 (-23106)
1700060C20Rik	ATAC_nP_76385 (-38941), ATAC_nP_76389 (-37119)
1700063H04Rik	ATAC_nP_109639 (+80219)
1700065I17Rik	ATAC_nP_62332 (+87255)
1700066M21Rik	ATAC_nP_2088 (-96001)
1700069L16Rik	ATAC_nP_100156 (+24162)
1700086L19Rik	ATAC_nP_29193 (-182555), ATAC_nP_29194 (-182330)
1700101G07Rik	ATAC_nP_77568 (-619636), ATAC_nP_77577 (-589230), ATAC_nP_77580 (-576121), ATAC_nP_77581 (-576057), ATAC_nP_77582 (-575368), ATAC_nP_77583 (-575273), ATAC_nP_77591 (-293011)
1700106J16Rik	ATAC_nP_22934 (+110539), ATAC_nP_22991 (+396217), ATAC_nP_22992 (+396406)
1700109H08Rik	ATAC_nP_95097 (+5622), ATAC_nP_95098 (+6422), ATAC_nP_95099 (+6740)
1700128F08Rik	ATAC_nP_130159 (+241111)
1810011O10Rik	ATAC_nP_121177 (+11059), ATAC_nP_121176 (+11180), ATAC_nP_121175 (+11340)
1810013L24Rik	ATAC_nP_49718 (-71653), ATAC_nP_49728 (-51137)
2010107G12Rik	ATAC_nP_105165 (-49424)
2010111I01Rik	ATAC_nP_35657 (+57591), ATAC_nP_35658 (+57709)
2210404J11Rik	ATAC_nP_54610 (+165864)
2310001K24Rik	ATAC_nP_76711 (-9249), ATAC_nP_76712 (-8943)
2310008H04Rik	ATAC_nP_50063 (+188061)
2310022A10Rik	ATAC_nP_112691 (+8835)
2310044G17Rik	ATAC_nP_30216 (-28275)
2310061I04Rik	ATAC_nP_56411 (+9300), ATAC_nP_56410 (+9504)
2410004B18Rik	ATAC_nP_85114 (+48488), ATAC_nP_85115 (+48595)
2410017I17Rik	ATAC_nP_56427 (+3506)
2410066E13Rik	ATAC_nP_106194 (+27151)
2410076I21Rik	ATAC_nP_133136 (+20272)
2410089E03Rik	ATAC_nP_44125 (-7099)
2410124H12Rik	ATAC_nP_53401 (-10077), ATAC_nP_53402 (-9742)
2410127L17Rik	ATAC_nP_65283 (-8870)
2410131K14Rik	ATAC_nP_100753 (+184041)
2410137M14Rik	ATAC_nP_56485 (+7582), ATAC_nP_56484 (+7796), ATAC_nP_56483 (+7969)
2610001J05Rik	ATAC_nP_104278 (-223721), ATAC_nP_104275 (+25299)
2610019F03Rik	ATAC_nP_120581 (-40559), ATAC_nP_120580 (-40434), ATAC_nP_120579 (-40155), ATAC_nP_120578 (-40077), ATAC_nP_120577 (-39989), ATAC_nP_120575 (-18517)
2610021A01Rik	ATAC_nP_113526 (-16693)
2610034B18Rik	ATAC_nP_115484 (-80278), ATAC_nP_115483 (-79998), ATAC_nP_115482 (-79681)
2610301B20Rik	ATAC_nP_86127 (+78915)
2610305D13Rik	ATAC_nP_94022 (+40415)
2700029M09Rik	ATAC_nP_123376 (+78664), ATAC_nP_123377 (+78775)
2810407A14Rik	ATAC_nP_53090 (-70882)
2810407C02Rik	ATAC_nP_80490 (-39981)
2900055J20Rik	ATAC_nP_61683 (-28072)
2900060B14Rik	ATAC_nP_4806 (-22730), ATAC_nP_4805 (-22638), ATAC_nP_4801 (+35691)
3100002H09Rik	ATAC_nP_91332 (+556416)
3110001D03Rik	ATAC_nP_88734 (+11044)
3110021N24Rik	ATAC_nP_90318 (-84380)
3110043O21Rik	ATAC_nP_86951 (-482355)
3110052M02Rik	ATAC_nP_54850 (-72448)
3110062M04Rik	ATAC_nP_105142 (+10961), ATAC_nP_105141 (+11125)
3110070M22Rik	ATAC_nP_38526 (+7002)
3830406C13Rik	ATAC_nP_38782 (-319707)
3830408C21Rik	ATAC_nP_37738 (+2241), ATAC_nP_37796 (+797001), ATAC_nP_37797 (+797147)
4731417B20Rik	ATAC_nP_102433 (-19377)
4732465J04Rik	ATAC_nP_15144 (-102645), ATAC_nP_15158 (+89582), ATAC_nP_15159 (+91302), ATAC_nP_15161 (+98849), ATAC_nP_15162 (+99161), ATAC_nP_15163 (+99695), ATAC_nP_15164 (+99835), ATAC_nP_15165 (+100931)
4833403I15Rik	ATAC_nP_61926 (+64148), ATAC_nP_61927 (+64520), ATAC_nP_61928 (+64682)
4833413E03Rik	ATAC_nP_55965 (-31139), ATAC_nP_55968 (-8974)
4833420G17Rik	ATAC_nP_38526 (+18622)
4921513I03Rik	ATAC_nP_16390 (-242828), ATAC_nP_16391 (-242590)
4921530L21Rik	ATAC_nP_42732 (-985999), ATAC_nP_42733 (-985830), ATAC_nP_42734 (-985718), ATAC_nP_42749 (-7019)
4922502B01Rik	ATAC_nP_127493 (-212387), ATAC_nP_127492 (-212173), ATAC_nP_127481 (-162166)
4930423O20Rik	ATAC_nP_52581 (-732179)
4930430O22Rik	ATAC_nP_100431 (-28494), ATAC_nP_100430 (-28264)
4930432K21Rik	ATAC_nP_125209 (+18741)
4930444A02Rik	ATAC_nP_121353 (+13190)
4930444G20Rik	ATAC_nP_10979 (+67386), ATAC_nP_10974 (+87022)
4930447C04Rik	ATAC_nP_29082 (+73431), ATAC_nP_29081 (+73546), ATAC_nP_29080 (+73691), ATAC_nP_29079 (+73874), ATAC_nP_29072 (+143820)
4930452B06Rik	ATAC_nP_38658 (+258865), ATAC_nP_38657 (+259006), ATAC_nP_38655 (+262727)
4930453N24Rik	ATAC_nP_52458 (+3972), ATAC_nP_52457 (+4069)
4930506M07Rik	ATAC_nP_67658 (+107148)
4930533K18Rik	ATAC_nP_13379 (-182104), ATAC_nP_13382 (-128913)
4930539E08Rik	ATAC_nP_55608 (+19006)
4930544G11Rik	ATAC_nP_106579 (-155957), ATAC_nP_106580 (-155762), ATAC_nP_106581 (-155147)
4930546C10Rik	ATAC_nP_63167 (+25806)
4930547C10Rik	ATAC_nP_87787 (+150162)
4930548H24Rik	ATAC_nP_96249 (+3284), ATAC_nP_96250 (+3469)
4930555F03Rik	ATAC_nP_122890 (-618767)
4930566N20Rik	ATAC_nP_85701 (-113411), ATAC_nP_85700 (-113168)
4930569F06Rik	ATAC_nP_100571 (-30796)
4930584F24Rik	ATAC_nP_95965 (-269379)
4931414P19Rik	ATAC_nP_40831 (-7496)
4931429L15Rik	ATAC_nP_132289 (-262167)
4931429P17Rik	ATAC_nP_34742 (-234043)
4931440F15Rik	ATAC_nP_18649 (+54224), ATAC_nP_18647 (+76387), ATAC_nP_18645 (+111373), ATAC_nP_18644 (+111464)
4931440L10Rik	ATAC_nP_5913 (+14334), ATAC_nP_5912 (+14546)
4931440P22Rik	ATAC_nP_80771 (-119656)
4932442E05Rik	ATAC_nP_16249 (-399541)
4933406P04Rik	ATAC_nP_10862 (+47589), ATAC_nP_10861 (+47690), ATAC_nP_10847 (+158462)
4933415A04Rik	ATAC_nP_19295 (-1648), ATAC_nP_19296 (-1247)
4933421I07Rik	ATAC_nP_113543 (-49616), ATAC_nP_113542 (-49374)
4933426M11Rik	ATAC_nP_29674 (+53883), ATAC_nP_29677 (+94833), ATAC_nP_29678 (+94912), ATAC_nP_29679 (+95060), ATAC_nP_29680 (+95161), ATAC_nP_29681 (+95337)
4933428G20Rik	ATAC_nP_23761 (-9549)
5031425E22Rik	ATAC_nP_95723 (+32175), ATAC_nP_95722 (+32413), ATAC_nP_95721 (+32573), ATAC_nP_95720 (+32748), ATAC_nP_95712 (+86605)
5033411D12Rik	ATAC_nP_33016 (+41791), ATAC_nP_32973 (+997781), ATAC_nP_32972 (+997889), ATAC_nP_32971 (+998208), ATAC_nP_32970 (+998272)
5330417C22Rik	ATAC_nP_83205 (+84365)
5330417H12Rik	ATAC_nP_116956 (-97129), ATAC_nP_116949 (-55294), ATAC_nP_116948 (-55142)
5430435G22Rik	ATAC_nP_5503 (+30493), ATAC_nP_5504 (+30668)
5530401A14Rik	ATAC_nP_22261 (-244077), ATAC_nP_22262 (-243920)
5730522E02Rik	ATAC_nP_18544 (-396838), ATAC_nP_18533 (-316232)
5730522E02Rik	ATAC_nP_18547 (-97159), ATAC_nP_18546 (-96955), ATAC_nP_18544 (+43158), ATAC_nP_18533 (+123764)
5730559C18Rik	ATAC_nP_6186 (+13863)
5930403N24Rik	ATAC_nP_11595 (+91740), ATAC_nP_11596 (+91816), ATAC_nP_11612 (+333761)
5930422O12Rik	ATAC_nP_121763 (+14829), ATAC_nP_121764 (+15009)
6030452D12Rik	ATAC_nP_127160 (-49047), ATAC_nP_127161 (-48905)
6030469F06Rik	ATAC_nP_27572 (+40912), ATAC_nP_27573 (+41055)
6330403A02Rik	ATAC_nP_8859 (-65654), ATAC_nP_8854 (-49375)
6430573F11Rik	ATAC_nP_122164 (+79469), ATAC_nP_122165 (+79920), ATAC_nP_122166 (+81730), ATAC_nP_122167 (+81896), ATAC_nP_122168 (+82012), ATAC_nP_122170 (+89977), ATAC_nP_122171 (+90400), ATAC_nP_122172 (+90626), ATAC_nP_122174 (+90827), ATAC_nP_122175 (+91091), ATAC_nP_122187 (+124871), ATAC_nP_122188 (+125393), ATAC_nP_122190 (+135333), ATAC_nP_122191 (+136324), ATAC_nP_122192 (+136597), ATAC_nP_122193 (+13…
8430427H17Rik	ATAC_nP_75931 (-81950), ATAC_nP_75930 (-81874), ATAC_nP_75929 (-81725)
9030617O03Rik	ATAC_nP_30808 (+52805), ATAC_nP_30809 (+53030), ATAC_nP_30810 (+53268)
9030624J02Rik	ATAC_nP_117700 (+81399)
9130008F23Rik	ATAC_nP_56583 (-19550), ATAC_nP_56582 (-19335)
9130017N09Rik	ATAC_nP_13933 (+9137)
9130230L23Rik	ATAC_nP_97694 (-1044), ATAC_nP_97690 (+28282), ATAC_nP_97689 (+28431), ATAC_nP_97688 (+28564)
9230109A22Rik	ATAC_nP_44545 (-146836)
9330101J02Rik	ATAC_nP_119097 (-82650)
9330182L06Rik	ATAC_nP_95264 (-100774)
9330182O14Rik	ATAC_nP_45325 (+209477)
9430015G10Rik	ATAC_nP_95070 (+79234)
9430020K01Rik	ATAC_nP_60029 (+225830)
9430023L20Rik	ATAC_nP_49142 (-6930), ATAC_nP_49143 (-6797)
9530068E07Rik	ATAC_nP_19838 (+115401), ATAC_nP_19839 (+115666)
9630014M24Rik	ATAC_nP_61575 (+27451), ATAC_nP_61576 (+27551)
9930013L23Rik	ATAC_nP_115814 (+183499), ATAC_nP_115813 (+183625), ATAC_nP_115812 (+183746)
A130050O07Rik	ATAC_nP_6287 (-876465), ATAC_nP_6288 (-876303), ATAC_nP_6289 (-875968), ATAC_nP_6293 (-753853), ATAC_nP_6294 (-753635)
A130051J06Rik	ATAC_nP_48460 (-453475), ATAC_nP_48459 (-453252)
A1bg	ATAC_nP_46052 (+23453), ATAC_nP_46051 (+23588)
A2m	ATAC_nP_109597 (-109892)
A330050F15Rik	ATAC_nP_58309 (+347902)
A330070K13Rik	ATAC_nP_101907 (-710435), ATAC_nP_101906 (-710238)
A430005L14Rik	ATAC_nP_94766 (-397537), ATAC_nP_94778 (-325846)
A4galt	ATAC_nP_47534 (+13676)
A530021J07Rik	ATAC_nP_115764 (-195308), ATAC_nP_115765 (-195085)
A530053G22Rik	ATAC_nP_106444 (-243810), ATAC_nP_106443 (-243689), ATAC_nP_106442 (-243542)
A730018C14Rik	ATAC_nP_31877 (+249217)
A730020M07Rik	ATAC_nP_83684 (+66021), ATAC_nP_83683 (+66129), ATAC_nP_83682 (+66244), ATAC_nP_83678 (+83514), ATAC_nP_83677 (+83754), ATAC_nP_83676 (+84078), ATAC_nP_83675 (+84361)
A730045E13Rik	ATAC_nP_121175 (+253702), ATAC_nP_121176 (+253862), ATAC_nP_121177 (+253983)
A830018L16Rik	ATAC_nP_347 (+53014), ATAC_nP_348 (+53173), ATAC_nP_349 (+53263), ATAC_nP_350 (+87581), ATAC_nP_351 (+87672)
A830031A19Rik	ATAC_nP_18443 (+16795), ATAC_nP_18441 (+28201)
A830080D01Rik	ATAC_nP_139735 (-22067), ATAC_nP_139736 (-21839), ATAC_nP_139743 (+36362)
A930002H24Rik	ATAC_nP_57953 (+34723), ATAC_nP_57952 (+37349), ATAC_nP_57950 (+50118), ATAC_nP_57949 (+50271), ATAC_nP_57936 (+329051)
A930005H10Rik	ATAC_nP_83432 (+50171), ATAC_nP_83425 (+169688)
A930011G23Rik	ATAC_nP_99004 (+176280)
A930039A15Rik	ATAC_nP_6957 (+175614), ATAC_nP_6958 (+175775), ATAC_nP_6959 (+175893)
AA467197	ATAC_nP_73933 (+20268)
AB041803	ATAC_nP_104959 (-152920), ATAC_nP_104928 (+169386)
AI429214	ATAC_nP_122238 (+472224)
AI846148	ATAC_nP_64788 (+13275)
AI848285	ATAC_nP_47437 (+21681)
AU018091	ATAC_nP_111491 (-35041), ATAC_nP_111490 (-34763), ATAC_nP_111482 (-24189), ATAC_nP_111481 (-23937), ATAC_nP_111480 (-23000), ATAC_nP_111479 (-22938)
AU040320	ATAC_nP_91707 (+115031), ATAC_nP_91708 (+115163)
AW146154	ATAC_nP_113523 (-66842)
AW554918	ATAC_nP_60831 (+384445)
AY702102	ATAC_nP_77637 (-131396)
Aacs	ATAC_nP_101558 (+17048), ATAC_nP_101559 (+17287), ATAC_nP_101564 (+45288), ATAC_nP_101565 (+45497)
Aadat	ATAC_nP_123340 (+85799)
Aamdc	ATAC_nP_116308 (+43749), ATAC_nP_116307 (+43811)
Aard	ATAC_nP_45605 (-39965), ATAC_nP_45606 (-39825), ATAC_nP_45607 (-37922), ATAC_nP_45608 (-37342), ATAC_nP_45609 (-26790), ATAC_nP_45610 (-26658), ATAC_nP_45611 (-26015)
Aasdh	ATAC_nP_98234 (-6717)
Abca1	ATAC_nP_87820 (-180215), ATAC_nP_87819 (-179952), ATAC_nP_87818 (-179511), ATAC_nP_87817 (-179339), ATAC_nP_87816 (-179280), ATAC_nP_87810 (-76207), ATAC_nP_87809 (-76038)
Abca12	ATAC_nP_2757 (-136344), ATAC_nP_2756 (-136134)
Abca14	ATAC_nP_117788 (+122201)
Abca15	ATAC_nP_117788 (-2519)
Abcb10	ATAC_nP_129291 (-29131), ATAC_nP_129288 (-11380), ATAC_nP_129287 (-11031), ATAC_nP_129286 (-10708), ATAC_nP_129285 (-10513)
Abcb5	ATAC_nP_32364 (+48405)
Abcc12	ATAC_nP_125494 (+186679), ATAC_nP_125493 (+186806)
Abcc2	ATAC_nP_66575 (+108365), ATAC_nP_66576 (+108556)
Abcc4	ATAC_nP_43583 (-45106), ATAC_nP_43581 (-31329), ATAC_nP_43580 (-31220), ATAC_nP_43579 (-31130), ATAC_nP_43575 (+9155), ATAC_nP_43574 (+9386), ATAC_nP_43562 (+163122), ATAC_nP_43527 (+337013), ATAC_nP_43526 (+337237)
Abcd3	ATAC_nP_83704 (+20921)
Abcg4	ATAC_nP_132038 (+10143)
Abhd2	ATAC_nP_115361 (-78125), ATAC_nP_115363 (-61859), ATAC_nP_115364 (-61625), ATAC_nP_115365 (-61560)
Abi1	ATAC_nP_68728 (+37079), ATAC_nP_68727 (+37334), ATAC_nP_68726 (+37462)
Abl2	ATAC_nP_7151 (-46273), ATAC_nP_7174 (+96160), ATAC_nP_7175 (+101545), ATAC_nP_7183 (+110653)
Ablim2	ATAC_nP_96560 (+13181), ATAC_nP_96561 (+13283), ATAC_nP_96562 (+13415), ATAC_nP_96563 (+32382)
Abra	ATAC_nP_45370 (+210715)
Abracl	ATAC_nP_10709 (-21428)
Abt1	ATAC_nP_33446 (+5981)
Acan	ATAC_nP_115343 (-134679)
Ace	ATAC_nP_24765 (+21089)
Ace3	ATAC_nP_24765 (-5641)
Acot10	ATAC_nP_44463 (+681398)
Acpp	ATAC_nP_135922 (-24056)
Acsbg2	ATAC_nP_57713 (+3682), ATAC_nP_57712 (+4688), ATAC_nP_57711 (+4844), ATAC_nP_57706 (+33766), ATAC_nP_57705 (+40808)
Acsl1	ATAC_nP_122669 (+13310)
Acss1	ATAC_nP_75633 (+10544), ATAC_nP_75632 (+10808)
Actbl2	ATAC_nP_38009 (+71953), ATAC_nP_38022 (+143153)
Actg1	ATAC_nP_26450 (+58748)
Actn1	ATAC_nP_29603 (+43735), ATAC_nP_29582 (+143333), ATAC_nP_29581 (+143490)
Actn4	ATAC_nP_112847 (+23481)
Actr2	ATAC_nP_18168 (-27077), ATAC_nP_18164 (+4531)
Acvr1b	ATAC_nP_49108 (-9693)
Acvrl1	ATAC_nP_49108 (+35889)
Acyp1	ATAC_nP_30006 (+8320), ATAC_nP_30005 (+8619)
Adam12	ATAC_nP_118743 (-47553), ATAC_nP_118727 (+202781)
Adam19	ATAC_nP_19438 (+59116)
Adam22	ATAC_nP_95224 (-49685)
Adam23	ATAC_nP_2455 (-14529)
Adam26b	ATAC_nP_122473 (+173351), ATAC_nP_122470 (+192294), ATAC_nP_122463 (+206990), ATAC_nP_122462 (+207183), ATAC_nP_122461 (+216816), ATAC_nP_122460 (+217093), ATAC_nP_122459 (+217154), ATAC_nP_122458 (+218489)
Adam30	ATAC_nP_82536 (-74888), ATAC_nP_82537 (-74829)
Adamts14	ATAC_nP_12778 (+72193)
Adamts6	ATAC_nP_37654 (+372639), ATAC_nP_37655 (+372909)
Adamts7	ATAC_nP_135125 (+53385)
Adamts8	ATAC_nP_131170 (+70279), ATAC_nP_131171 (+76228), ATAC_nP_131172 (+76311)
Adamts9	ATAC_nP_108078 (-359637)
Adamtsl1	ATAC_nP_89124 (-845147), ATAC_nP_89126 (-770525), ATAC_nP_89138 (-234087), ATAC_nP_89139 (-233790)
Adamtsl3	ATAC_nP_115713 (-132389)
Adap1	ATAC_nP_102685 (+25172)
Adat1	ATAC_nP_127784 (+15729)
Adc	ATAC_nP_91853 (+12575), ATAC_nP_91852 (+12679), ATAC_nP_91850 (+28568)
Adck3	ATAC_nP_8791 (-14849), ATAC_nP_8790 (-14774)
Adcy1	ATAC_nP_17559 (-180308), ATAC_nP_17560 (-168900), ATAC_nP_17561 (-168779), ATAC_nP_17562 (-168653), ATAC_nP_17563 (-168575), ATAC_nP_17568 (-162131)
Adcy10	ATAC_nP_7739 (+128874)
Adcy5	ATAC_nP_51438 (-116331), ATAC_nP_51439 (-116030), ATAC_nP_51440 (-115912), ATAC_nP_51450 (-14709), ATAC_nP_51454 (-7803)
Adcyap1	ATAC_nP_59930 (+283038), ATAC_nP_59931 (+283177)
Adcyap1r1	ATAC_nP_106276 (+61831)
Add3	ATAC_nP_67214 (-82258), ATAC_nP_67215 (-82157), ATAC_nP_67216 (-82058), ATAC_nP_67217 (-81874), ATAC_nP_67218 (-81608)
Adk	ATAC_nP_39226 (+422173), ATAC_nP_39227 (+428816)
Adnp2	ATAC_nP_63831 (-41883), ATAC_nP_63828 (-33429), ATAC_nP_63827 (-33302), ATAC_nP_63826 (-33204)
Adprhl1	ATAC_nP_120507 (+47686), ATAC_nP_120506 (+49351)
Adra2a	ATAC_nP_67354 (+742224)
Adrb3	ATAC_nP_121490 (-6901)
Adssl1	ATAC_nP_31942 (+15429)
Aebp1	ATAC_nP_17475 (+9174)
Aebp2	ATAC_nP_110861 (-17619), ATAC_nP_110862 (-14665), ATAC_nP_110870 (+44158), ATAC_nP_110876 (+61038), ATAC_nP_110877 (+61141)
Afap1	ATAC_nP_96560 (-122087), ATAC_nP_96561 (-121985), ATAC_nP_96562 (-121853), ATAC_nP_96563 (-102886), ATAC_nP_96589 (+54986)
Aff1	ATAC_nP_99271 (-45504), ATAC_nP_99272 (-45430), ATAC_nP_99273 (-45292), ATAC_nP_99276 (-30149)
Aftph	ATAC_nP_18229 (+93486)
Agfg1	ATAC_nP_3457 (-19132), ATAC_nP_3458 (-18938), ATAC_nP_3459 (-18696)
Agk	ATAC_nP_105493 (+8186), ATAC_nP_105495 (+24731)
Agl	ATAC_nP_83489 (+85099)
Agpat2	ATAC_nP_68963 (-17189), ATAC_nP_68962 (-6966), ATAC_nP_68961 (-6866)
Agpat3	ATAC_nP_13822 (+40387)
Agpat4	ATAC_nP_54409 (+40144), ATAC_nP_54410 (+40676)
Agpat6	ATAC_nP_121079 (+42161), ATAC_nP_121078 (+45163)
Agpat9	ATAC_nP_99079 (+17180), ATAC_nP_99101 (+585472), ATAC_nP_99102 (+585676)
Agrn	ATAC_nP_95070 (+8256)
Agrp	ATAC_nP_127040 (-6687)
Agtrap	ATAC_nP_94059 (+2566)
Agxt2	ATAC_nP_44205 (-145732)
Ahdc1	ATAC_nP_92320 (-17653), ATAC_nP_92353 (+46091), ATAC_nP_92373 (+82920)
Ahi1	ATAC_nP_10901 (+138465)
Ahsa1	ATAC_nP_30261 (+12723), ATAC_nP_30265 (+22557)
Aida	ATAC_nP_9189 (+27603)
Aim1	ATAC_nP_12020 (+65550)
Aipl1	ATAC_nP_21352 (+271942)
Ajap1	ATAC_nP_94778 (-148561), ATAC_nP_94766 (-76870)
Ak3	ATAC_nP_65766 (+39505), ATAC_nP_65765 (+39831)
Ak5	ATAC_nP_85452 (+182033)
Ak7	ATAC_nP_31253 (+28548), ATAC_nP_31255 (+29910), ATAC_nP_31256 (+32641), ATAC_nP_31258 (+50327), ATAC_nP_31259 (+51995), ATAC_nP_31260 (+52206)
Akap1	ATAC_nP_23024 (-86329), ATAC_nP_23023 (-85647), ATAC_nP_23008 (+2104)
Akap11	ATAC_nP_42346 (-185343)
Akap12	ATAC_nP_10098 (-290883), ATAC_nP_10113 (-122859), ATAC_nP_10114 (-122711), ATAC_nP_10132 (+18524), ATAC_nP_10134 (+18754), ATAC_nP_10135 (+23491), ATAC_nP_10136 (+23727)
Akap13	ATAC_nP_115210 (+65916), ATAC_nP_115232 (+346761)
Akap2	ATAC_nP_88120 (-83802), ATAC_nP_88131 (-59371), ATAC_nP_88141 (-12070)
Akap6	ATAC_nP_28267 (+74699)
Akap8	ATAC_nP_56068 (+25150)
Akr1b10	ATAC_nP_105114 (+15958)
Akr1b7	ATAC_nP_105114 (-12158)
Akt2	ATAC_nP_112691 (-29422), ATAC_nP_112697 (+58342)
Alcam	ATAC_nP_52152 (-288341), ATAC_nP_52151 (-288163), ATAC_nP_52150 (-264310)
Aldh18a1	ATAC_nP_66302 (+76410), ATAC_nP_66301 (+76541)
Aldh1l1	ATAC_nP_107829 (-75174)
Aldh3a1	ATAC_nP_20504 (+7402)
Aldh3a2	ATAC_nP_20504 (+51038)
Aldh5a1	ATAC_nP_33584 (+35608)
Aldh7a1	ATAC_nP_62313 (+95713)
Aldoart2	ATAC_nP_28407 (-59795), ATAC_nP_28408 (-59660), ATAC_nP_28410 (-57523), ATAC_nP_28411 (-57434), ATAC_nP_28416 (-25805)
Alg14	ATAC_nP_83654 (+127407), ATAC_nP_83655 (+127484), ATAC_nP_83656 (+127660)
Alg6	ATAC_nP_89716 (-45340), ATAC_nP_89717 (-45233)
Alk	ATAC_nP_58522 (+46398)
Alkbh6	ATAC_nP_113024 (-6482)
Alpk2	ATAC_nP_62894 (-22948), ATAC_nP_62893 (-22783), ATAC_nP_62892 (-22714), ATAC_nP_62877 (+270993), ATAC_nP_62876 (+271182)
Alpk3	ATAC_nP_115621 (+36927), ATAC_nP_115622 (+37143)
Alpl	ATAC_nP_93176 (-4963), ATAC_nP_93171 (+18332)
Alyref	ATAC_nP_26502 (+12688)
Amacr	ATAC_nP_44236 (-4384)
Amigo2	ATAC_nP_48588 (-346593), ATAC_nP_48571 (-136635), ATAC_nP_48570 (-136489), ATAC_nP_48561 (-122068), ATAC_nP_48560 (-121942), ATAC_nP_48559 (-121833), ATAC_nP_48557 (-120867)
Ammecr1l	ATAC_nP_60967 (-62729)
Amotl1	ATAC_nP_130405 (-47556)
Ampd1	ATAC_nP_82828 (+12173), ATAC_nP_82834 (+33969)
Anapc15-ps	ATAC_nP_15144 (-16475), ATAC_nP_15134 (+30164), ATAC_nP_15124 (+106482)
Anapc7	ATAC_nP_101207 (+31664), ATAC_nP_101208 (+33141)
Angptl1	ATAC_nP_7195 (+25778)
Ank3	ATAC_nP_13260 (-167275), ATAC_nP_13279 (+35403), ATAC_nP_13312 (+448194)
Ankrd1	ATAC_nP_66083 (-278837), ATAC_nP_66082 (-278693)
Ankrd10	ATAC_nP_120309 (-23303)
Ankrd11	ATAC_nP_129091 (+70629)
Ankrd13c	ATAC_nP_85735 (-15463), ATAC_nP_85736 (-15383), ATAC_nP_85737 (-15259)
Ankrd17	ATAC_nP_98619 (+119430)
Ankrd33b	ATAC_nP_44811 (-6122)
Ankrd35	ATAC_nP_82414 (+5615), ATAC_nP_82415 (+5776)
Ankrd55	ATAC_nP_38081 (-349303), ATAC_nP_38135 (+151899), ATAC_nP_38137 (+174238)
Anln	ATAC_nP_130820 (+35060)
Ano2	ATAC_nP_109961 (-123553)
Anpep	ATAC_nP_115472 (-21054), ATAC_nP_115471 (-20818)
Anxa10	ATAC_nP_123528 (-127764)
Anxa3	ATAC_nP_98879 (+54607), ATAC_nP_98880 (+54813)
Aoah	ATAC_nP_33164 (+110185)
Ap1m1	ATAC_nP_124338 (+31317), ATAC_nP_124339 (+31577)
Ap2s1	ATAC_nP_112025 (+34366), ATAC_nP_112026 (+34497)
Ap3b1	ATAC_nP_36969 (+6298), ATAC_nP_36984 (+309497)
Ap3s2	ATAC_nP_115472 (+51376), ATAC_nP_115471 (+51612)
Ap5z1	ATAC_nP_103001 (-45056)
Apbb2	ATAC_nP_97760 (+18775), ATAC_nP_97742 (+148087), ATAC_nP_97733 (+276409)
Apc	ATAC_nP_61064 (-192278), ATAC_nP_61084 (-52426)
Apcdd1	ATAC_nP_62725 (+38064)
Apitd1	ATAC_nP_94220 (-22987), ATAC_nP_94219 (-19971), ATAC_nP_94218 (-19908)
Aplp2	ATAC_nP_131191 (-24274)
Apmap	ATAC_nP_75633 (-49147), ATAC_nP_75632 (-48883)
Apobec1	ATAC_nP_109661 (-5804), ATAC_nP_109660 (-5739), ATAC_nP_109659 (-5478)
Apobec2	ATAC_nP_57208 (+5513)
Apobec3	ATAC_nP_47188 (+12469), ATAC_nP_47189 (+12666)
Apoc1	ATAC_nP_112278 (-2820), ATAC_nP_112277 (+5451), ATAC_nP_112276 (+5580), ATAC_nP_112275 (+5828)
Apoc4	ATAC_nP_112277 (-5729), ATAC_nP_112276 (-5600), ATAC_nP_112275 (-5352)
Apoe	ATAC_nP_112278 (+3750)
Apol7a	ATAC_nP_46863 (+24801), ATAC_nP_46856 (+43609)
Apol7d	ATAC_nP_2761 (-7272)
Apon	ATAC_nP_17021 (-6832), ATAC_nP_17022 (-6574)
App	ATAC_nP_52996 (+93378), ATAC_nP_52995 (+93527)
Appbp2	ATAC_nP_22592 (-13232), ATAC_nP_22591 (-6263), ATAC_nP_22590 (-6116)
Aqp11	ATAC_nP_116335 (-19410), ATAC_nP_116334 (-19256)
Aqp3	ATAC_nP_87086 (-2929)
Aqp7	ATAC_nP_87072 (+21534), ATAC_nP_87071 (+21647)
Areg	ATAC_nP_98663 (-63503)
Arglu1	ATAC_nP_120025 (-10363), ATAC_nP_120024 (-10123), ATAC_nP_120023 (-10063), ATAC_nP_120022 (-9792), ATAC_nP_120021 (-9706)
Arhgap1	ATAC_nP_72313 (+20081), ATAC_nP_72317 (+55803), ATAC_nP_72318 (+56598)
Arhgap10	ATAC_nP_124675 (-19129)
Arhgap17	ATAC_nP_117955 (+24835), ATAC_nP_117954 (+33381), ATAC_nP_117953 (+33630), ATAC_nP_117947 (+149134), ATAC_nP_117946 (+149213), ATAC_nP_117945 (+149365)
Arhgap21	ATAC_nP_68652 (+33147), ATAC_nP_68647 (+106824), ATAC_nP_68637 (+229544), ATAC_nP_68636 (+229605), ATAC_nP_68635 (+230014), ATAC_nP_68634 (+230246), ATAC_nP_68633 (+231250), ATAC_nP_68628 (+273755), ATAC_nP_68627 (+278082), ATAC_nP_68626 (+278188), ATAC_nP_68621 (+298157), ATAC_nP_68616 (+312480), ATAC_nP_68615 (+312556), ATAC_nP_68614 (+312653), ATAC_nP_68583 (+470758), ATAC_nP_68582 (+470971), …
Arhgap24	ATAC_nP_99174 (-321564)
Arhgap26	ATAC_nP_61617 (-33430)
Arhgap32	ATAC_nP_131290 (+197762)
Arhgap33	ATAC_nP_113059 (+15608), ATAC_nP_113058 (+15688)
Arhgap39	ATAC_nP_46788 (-35680), ATAC_nP_46787 (-35492)
Arhgap42	ATAC_nP_130207 (-31359), ATAC_nP_130206 (-31221), ATAC_nP_130203 (-29443), ATAC_nP_130202 (-29270)
Arhgap5	ATAC_nP_28233 (-134270), ATAC_nP_28239 (-120701)
Arhgdia	ATAC_nP_26502 (-4297)
Arhgef10l	ATAC_nP_93566 (-46488), ATAC_nP_93565 (-46156), ATAC_nP_93564 (-46038), ATAC_nP_93562 (-41654), ATAC_nP_93551 (+8406)
Arhgef16	ATAC_nP_94859 (-110370), ATAC_nP_94854 (-59591)
Arhgef2	ATAC_nP_81748 (-34676), ATAC_nP_81766 (+25404), ATAC_nP_81767 (+25577)
Arhgef25	ATAC_nP_16872 (+6810)
Arhgef28	ATAC_nP_37271 (+85544)
Arhgef3	ATAC_nP_39613 (-170123)
Arhgef40	ATAC_nP_40701 (+15139)
Arid1a	ATAC_nP_92541 (-125772), ATAC_nP_92540 (-125622), ATAC_nP_92534 (-87146)
Arid1b	ATAC_nP_53925 (-902543), ATAC_nP_53926 (-902468), ATAC_nP_53954 (-46573), ATAC_nP_53955 (-46383), ATAC_nP_53956 (-46305), ATAC_nP_53971 (+57096), ATAC_nP_53972 (+57233), ATAC_nP_53973 (+57321), ATAC_nP_53998 (+264040), ATAC_nP_54013 (+421588), ATAC_nP_54014 (+429774)
Arid2	ATAC_nP_48459 (-42679), ATAC_nP_48460 (-42456)
Arid3b	ATAC_nP_133016 (+6485)
Arid5b	ATAC_nP_13208 (+141171), ATAC_nP_13207 (+141785), ATAC_nP_13204 (+163392), ATAC_nP_13203 (+163626), ATAC_nP_13193 (+249495), ATAC_nP_13192 (+249763)
Arih2	ATAC_nP_136256 (-5340)
Arl1	ATAC_nP_14686 (-45921)
Arl14epl	ATAC_nP_61926 (-11795), ATAC_nP_61927 (-11423), ATAC_nP_61928 (-11261)
Arl15	ATAC_nP_38231 (-58307), ATAC_nP_38232 (-58012), ATAC_nP_38233 (-57867)
Arl2bp	ATAC_nP_126375 (-1364)
Arl4c	ATAC_nP_3867 (-98224)
Armc1	ATAC_nP_79022 (+823574), ATAC_nP_79021 (+823643), ATAC_nP_79020 (+823721), ATAC_nP_79019 (+823813)
Armc6	ATAC_nP_124035 (-40037), ATAC_nP_124034 (-39814)
Armc9	ATAC_nP_3614 (+63297), ATAC_nP_3615 (+81769), ATAC_nP_3616 (+81919)
Arntl	ATAC_nP_117315 (-158961), ATAC_nP_117336 (+53563)
Arpp19	ATAC_nP_134371 (-39557), ATAC_nP_134372 (-39452)
Arrdc3	ATAC_nP_36488 (+464031), ATAC_nP_36489 (+464179)
Arrdc4	ATAC_nP_114909 (-160675)
Arsa	ATAC_nP_48066 (+15883)
Arsi	ATAC_nP_62550 (-27172)
Arsj	ATAC_nP_83962 (+79654), ATAC_nP_83963 (+79742), ATAC_nP_83964 (+79847)
Asah1	ATAC_nP_122396 (+32627)
Asap1	ATAC_nP_46182 (+242885)
Asb15	ATAC_nP_104556 (+34180)
Asb4	ATAC_nP_103997 (+40236), ATAC_nP_103998 (+40339), ATAC_nP_103999 (+40483)
Ascc1	ATAC_nP_12618 (-30263), ATAC_nP_12619 (-30119), ATAC_nP_12620 (-28524)
Ascc2	ATAC_nP_17333 (+52903), ATAC_nP_17334 (+53158)
Asic2	ATAC_nP_22262 (-463438), ATAC_nP_22261 (-463281), ATAC_nP_22228 (+18986), ATAC_nP_22227 (+19229)
Asns	ATAC_nP_104109 (-130278), ATAC_nP_104108 (-130022), ATAC_nP_104107 (-60294), ATAC_nP_104106 (-60127), ATAC_nP_104102 (-1689)
Aspm	ATAC_nP_6430 (+40039), ATAC_nP_6431 (+40128)
Ass1	ATAC_nP_69557 (+32533)
Atad1	ATAC_nP_65943 (+77251)
Atad5	ATAC_nP_22147 (+42691), ATAC_nP_22148 (+42770), ATAC_nP_22149 (+42867), ATAC_nP_22150 (+46734)
Atf1	ATAC_nP_48955 (+28783)
Atf7ip	ATAC_nP_110615 (-28781), ATAC_nP_110619 (-19128)
Atg10	ATAC_nP_36796 (+298651), ATAC_nP_36795 (+298790)
Atg13	ATAC_nP_72318 (+3860), ATAC_nP_72317 (+4655), ATAC_nP_72313 (+40377)
Atg14	ATAC_nP_40475 (-4588), ATAC_nP_40474 (-4457), ATAC_nP_40473 (-4252)
Atg16l2	ATAC_nP_116701 (-14761), ATAC_nP_116695 (+6380)
Atg2a	ATAC_nP_64620 (+28650)
Atg5	ATAC_nP_12053 (+57661), ATAC_nP_12066 (+172899)
Atic	ATAC_nP_2756 (-6106), ATAC_nP_2757 (-5896), ATAC_nP_2761 (+88415)
Atl1	ATAC_nP_28864 (-64680)
Atmin	ATAC_nP_128145 (-8300)
Atoh1	ATAC_nP_106535 (+282435), ATAC_nP_106536 (+282573), ATAC_nP_106540 (+294061)
Atp11b	ATAC_nP_79666 (-997469), ATAC_nP_79668 (-994039), ATAC_nP_79669 (-992768), ATAC_nP_79670 (-992559), ATAC_nP_79721 (-30334)
Atp11c	ATAC_nP_138261 (+216042), ATAC_nP_138260 (+216190)
Atp1b1	ATAC_nP_7661 (-36542)
Atp2a2	ATAC_nP_101211 (-1729), ATAC_nP_101210 (-1597), ATAC_nP_101208 (+47391), ATAC_nP_101207 (+48868)
Atp2b1	ATAC_nP_15280 (-74702), ATAC_nP_15281 (-74558)
Atp2b2	ATAC_nP_109039 (+29982)
Atp5j	ATAC_nP_52996 (-244704), ATAC_nP_52995 (-244555)
Atp5o	ATAC_nP_53339 (+25060)
Atp6ap2	ATAC_nP_137694 (-288369)
Atp6v0e	ATAC_nP_55235 (-95340), ATAC_nP_55244 (-79389)
Atp6v1b2	ATAC_nP_123897 (-104058), ATAC_nP_123898 (-103909)
Atp6v1c1	ATAC_nP_45249 (-17066)
Atp6v1c2	ATAC_nP_27157 (+50724)
Atp6v1g3	ATAC_nP_6364 (+215748)
Atp9a	ATAC_nP_77509 (-3668), ATAC_nP_77491 (+120665)
Atxn10	ATAC_nP_47743 (-125427), ATAC_nP_47744 (-125235)
Atxn3	ATAC_nP_30873 (+20486), ATAC_nP_30872 (+20567)
Aurkb	ATAC_nP_21058 (-18911)
Auts2	ATAC_nP_102019 (-860969), ATAC_nP_101984 (-208757), ATAC_nP_101958 (+52642), ATAC_nP_101930 (+119839)
Aven	ATAC_nP_73286 (+5020), ATAC_nP_73287 (+5164)
Axin2	ATAC_nP_25025 (-170501)
Aym1	ATAC_nP_100092 (-26974), ATAC_nP_100093 (-26838), ATAC_nP_100094 (-24352), ATAC_nP_100095 (-22509), ATAC_nP_100098 (-12616), ATAC_nP_100105 (+19217), ATAC_nP_100108 (+63443)
Azin1	ATAC_nP_45249 (-125572)
B130006D01Rik	ATAC_nP_23451 (+49329)
B230364G03Rik	ATAC_nP_10633 (-825627), ATAC_nP_10632 (-825425)
B3galnt2	ATAC_nP_32876 (+10313)
B3galtl	ATAC_nP_103705 (+145389)
B3gnt2	ATAC_nP_18357 (+224690), ATAC_nP_18351 (+238835), ATAC_nP_18350 (+238982)
B3gnt3	ATAC_nP_124293 (-15059)
B3gnt7	ATAC_nP_3614 (-85114), ATAC_nP_3615 (-66642), ATAC_nP_3616 (-66492), ATAC_nP_3632 (+6276)
B3gnt9	ATAC_nP_126989 (+21670), ATAC_nP_126988 (+21750)
B4galnt3	ATAC_nP_109467 (+2793), ATAC_nP_109464 (+18631)
B4galnt4	ATAC_nP_119197 (-34605), ATAC_nP_119206 (-4534)
B4galt1	ATAC_nP_87055 (+28643), ATAC_nP_87054 (+28717), ATAC_nP_87049 (+59579)
B530045E10Rik	ATAC_nP_15328 (-130641), ATAC_nP_15335 (-66917), ATAC_nP_15336 (-66738)
BC002059	ATAC_nP_54714 (+45335)
BC005764	ATAC_nP_13942 (+13201)
BC022687	ATAC_nP_31977 (+11848)
BC026590	ATAC_nP_88009 (+56553), ATAC_nP_88010 (+56805)
BC049352	ATAC_nP_132157 (-8586)
BC052040	ATAC_nP_73434 (+112279), ATAC_nP_73438 (+166015), ATAC_nP_73439 (+166161)
BC067074	ATAC_nP_38211 (+289263), ATAC_nP_38212 (+289326)
BC096441	ATAC_nP_21227 (-55979)
BC107364	ATAC_nP_82332 (+121590)
Bace1	ATAC_nP_132216 (+9993)
Bach1	ATAC_nP_53079 (-94785), ATAC_nP_53090 (+14248)
Bach2	ATAC_nP_86741 (-62238), ATAC_nP_86742 (-62099)
Bad	ATAC_nP_64709 (+5447)
Bahcc1	ATAC_nP_26450 (+56847)
Bai1	ATAC_nP_46545 (-290818)
Baiap2l1	ATAC_nP_103256 (-148262), ATAC_nP_103250 (-121663), ATAC_nP_103234 (-12908)
Bak1	ATAC_nP_55298 (-12462), ATAC_nP_55297 (-12366), ATAC_nP_55288 (+27960)
Banf1	ATAC_nP_64509 (+3950)
Bank1	ATAC_nP_84588 (-339254), ATAC_nP_84575 (+210039), ATAC_nP_84574 (+210141), ATAC_nP_84573 (+210322)
Banp	ATAC_nP_128969 (+296601)
Bard1	ATAC_nP_2745 (+67369), ATAC_nP_2741 (+313193)
Basp1	ATAC_nP_44545 (+117769)
Batf	ATAC_nP_30040 (-67009), ATAC_nP_30041 (-65461), ATAC_nP_30042 (-65335)
Baz2a	ATAC_nP_17000 (+51268)
Baz2b	ATAC_nP_70954 (+74774), ATAC_nP_70953 (+74980)
Bbs1	ATAC_nP_64455 (+9735)
Bbs9	ATAC_nP_130836 (+257076), ATAC_nP_130837 (+257206)
Bbx	ATAC_nP_52060 (+483845)
Bcar1	ATAC_nP_127745 (-21846)
Bcas1	ATAC_nP_77739 (-15222), ATAC_nP_77670 (+231930)
Bcas2	ATAC_nP_82853 (+37009)
Bcas3	ATAC_nP_22605 (+8531), ATAC_nP_22635 (+412990), ATAC_nP_22636 (+413228)
Bcat1	ATAC_nP_111156 (-45737), ATAC_nP_111146 (+47310), ATAC_nP_111108 (+620254)
Bcat2	ATAC_nP_113881 (-11329), ATAC_nP_113882 (-11117)
Bcl2a1c	ATAC_nP_136567 (+49946)
Bcl2l10	ATAC_nP_134406 (+28799), ATAC_nP_134407 (+35187)
Bcl2l11	ATAC_nP_74198 (+206828)
Bcl2l14	ATAC_nP_110413 (-300317), ATAC_nP_110416 (-274387), ATAC_nP_110423 (-173797), ATAC_nP_110424 (-173422), ATAC_nP_110429 (-66589), ATAC_nP_110443 (+20343), ATAC_nP_110444 (+20515)
Bcl7c	ATAC_nP_118222 (+77484)
Bcl9l	ATAC_nP_132074 (-3519)
Bcor	ATAC_nP_137694 (-218879)
Bdkrb1	ATAC_nP_31240 (-21529), ATAC_nP_31241 (-21439)
Bdkrb2	ATAC_nP_31236 (-17019), ATAC_nP_31240 (+19390), ATAC_nP_31241 (+19480)
Bdnf	ATAC_nP_73173 (-363099), ATAC_nP_73181 (-95951), ATAC_nP_73182 (-95757), ATAC_nP_73183 (-95488)
Bend6	ATAC_nP_1055 (-37307)
Bfsp1	ATAC_nP_75080 (+183438)
Bhlha15	ATAC_nP_103212 (-13249), ATAC_nP_103213 (-7153), ATAC_nP_103214 (-7069)
Bhlhe23	ATAC_nP_78456 (+44737), ATAC_nP_78454 (+48982), ATAC_nP_78453 (+49170)
Bhlhe40	ATAC_nP_108802 (-326350)
Bin1	ATAC_nP_60992 (-119257)
Blm	ATAC_nP_115551 (+35663)
Bmp1	ATAC_nP_41893 (-2546)
Bmp2k	ATAC_nP_98879 (-149697), ATAC_nP_98880 (-149491)
Bmp7	ATAC_nP_77978 (+69006), ATAC_nP_77977 (+69121), ATAC_nP_77929 (+320934), ATAC_nP_77928 (+321023), ATAC_nP_77924 (+362783), ATAC_nP_77918 (+381364)
Bmper	ATAC_nP_130836 (-490269), ATAC_nP_130837 (-490139)
Bmpr1a	ATAC_nP_40055 (+123624), ATAC_nP_40054 (+123731), ATAC_nP_40053 (+123797)
Bmpr2	ATAC_nP_2271 (-66521), ATAC_nP_2272 (-66344), ATAC_nP_2278 (-35596), ATAC_nP_2286 (+129031)
Bnc2	ATAC_nP_89106 (+12056), ATAC_nP_89104 (+12715), ATAC_nP_89093 (+146451), ATAC_nP_89092 (+146615), ATAC_nP_89080 (+445721), ATAC_nP_89079 (+450324), ATAC_nP_89069 (+654200)
Bora	ATAC_nP_42839 (+8714)
Brd1	ATAC_nP_47999 (+24904), ATAC_nP_47998 (+24967), ATAC_nP_47997 (+25190), ATAC_nP_47995 (+25796), ATAC_nP_47994 (+27752)
Brd2	ATAC_nP_56175 (+9315)
Brd4	ATAC_nP_56068 (-11906), ATAC_nP_56067 (+2698)
Brms1l	ATAC_nP_28433 (+24406), ATAC_nP_28434 (+97149), ATAC_nP_28444 (+460217), ATAC_nP_28445 (+460341), ATAC_nP_28446 (+460461)
Brpf1	ATAC_nP_108997 (-18014)
Brpf3	ATAC_nP_55593 (-15853)
Bst1	ATAC_nP_96982 (+41373), ATAC_nP_96983 (+41944), ATAC_nP_96984 (+42227)
Btbd10	ATAC_nP_117336 (+108311)
Btbd11	ATAC_nP_14543 (+64933), ATAC_nP_14547 (+84450)
Btbd2	ATAC_nP_14121 (+18373)
Btbd7	ATAC_nP_30960 (+77193)
Btg1	ATAC_nP_15216 (+101927), ATAC_nP_15217 (+104294), ATAC_nP_15218 (+104464), ATAC_nP_15219 (+104548), ATAC_nP_15223 (+116782)
Btrc	ATAC_nP_66792 (-106277)
Bysl	ATAC_nP_57076 (+39593), ATAC_nP_57075 (+39711)
C130060K24Rik	ATAC_nP_106553 (-110473), ATAC_nP_106554 (-110373), ATAC_nP_106555 (-110265)
C1galt1	ATAC_nP_104102 (-150282), ATAC_nP_104106 (-91844), ATAC_nP_104107 (-91677), ATAC_nP_104108 (-21949), ATAC_nP_104109 (-21693), ATAC_nP_104114 (+99070)
C1ql3	ATAC_nP_68239 (-205237), ATAC_nP_68238 (-205166), ATAC_nP_68237 (-205059)
C1qtnf3	ATAC_nP_44236 (+25015)
C1qtnf9	ATAC_nP_41223 (-52267)
C230052I12Rik	ATAC_nP_113300 (+23316), ATAC_nP_113296 (+45420)
C2cd4b	ATAC_nP_133955 (-141980)
C2cd5	ATAC_nP_111055 (-62241), ATAC_nP_111053 (-56806), ATAC_nP_111052 (-56740), ATAC_nP_111048 (-42266), ATAC_nP_111035 (+79221), ATAC_nP_111032 (+90985)
C330021F23Rik	ATAC_nP_119731 (-36408), ATAC_nP_119742 (+11626)
C530025M09Rik	ATAC_nP_75605 (-152207), ATAC_nP_75604 (-152094), ATAC_nP_75603 (-151994), ATAC_nP_75601 (-108622), ATAC_nP_75600 (-108560)
C630050I24Rik	ATAC_nP_127259 (-9675), ATAC_nP_127260 (-9525)
C7	ATAC_nP_43996 (+39742)
C87436	ATAC_nP_107559 (+57469), ATAC_nP_107560 (+58839), ATAC_nP_107561 (+58903)
CK137956	ATAC_nP_91759 (+604976), ATAC_nP_91758 (+605200), ATAC_nP_91757 (+605309), ATAC_nP_91756 (+605448), ATAC_nP_91755 (+606380)
Cabin1	ATAC_nP_13593 (+84815), ATAC_nP_13588 (+115111), ATAC_nP_13587 (+115181)
Cabp7	ATAC_nP_17358 (-59758), ATAC_nP_17357 (-59498), ATAC_nP_17356 (-56796), ATAC_nP_17355 (-56577), ATAC_nP_17354 (-56412)
Cabyr	ATAC_nP_60410 (+20579), ATAC_nP_60411 (+21833), ATAC_nP_60412 (+21977), ATAC_nP_60418 (+190142)
Cachd1	ATAC_nP_89792 (+197521)
Cacna1a	ATAC_nP_125245 (-117865), ATAC_nP_125312 (+234842), ATAC_nP_125313 (+235021)
Cacna1b	ATAC_nP_68788 (-149293)
Cacna1d	ATAC_nP_39759 (-39644), ATAC_nP_39758 (-39472)
Cacna2d1	ATAC_nP_95439 (+246510)
Cacng5	ATAC_nP_24987 (-16553), ATAC_nP_24986 (-16453)
Cacybp	ATAC_nP_7438 (-522081), ATAC_nP_7437 (-521804), ATAC_nP_7436 (-438994), ATAC_nP_7435 (-437628), ATAC_nP_7434 (-437483), ATAC_nP_7402 (-5266), ATAC_nP_7401 (+2874)
Cadm2	ATAC_nP_52531 (-32087), ATAC_nP_52530 (-31866), ATAC_nP_52529 (-31762)
Calcb	ATAC_nP_117413 (+21924), ATAC_nP_117414 (+22005), ATAC_nP_117415 (+22179)
Calcoco2	ATAC_nP_23503 (-18748)
Calcrl	ATAC_nP_72039 (-34359)
Calm1	ATAC_nP_30748 (+17741), ATAC_nP_30749 (+17814)
Calm2	ATAC_nP_59619 (-156426), ATAC_nP_59617 (-154819), ATAC_nP_59616 (-144667)
Caln1	ATAC_nP_101863 (-61383)
Camk1	ATAC_nP_109002 (-25549)
Camk1d	ATAC_nP_67935 (-95980), ATAC_nP_67912 (+494272)
Camk1g	ATAC_nP_9930 (-168603), ATAC_nP_9929 (-168333), ATAC_nP_9923 (-134617), ATAC_nP_9922 (-134521)
Camk2a	ATAC_nP_62555 (+4380)
Camk2b	ATAC_nP_17504 (-58396)
Camk2d	ATAC_nP_83962 (-153862), ATAC_nP_83963 (-153774), ATAC_nP_83964 (-153669)
Camsap3	ATAC_nP_119742 (-7826), ATAC_nP_119743 (+10255), ATAC_nP_119744 (+10697), ATAC_nP_119745 (+10871), ATAC_nP_119747 (+12074)
Capn10	ATAC_nP_4175 (-14999)
Capn11	ATAC_nP_56787 (+48993), ATAC_nP_56786 (+49091), ATAC_nP_56785 (+51995)
Capn12	ATAC_nP_112847 (+57203)
Capn2	ATAC_nP_9099 (+17086)
Capn3	ATAC_nP_73812 (+50816)
Capns1	ATAC_nP_113010 (-2765), ATAC_nP_113009 (-2644)
Caps2	ATAC_nP_15933 (+63941), ATAC_nP_15934 (+64096)
Capsl	ATAC_nP_44181 (+16740), ATAC_nP_44182 (+16930), ATAC_nP_44183 (+17046)
Car8	ATAC_nP_85980 (+84102), ATAC_nP_85979 (+84392), ATAC_nP_85978 (+84876)
Cars	ATAC_nP_119478 (+7330), ATAC_nP_119477 (+7534)
Casc1	ATAC_nP_111166 (+33977), ATAC_nP_111165 (+34061), ATAC_nP_111164 (+34322), ATAC_nP_111163 (+35205)
Casd1	ATAC_nP_103914 (+76967)
Casp12	ATAC_nP_130039 (+249303), ATAC_nP_130040 (+249448), ATAC_nP_130041 (+249706)
Casp7	ATAC_nP_67480 (+22416), ATAC_nP_67484 (+42173)
Casq2	ATAC_nP_82771 (+76990)
Cast	ATAC_nP_36218 (+47288)
Casz1	ATAC_nP_94134 (-81007), ATAC_nP_94138 (-65804), ATAC_nP_94139 (-65553), ATAC_nP_94179 (+108883)
Catsper1	ATAC_nP_64501 (-35041)
Catsperd	ATAC_nP_57675 (+3790), ATAC_nP_57676 (+3929)
Cbfb	ATAC_nP_126988 (+62729), ATAC_nP_126989 (+62809)
Cbln1	ATAC_nP_125537 (+584409)
Cbln4	ATAC_nP_77871 (-2669), ATAC_nP_77805 (+763972), ATAC_nP_77797 (+811916)
Cbr4	ATAC_nP_123394 (-244092), ATAC_nP_123449 (+47992), ATAC_nP_123499 (+379366)
Cbwd1	ATAC_nP_65571 (+50998)
Cbx3	ATAC_nP_105953 (+37200), ATAC_nP_105957 (+40682)
Cbx4	ATAC_nP_26270 (-98052)
Cbx7	ATAC_nP_47189 (+27578), ATAC_nP_47188 (+27775)
Cc2d1a	ATAC_nP_125202 (+20121)
Cc2d1b	ATAC_nP_90318 (+15329)
Ccar1	ATAC_nP_12959 (-49803)
Ccbe1	ATAC_nP_63002 (-123129)
Ccdc111	ATAC_nP_122680 (+43170), ATAC_nP_122679 (+43481)
Ccdc112	ATAC_nP_61895 (-5829)
Ccdc113	ATAC_nP_126522 (-1910), ATAC_nP_126523 (-1764), ATAC_nP_126524 (-1696), ATAC_nP_126527 (+13874), ATAC_nP_126528 (+14066)
Ccdc115	ATAC_nP_1111 (+138049), ATAC_nP_1098 (+299341)
Ccdc124	ATAC_nP_124177 (-3066)
Ccdc125	ATAC_nP_37441 (+56052)
Ccdc129	ATAC_nP_106284 (-44929), ATAC_nP_106285 (-44779), ATAC_nP_106286 (-44600), ATAC_nP_106287 (-44506)
Ccdc130	ATAC_nP_125245 (-27119)
Ccdc138	ATAC_nP_12491 (+31940)
Ccdc154	ATAC_nP_55093 (-16862)
Ccdc171	ATAC_nP_89069 (+495341), ATAC_nP_89079 (+699217), ATAC_nP_89080 (+703820)
Ccdc19	ATAC_nP_8337 (+4582)
Ccdc3	ATAC_nP_67912 (+82467)
Ccdc32	ATAC_nP_73686 (+30734)
Ccdc34	ATAC_nP_73205 (-74514)
Ccdc39	ATAC_nP_79602 (-146303), ATAC_nP_79601 (-146149), ATAC_nP_79600 (-145426)
Ccdc40	ATAC_nP_26287 (+10631), ATAC_nP_26288 (+11078)
Ccdc53	ATAC_nP_14660 (-38170)
Ccdc6	ATAC_nP_13279 (-527946), ATAC_nP_13312 (-115155)
Ccdc61	ATAC_nP_112137 (+4974), ATAC_nP_112136 (+5238), ATAC_nP_112135 (+5325)
Ccdc68	ATAC_nP_63186 (-530229), ATAC_nP_63214 (-143279), ATAC_nP_63215 (-143117), ATAC_nP_63216 (-143051)
Ccdc7	ATAC_nP_129932 (+189812), ATAC_nP_129931 (+189944), ATAC_nP_129930 (+189944)
Ccdc71l	ATAC_nP_27638 (+349719), ATAC_nP_27639 (+349845)
Ccdc74a	ATAC_nP_50163 (+22071)
Ccdc83	ATAC_nP_116033 (-76530)
Ccdc85c	ATAC_nP_31434 (+10214)
Ccdc88c	ATAC_nP_30834 (+20205)
Ccdc97	ATAC_nP_112549 (+5347)
Ccl1	ATAC_nP_22299 (-71530)
Ccl17	ATAC_nP_126412 (+21363)
Ccl25	ATAC_nP_119801 (+16698)
Ccna1	ATAC_nP_80364 (+64856), ATAC_nP_80363 (+64973)
Ccnb2	ATAC_nP_134110 (-66022), ATAC_nP_134102 (+147073), ATAC_nP_134100 (+163876)
Ccnd1	ATAC_nP_119654 (-232596), ATAC_nP_119650 (-199567), ATAC_nP_119649 (-199483), ATAC_nP_119648 (-199304), ATAC_nP_119647 (-199169)
Ccnd3	ATAC_nP_57075 (+66730), ATAC_nP_57076 (+66848)
Ccne1	ATAC_nP_113420 (+79386)
Ccne2	ATAC_nP_86174 (-22759)
Ccng1	ATAC_nP_19202 (+17714)
Ccnjl	ATAC_nP_19295 (+56608), ATAC_nP_19296 (+57009)
Ccnk	ATAC_nP_31434 (+85465)
Ccpg1	ATAC_nP_134275 (+8332), ATAC_nP_134277 (+10889)
Ccrl1	ATAC_nP_135894 (-479)
Ccrl1	ATAC_nP_135894 (+23604)
Ccrn4l	ATAC_nP_80081 (-95693)
Ccser1	ATAC_nP_106454 (-132588), ATAC_nP_106455 (-132429), ATAC_nP_106457 (-64867)
Cct8l1	ATAC_nP_95913 (+10173), ATAC_nP_95914 (+17380), ATAC_nP_95919 (+38732), ATAC_nP_95920 (+38893)
Cd180	ATAC_nP_37516 (-587341), ATAC_nP_37517 (-587152), ATAC_nP_37526 (-93311), ATAC_nP_37531 (-38482), ATAC_nP_37532 (-38306)
Cd1d1	ATAC_nP_81567 (-164044), ATAC_nP_81566 (-163876)
Cd2	ATAC_nP_82672 (+7414), ATAC_nP_82671 (+7553), ATAC_nP_82664 (+123800)
Cd276	ATAC_nP_133129 (-16021)
Cd28	ATAC_nP_2314 (+104679), ATAC_nP_2315 (+104804)
Cd2ap	ATAC_nP_56633 (-8736), ATAC_nP_56632 (-7594), ATAC_nP_56631 (-7480)
Cd2bp2	ATAC_nP_118185 (+7190)
Cd34	ATAC_nP_10038 (+62413), ATAC_nP_10039 (+62625)
Cd37	ATAC_nP_113801 (+9120)
Cd38	ATAC_nP_96982 (-8543), ATAC_nP_96983 (-7972), ATAC_nP_96984 (-7689)
Cd44	ATAC_nP_72801 (+85865)
Cd46	ATAC_nP_10039 (+90802), ATAC_nP_10038 (+91014)
Cd47	ATAC_nP_52060 (+92927)
Cd6	ATAC_nP_65013 (-5864)
Cd63	ATAC_nP_17106 (-8134), ATAC_nP_17107 (-8029)
Cd74	ATAC_nP_62544 (+21008), ATAC_nP_62546 (+39172)
Cd80	ATAC_nP_51637 (+13068)
Cd81	ATAC_nP_119422 (-39167)
Cd83	ATAC_nP_34467 (+443669), ATAC_nP_34468 (+443764), ATAC_nP_34517 (+894626), ATAC_nP_34532 (+937173)
Cd8b1	ATAC_nP_106830 (-29048)
Cd9	ATAC_nP_109939 (+40657), ATAC_nP_109935 (+60761), ATAC_nP_109934 (+60928), ATAC_nP_109933 (+61438)
Cd97	ATAC_nP_125162 (-112340)
Cdan1	ATAC_nP_73819 (-16687)
Cdc25a	ATAC_nP_136312 (+25131), ATAC_nP_136313 (+25205)
Cdc37l1	ATAC_nP_65765 (+17636), ATAC_nP_65766 (+17962)
Cdc42ep3	ATAC_nP_58816 (+219603)
Cdc42ep4	ATAC_nP_25405 (-40162)
Cdc5l	ATAC_nP_56757 (-25292), ATAC_nP_56756 (-25023), ATAC_nP_56755 (-15540)
Cdc73	ATAC_nP_6514 (+341153), ATAC_nP_6513 (+341261)
Cdca4	ATAC_nP_31977 (+8566)
Cdca7	ATAC_nP_71536 (+39703)
Cdh13	ATAC_nP_128321 (+240461)
Cdh15	ATAC_nP_129091 (+55790)
Cdh2	ATAC_nP_60547 (+194319)
Cdh20	ATAC_nP_4427 (+69853)
Cdh3	ATAC_nP_127174 (+16181)
Cdh5	ATAC_nP_126842 (-532513), ATAC_nP_126845 (-518319)
Cdh6	ATAC_nP_44383 (-796469), ATAC_nP_44382 (-796316), ATAC_nP_44370 (+78502), ATAC_nP_44353 (+325331)
Cdh8	ATAC_nP_126670 (+900820), ATAC_nP_126669 (+901027)
Cdk1	ATAC_nP_13260 (-13559), ATAC_nP_13255 (+25409), ATAC_nP_13254 (+25498)
Cdk13	ATAC_nP_33031 (-53516), ATAC_nP_33028 (-39085)
Cdk17	ATAC_nP_14929 (+117679), ATAC_nP_14930 (+118369), ATAC_nP_14932 (+124299), ATAC_nP_14936 (+137133)
Cdk19	ATAC_nP_11742 (+76588)
Cdk5r1	ATAC_nP_22175 (-7047)
Cdk5rap2	ATAC_nP_88614 (+77694), ATAC_nP_88601 (+517518), ATAC_nP_88596 (+555146)
Cdk6	ATAC_nP_95078 (-124434)
Cdk7	ATAC_nP_37441 (+5409)
Cdkl1	ATAC_nP_28864 (-37718)
Cdkl4	ATAC_nP_58958 (-150416), ATAC_nP_58946 (-72316), ATAC_nP_58945 (-72131), ATAC_nP_58944 (-71970), ATAC_nP_58939 (-35727)
Cdkl5	ATAC_nP_139778 (+18102)
Cdkn1a	ATAC_nP_55642 (-28063)
Cdnf	ATAC_nP_67818 (+156634), ATAC_nP_67819 (+156816)
Cds1	ATAC_nP_99128 (-51861), ATAC_nP_99129 (-51754), ATAC_nP_99130 (-51597), ATAC_nP_99151 (+82810), ATAC_nP_99152 (+82896), ATAC_nP_99161 (+241481)
Cdx4	ATAC_nP_138897 (-9460), ATAC_nP_138898 (-9344)
Cdyl	ATAC_nP_34024 (+192913), ATAC_nP_34025 (+193107), ATAC_nP_34026 (+193301), ATAC_nP_34027 (+193453)
Cdyl2	ATAC_nP_128129 (+58395), ATAC_nP_128128 (+58721), ATAC_nP_128127 (+58903), ATAC_nP_128126 (+59145), ATAC_nP_128125 (+59284), ATAC_nP_128124 (+59369), ATAC_nP_128123 (+59749), ATAC_nP_128110 (+159831), ATAC_nP_128109 (+159955)
Ceacam1	ATAC_nP_112523 (+43892), ATAC_nP_112522 (+44259), ATAC_nP_112521 (+44372)
Ceacam11	ATAC_nP_112094 (-58974)
Ceacam15	ATAC_nP_112014 (-36958), ATAC_nP_112013 (-36791)
Ceacam2	ATAC_nP_112531 (-42540)
Ceacam9	ATAC_nP_112013 (-9433), ATAC_nP_112014 (-9266)
Cebpb	ATAC_nP_77325 (-17611)
Cel	ATAC_nP_69160 (+3627)
Celf2	ATAC_nP_67968 (+438842)
Celf4	ATAC_nP_60831 (+200518)
Celsr2	ATAC_nP_83192 (+27089), ATAC_nP_83191 (+27205)
Cend1	ATAC_nP_119245 (+12884)
Cenpc1	ATAC_nP_98419 (+891566)
Cenpn	ATAC_nP_128145 (+13353)
Cenpo	ATAC_nP_26702 (-123052), ATAC_nP_26701 (-122978), ATAC_nP_26700 (-122716)
Cenpv	ATAC_nP_20599 (+25580), ATAC_nP_20596 (+27537), ATAC_nP_20595 (+27621), ATAC_nP_20594 (+27938), ATAC_nP_20593 (+28081)
Cenpw	ATAC_nP_11372 (-166417)
Cep112	ATAC_nP_25025 (+324582)
Cep170	ATAC_nP_8541 (+162478), ATAC_nP_8540 (+162620), ATAC_nP_8539 (+162779), ATAC_nP_8538 (+162905)
Cep55	ATAC_nP_66211 (+8354)
Cep68	ATAC_nP_18183 (+18495)
Cep70	ATAC_nP_135580 (+12986)
Cep89	ATAC_nP_113313 (+50657)
Cerk	ATAC_nP_47878 (+35268), ATAC_nP_47877 (+35350)
Cers4	ATAC_nP_119801 (-126913)
Cers5	ATAC_nP_48921 (-100172), ATAC_nP_48917 (-92948)
Ces1b	ATAC_nP_126271 (-11500)
Ces1c	ATAC_nP_126271 (+39754)
Cetn3	ATAC_nP_36533 (+845498), ATAC_nP_36534 (+845649)
Cfdp1	ATAC_nP_127745 (+88615)
Cfh	ATAC_nP_6448 (-42289), ATAC_nP_6447 (-42069)
Cga	ATAC_nP_86904 (+12560), ATAC_nP_86915 (+169548), ATAC_nP_86916 (+169653), ATAC_nP_86917 (+169755), ATAC_nP_86929 (+242369), ATAC_nP_86930 (+242458)
Cggbp1	ATAC_nP_52473 (+33575)
Chac1	ATAC_nP_73728 (+112529), ATAC_nP_73729 (+112716), ATAC_nP_73730 (+112813), ATAC_nP_73731 (+112885)
Chadl	ATAC_nP_47369 (-3491)
Chchd3	ATAC_nP_105053 (+262417), ATAC_nP_105052 (+262623)
Chd1	ATAC_nP_54661 (+41825), ATAC_nP_54662 (+41982)
Chd2	ATAC_nP_115134 (-86000), ATAC_nP_115107 (+22169), ATAC_nP_115106 (+22271), ATAC_nP_115105 (+22460)
Chd7	ATAC_nP_86009 (+37562)
Cherp	ATAC_nP_124372 (+18295)
Chga	ATAC_nP_30918 (-9598), ATAC_nP_30919 (-8375), ATAC_nP_30923 (+4527), ATAC_nP_30930 (+52700), ATAC_nP_30932 (+65277), ATAC_nP_30935 (+85969)
Chgb	ATAC_nP_74519 (-88666), ATAC_nP_74520 (-85403), ATAC_nP_74521 (-83314)
Chic2	ATAC_nP_98091 (+91566), ATAC_nP_98090 (+91699)
Chmp2b	ATAC_nP_52496 (-86534), ATAC_nP_52495 (-86470), ATAC_nP_52486 (+32948), ATAC_nP_52485 (+33126)
Chmp3	ATAC_nP_106841 (+65412), ATAC_nP_106843 (+82334)
Chordc1	ATAC_nP_130513 (-734405), ATAC_nP_130514 (-734214)
Chp2	ATAC_nP_117900 (+60352)
Chpt1	ATAC_nP_14681 (-43695)
Chrm1	ATAC_nP_64839 (+35116)
Chrna10	ATAC_nP_116771 (-84349), ATAC_nP_116770 (-84123), ATAC_nP_116769 (-84023)
Chrna6	ATAC_nP_121518 (-18222)
Chrna9	ATAC_nP_97674 (-54727), ATAC_nP_97675 (-54588), ATAC_nP_97678 (-23829), ATAC_nP_97688 (+8597), ATAC_nP_97689 (+8730), ATAC_nP_97690 (+8879)
Chrne	ATAC_nP_21319 (-8065)
Chst10	ATAC_nP_1420 (+28551)
Chst14	ATAC_nP_73686 (+72162)
Chst2	ATAC_nP_135270 (+732361)
Chst3	ATAC_nP_12654 (-33153)
Chst5	ATAC_nP_127779 (-15048), ATAC_nP_127778 (-14893), ATAC_nP_127774 (-3194)
Chst8	ATAC_nP_113210 (+141736), ATAC_nP_113206 (+153216)
Cib1	ATAC_nP_115521 (+32815), ATAC_nP_115514 (+43832), ATAC_nP_115513 (+43909)
Cidea	ATAC_nP_63057 (-2050), ATAC_nP_63058 (-1894), ATAC_nP_63059 (-1610)
Cisd3	ATAC_nP_23812 (-14652)
Cited2	ATAC_nP_10678 (-148289)
Cited4	ATAC_nP_91121 (-55335), ATAC_nP_91122 (-54087)
Ckap2l	ATAC_nP_74273 (+43861), ATAC_nP_74270 (+52492), ATAC_nP_74265 (+69251), ATAC_nP_74264 (+69693), ATAC_nP_74263 (+70595), ATAC_nP_74261 (+72500)
Clasp1	ATAC_nP_4801 (+33998)
Clasp2	ATAC_nP_136542 (-54017), ATAC_nP_136543 (-53883)
Clca3	ATAC_nP_85040 (+46677)
Clca6	ATAC_nP_85040 (-11054)
Clcf1	ATAC_nP_64393 (+15896)
Clcn3	ATAC_nP_123377 (+14013), ATAC_nP_123376 (+14124)
Clcn6	ATAC_nP_94047 (+4680)
Clcn7	ATAC_nP_55093 (+12208)
Cldn10	ATAC_nP_43579 (-117383), ATAC_nP_43580 (-117293), ATAC_nP_43581 (-117184), ATAC_nP_43583 (-103407), ATAC_nP_43597 (+26039)
Cldn13	ATAC_nP_102218 (-11383)
Cldn20	ATAC_nP_53902 (-71855), ATAC_nP_53903 (-71712), ATAC_nP_53904 (-71593), ATAC_nP_53906 (-26753), ATAC_nP_53907 (-26602), ATAC_nP_53908 (-26444), ATAC_nP_53910 (-15947)
Cldn26	ATAC_nP_49683 (+998913)
Cldn3	ATAC_nP_102229 (-15468)
Cldn4	ATAC_nP_102229 (-23812), ATAC_nP_102222 (+4817), ATAC_nP_102221 (+4987), ATAC_nP_102220 (+7558)
Clec16a	ATAC_nP_49826 (+155021)
Clec2g	ATAC_nP_110283 (+60330), ATAC_nP_110284 (+60556)
Clic5	ATAC_nP_56726 (+284102), ATAC_nP_56727 (+284169), ATAC_nP_56728 (+284426)
Clint1	ATAC_nP_19390 (-988031)
Clip3	ATAC_nP_113024 (+10563)
Clip4	ATAC_nP_58522 (+775364)
Clk3	ATAC_nP_133016 (-64363)
Clmn	ATAC_nP_31137 (+100904), ATAC_nP_31136 (+101089), ATAC_nP_31135 (+101304)
Cln5	ATAC_nP_43060 (-10508)
Clock	ATAC_nP_98201 (-17523), ATAC_nP_98200 (-17399), ATAC_nP_98199 (-17141), ATAC_nP_98198 (-16980), ATAC_nP_98197 (-16857), ATAC_nP_98195 (+18743)
Clps	ATAC_nP_55573 (+8962)
Clpsl2	ATAC_nP_55573 (+2315)
Clrn1	ATAC_nP_80517 (-76244), ATAC_nP_80516 (-76035), ATAC_nP_80515 (-41180)
Clvs1	ATAC_nP_86009 (-540390)
Clvs2	ATAC_nP_11463 (+271458)
Clybl	ATAC_nP_43804 (-41526), ATAC_nP_43805 (-41272), ATAC_nP_43859 (+252564), ATAC_nP_43860 (+252743)
Cmc1	ATAC_nP_136857 (-254850), ATAC_nP_136856 (-247842)
Cmip	ATAC_nP_128179 (-62434), ATAC_nP_128180 (-62282), ATAC_nP_128187 (-15196), ATAC_nP_128188 (-15009), ATAC_nP_128189 (-14910), ATAC_nP_128216 (+113039), ATAC_nP_128217 (+113245)
Cmklr1	ATAC_nP_100156 (-50161), ATAC_nP_100141 (+53315), ATAC_nP_100140 (+53853), ATAC_nP_100139 (+53971), ATAC_nP_100122 (+140440)
Cmtm4	ATAC_nP_126925 (-39213), ATAC_nP_126924 (-38658)
Cmtm5	ATAC_nP_40870 (+4856)
Cnn3	ATAC_nP_83654 (-7317), ATAC_nP_83655 (-7240), ATAC_nP_83656 (-7064), ATAC_nP_83659 (+4180)
Cnnm1	ATAC_nP_66516 (+58529), ATAC_nP_66517 (+58776)
Cnnm2	ATAC_nP_66970 (+74615), ATAC_nP_66971 (+74731)
Cnot4	ATAC_nP_105165 (+106314)
Cnot8	ATAC_nP_20257 (-1331)
Cnr1	ATAC_nP_86836 (-546853), ATAC_nP_86837 (-546705), ATAC_nP_86838 (-546628)
Cntf	ATAC_nP_65115 (+34384)
Cntn3	ATAC_nP_108647 (+485199)
Cntn4	ATAC_nP_108711 (-693444)
Cntn5	ATAC_nP_130255 (+27550), ATAC_nP_130241 (+363945)
Cntn6	ATAC_nP_108711 (+491379)
Cntnap2	ATAC_nP_105609 (-855303), ATAC_nP_105612 (-534097)
Coa6	ATAC_nP_129618 (-77152)
Cobl	ATAC_nP_17882 (-346885), ATAC_nP_17868 (-2491), ATAC_nP_17865 (+28745)
Cog6	ATAC_nP_80239 (+626229), ATAC_nP_80238 (+626313)
Cog7	ATAC_nP_117881 (-36775)
Col13a1	ATAC_nP_12857 (+149904)
Col14a1	ATAC_nP_45734 (-166625), ATAC_nP_45766 (+10226), ATAC_nP_45767 (+10422)
Col18a1	ATAC_nP_13717 (-80642)
Col22a1	ATAC_nP_46419 (-442986)
Col26a1	ATAC_nP_102444 (+122605), ATAC_nP_102437 (+180652), ATAC_nP_102436 (+180742), ATAC_nP_102435 (+180860)
Col28a1	ATAC_nP_104124 (+73389)
Col3a1	ATAC_nP_1711 (+96237), ATAC_nP_1712 (+96351)
Col4a3bp	ATAC_nP_37110 (+117476), ATAC_nP_37111 (+117653)
Col5a2	ATAC_nP_1712 (+95393), ATAC_nP_1711 (+95507)
Commd10	ATAC_nP_61933 (+10619)
Commd5	ATAC_nP_46791 (-19201), ATAC_nP_46792 (-19050)
Commd7	ATAC_nP_75931 (+20860), ATAC_nP_75930 (+20936), ATAC_nP_75929 (+21085)
Commd8	ATAC_nP_97937 (-297085), ATAC_nP_97936 (-296839), ATAC_nP_97935 (-296573)
Commd9	ATAC_nP_72742 (+75011), ATAC_nP_72743 (+75239), ATAC_nP_72744 (+75405), ATAC_nP_72745 (+75500)
Cops3	ATAC_nP_20373 (+25277)
Cops5	ATAC_nP_281 (+6223)
Cops8	ATAC_nP_4036 (-84045), ATAC_nP_4037 (-83771)
Coq2	ATAC_nP_99073 (-6045), ATAC_nP_99072 (-5967)
Coq9	ATAC_nP_126412 (-6505)
Corin	ATAC_nP_97937 (+38940), ATAC_nP_97936 (+39186), ATAC_nP_97935 (+39452)
Coro2a	ATAC_nP_87550 (-17437), ATAC_nP_87540 (+47520)
Cotl1	ATAC_nP_128480 (+1436)
Cox10	ATAC_nP_20755 (+51613), ATAC_nP_20754 (+51848), ATAC_nP_20752 (+79110), ATAC_nP_20742 (+122448), ATAC_nP_20741 (+122599), ATAC_nP_20740 (+122841), ATAC_nP_20734 (+152330)
Cox18	ATAC_nP_98619 (-22783)
Cox4i1	ATAC_nP_128686 (+3656), ATAC_nP_128687 (+3770)
Cox6c	ATAC_nP_44963 (-189566), ATAC_nP_44962 (-189365)
Cox7a2l	ATAC_nP_59134 (+14886), ATAC_nP_59129 (+37221), ATAC_nP_59128 (+44542)
Cox8c	ATAC_nP_30967 (+17378)
Cp	ATAC_nP_79102 (+66908), ATAC_nP_79103 (+67169)
Cpa6	ATAC_nP_311 (-102461)
Cpb2	ATAC_nP_42094 (-63189)
Cpe	ATAC_nP_123606 (+325965), ATAC_nP_123605 (+326245)
Cpeb2	ATAC_nP_96948 (-119578), ATAC_nP_96949 (-119420)
Cplx1	ATAC_nP_99659 (+31135), ATAC_nP_99658 (+31360)
Cplx4	ATAC_nP_62972 (+28837), ATAC_nP_62971 (+28982)
Cpn2	ATAC_nP_51006 (-13544), ATAC_nP_51005 (-13252), ATAC_nP_51004 (-13130)
Cpne4	ATAC_nP_135922 (-207887)
Cpne8	ATAC_nP_48126 (-8895)
Cpne9	ATAC_nP_108997 (+6903)
Cpsf4l	ATAC_nP_25386 (+9679)
Crabp1	ATAC_nP_132756 (-24026), ATAC_nP_132760 (+38109), ATAC_nP_132761 (+38316), ATAC_nP_132762 (+38401), ATAC_nP_132774 (+91573)
Cradd	ATAC_nP_15100 (-30140), ATAC_nP_15060 (+148245), ATAC_nP_15059 (+148347), ATAC_nP_15058 (+148426)
Crb1	ATAC_nP_6405 (+254222)
Creb3l2	ATAC_nP_105240 (+104937), ATAC_nP_105239 (+105049), ATAC_nP_105238 (+105177)
Crhr1	ATAC_nP_24626 (+30108)
Crip2	ATAC_nP_32017 (-24950), ATAC_nP_32018 (-24793)
Cript	ATAC_nP_59516 (+37178)
Crisp1	ATAC_nP_56563 (-176008), ATAC_nP_56560 (-136883)
Crnkl1	ATAC_nP_75305 (-127676)
Crnn	ATAC_nP_82094 (+18350), ATAC_nP_82095 (+18457)
Crp	ATAC_nP_8355 (-13980)
Crtac1	ATAC_nP_66474 (+109114), ATAC_nP_66473 (+109201)
Crtap	ATAC_nP_136567 (+10594)
Crx	ATAC_nP_111903 (-22059)
Crxos1	ATAC_nP_111903 (-1753)
Cryaa	ATAC_nP_56005 (+130251), ATAC_nP_56006 (+130387), ATAC_nP_56010 (+138947)
Cryba1	ATAC_nP_21841 (-13590), ATAC_nP_21840 (-13474)
Crybg3	ATAC_nP_52366 (+10166), ATAC_nP_52365 (+10294)
Csad	ATAC_nP_49274 (+9860), ATAC_nP_49273 (+9954)
Csf2	ATAC_nP_19989 (+47593)
Csf3	ATAC_nP_23942 (+10884)
Csf3r	ATAC_nP_91542 (-424894), ATAC_nP_91541 (-424894), ATAC_nP_91625 (-32170), ATAC_nP_91627 (-22726)
Csgalnact1	ATAC_nP_123872 (+313881), ATAC_nP_123871 (+314059), ATAC_nP_123870 (+314156), ATAC_nP_123869 (+314464), ATAC_nP_123868 (+314674)
Csl	ATAC_nP_15345 (+298554)
Csmd1	ATAC_nP_120818 (-945201), ATAC_nP_120817 (-945063), ATAC_nP_120816 (-944918), ATAC_nP_120815 (-921631), ATAC_nP_120800 (-652468), ATAC_nP_120799 (-652254), ATAC_nP_120778 (-41069), ATAC_nP_120747 (+541483)
Csnk1a1	ATAC_nP_62630 (+39064), ATAC_nP_62635 (+71106), ATAC_nP_62636 (+71260), ATAC_nP_62637 (+71454), ATAC_nP_62638 (+71542), ATAC_nP_62639 (+73047), ATAC_nP_62640 (+73141), ATAC_nP_62641 (+77386), ATAC_nP_62642 (+77665), ATAC_nP_62643 (+78411)
Csnk1g2	ATAC_nP_14121 (+15918)
Csnk1g3	ATAC_nP_62221 (+857101)
Csnk2a1	ATAC_nP_75751 (-48233)
Csnk2a2	ATAC_nP_126524 (-43584), ATAC_nP_126523 (-43516), ATAC_nP_126522 (-43370)
Csnka2ip	ATAC_nP_52458 (-288041), ATAC_nP_52457 (-287944)
Cspg5	ATAC_nP_136322 (-37622), ATAC_nP_136323 (-37524)
Csrnp2	ATAC_nP_48987 (+20882)
Csrnp3	ATAC_nP_71192 (-4072), ATAC_nP_71193 (-3843)
Csrp1	ATAC_nP_6087 (-25656)
Csrp2	ATAC_nP_15768 (-157643), ATAC_nP_15782 (-63688), ATAC_nP_15783 (-42109), ATAC_nP_15799 (-8696), ATAC_nP_15802 (+11650), ATAC_nP_15804 (+12103)
Csrp2bp	ATAC_nP_75186 (+30830), ATAC_nP_75187 (+30921)
Csrp3	ATAC_nP_114084 (+8250)
Cst10	ATAC_nP_75590 (+393576)
Cst6	ATAC_nP_64509 (-12823)
Ctbp2	ATAC_nP_118700 (-426680), ATAC_nP_118699 (-426594), ATAC_nP_118672 (-68662)
Ctc1	ATAC_nP_21058 (+10644)
Ctcfl	ATAC_nP_78004 (+60949), ATAC_nP_78003 (+61130)
Ctdp1	ATAC_nP_63861 (+14981)
Cth	ATAC_nP_85737 (-7130), ATAC_nP_85736 (-7006), ATAC_nP_85735 (-6926)
Ctif	ATAC_nP_63485 (+247770), ATAC_nP_63476 (+302388), ATAC_nP_63472 (+317285), ATAC_nP_63471 (+317460)
Ctla4	ATAC_nP_2314 (-57988), ATAC_nP_2315 (-57863)
Ctnna1	ATAC_nP_61170 (-95730), ATAC_nP_61172 (-75379)
Ctnnal1	ATAC_nP_88010 (+6034), ATAC_nP_88009 (+6286)
Ctnnbl1	ATAC_nP_76347 (+103421), ATAC_nP_76348 (+103615), ATAC_nP_76349 (+107489)
Ctnnd1	ATAC_nP_72046 (+131722)
Ctrb1	ATAC_nP_127721 (+40174), ATAC_nP_127720 (+42024), ATAC_nP_127719 (+42157)
Ctsz	ATAC_nP_78149 (+4777)
Cuedc1	ATAC_nP_22878 (+23951), ATAC_nP_22879 (+24072)
Cul1	ATAC_nP_105650 (-263788), ATAC_nP_105651 (-263622), ATAC_nP_105678 (+122727)
Cul3	ATAC_nP_3363 (+102820)
Cwc22	ATAC_nP_71844 (+193714)
Cwc27	ATAC_nP_37655 (+156171), ATAC_nP_37654 (+156441)
Cwh43	ATAC_nP_98006 (+13347), ATAC_nP_98007 (+13472)
Cx3cr1	ATAC_nP_137019 (+13629)
Cxadr	ATAC_nP_52838 (+154929), ATAC_nP_52839 (+155240), ATAC_nP_52841 (+188841), ATAC_nP_52842 (+189020), ATAC_nP_52843 (+189551), ATAC_nP_52845 (+262420)
Cxcl17	ATAC_nP_112523 (-20847), ATAC_nP_112522 (-20480), ATAC_nP_112521 (-20367)
Cxcl3	ATAC_nP_98649 (-8145)
Cxcr4	ATAC_nP_5327 (+31251)
Cxcr7	ATAC_nP_4036 (+315400), ATAC_nP_4037 (+315674)
Cxxc5	ATAC_nP_61252 (-6856), ATAC_nP_61253 (-6649), ATAC_nP_61254 (-6212)
Cyb5	ATAC_nP_64165 (-82407), ATAC_nP_64166 (-82263), ATAC_nP_64185 (+39172), ATAC_nP_64191 (+82533)
Cyb561	ATAC_nP_24748 (+45077)
Cyb5r2	ATAC_nP_116956 (+35742), ATAC_nP_116949 (+77577), ATAC_nP_116948 (+77729)
Cyb5r3	ATAC_nP_47534 (-65463)
Cygb	ATAC_nP_25808 (+5027)
Cyld	ATAC_nP_125788 (+244871), ATAC_nP_125789 (+248053), ATAC_nP_125790 (+248180), ATAC_nP_125792 (+286133), ATAC_nP_125793 (+286728), ATAC_nP_125805 (+310457), ATAC_nP_125806 (+310627)
Cyp24a1	ATAC_nP_77739 (+54095)
Cyp26a1	ATAC_nP_66199 (+223561)
Cyp26b1	ATAC_nP_107418 (-416757), ATAC_nP_107392 (+50085), ATAC_nP_107357 (+530899), ATAC_nP_107350 (+548868), ATAC_nP_107349 (+548945)
Cyp3a11	ATAC_nP_103331 (-27218), ATAC_nP_103330 (-27103)
Cyp3a25	ATAC_nP_103331 (+102435), ATAC_nP_103330 (+102550)
Cyp4f18	ATAC_nP_124317 (+20275)
Cyp7b1	ATAC_nP_79022 (-96153), ATAC_nP_79021 (-96084), ATAC_nP_79020 (-96006), ATAC_nP_79019 (-95914)
Cysltr2	ATAC_nP_42003 (+201763), ATAC_nP_42002 (+202881)
Cystm1	ATAC_nP_61367 (+62568), ATAC_nP_61370 (+66899), ATAC_nP_61371 (+67037), ATAC_nP_61372 (+67243)
Cyth1	ATAC_nP_26120 (+71675)
D11Wsu47e	ATAC_nP_25386 (+15435)
D130043K22Rik	ATAC_nP_33584 (+56918)
D16Ertd472e	ATAC_nP_52845 (+12741), ATAC_nP_52843 (+85610), ATAC_nP_52842 (+86141), ATAC_nP_52841 (+86320), ATAC_nP_52839 (+119921), ATAC_nP_52838 (+120232)
D17Wsu92e	ATAC_nP_55427 (+20348)
D19Bwg1357e	ATAC_nP_65715 (-474684)
D330045A20Rik	ATAC_nP_139316 (-145634)
D430019H16Rik	ATAC_nP_31204 (-229015), ATAC_nP_31205 (-228763), ATAC_nP_31236 (+92297)
D630037F22Rik	ATAC_nP_12421 (-128089)
D7Ertd443e	ATAC_nP_118743 (+92234)
D8Ertd82e	ATAC_nP_122110 (+9520), ATAC_nP_122111 (+9641), ATAC_nP_122112 (+9733), ATAC_nP_122113 (+10775), ATAC_nP_122133 (+137885), ATAC_nP_122134 (+137966)
D930015E06Rik	ATAC_nP_81315 (+6240), ATAC_nP_81314 (+6417), ATAC_nP_81309 (+45503)
D930028M14Rik	ATAC_nP_112492 (+36001)
D930048N14Rik	ATAC_nP_19742 (+6415)
Daam1	ATAC_nP_28982 (-482398)
Dab2ip	ATAC_nP_70010 (-134124)
Dach1	ATAC_nP_42835 (-869849), ATAC_nP_42834 (-869642)
Dact1	ATAC_nP_28982 (+38696)
Dapl1	ATAC_nP_70881 (-252960)
Dapp1	ATAC_nP_84681 (-60490), ATAC_nP_84680 (-60343), ATAC_nP_84668 (+5508)
Dars	ATAC_nP_5327 (-143623), ATAC_nP_5313 (+24817), ATAC_nP_5312 (+25038)
Daxx	ATAC_nP_56144 (-7272)
Dazap2	ATAC_nP_48995 (+8148)
Dbc1	ATAC_nP_88601 (-938528), ATAC_nP_88596 (-900900), ATAC_nP_88561 (+140194), ATAC_nP_88560 (+140357)
Dbf4	ATAC_nP_95224 (+5049)
Dbnl	ATAC_nP_17467 (+9034)
Dbt	ATAC_nP_83477 (+24380)
Dbx1	ATAC_nP_114135 (+320179)
Dcaf4	ATAC_nP_29857 (+58674), ATAC_nP_29858 (+58790), ATAC_nP_29859 (+58918), ATAC_nP_29860 (+59029)
Dcc	ATAC_nP_63273 (+927838)
Dcdc2c	ATAC_nP_27435 (+577695)
Dclk2	ATAC_nP_81532 (+73182)
Dcn	ATAC_nP_15216 (-760572), ATAC_nP_15217 (-758205), ATAC_nP_15218 (-758035), ATAC_nP_15219 (-757951), ATAC_nP_15223 (-745717)
Dcp2	ATAC_nP_61833 (+173857), ATAC_nP_61836 (+206078)
Dcstamp	ATAC_nP_45274 (-522499), ATAC_nP_45289 (-58834), ATAC_nP_45290 (-58694), ATAC_nP_45291 (-17574), ATAC_nP_45292 (-17005), ATAC_nP_45293 (-16823)
Dctd	ATAC_nP_122840 (+69141), ATAC_nP_122841 (+69327)
Dctn2	ATAC_nP_16884 (+3811), ATAC_nP_16885 (+8569)
Dcun1d3	ATAC_nP_117765 (+35442)
Dcun1d4	ATAC_nP_98006 (-61579), ATAC_nP_98007 (-61454)
Ddc	ATAC_nP_17834 (-67800), ATAC_nP_17832 (-51062), ATAC_nP_17831 (-50482), ATAC_nP_17830 (-44639), ATAC_nP_17829 (-44483)
Ddit4	ATAC_nP_12620 (-22511), ATAC_nP_12619 (-20916), ATAC_nP_12618 (-20772)
Ddo	ATAC_nP_11755 (+9253)
Ddx11	ATAC_nP_58093 (+110004), ATAC_nP_58103 (+162004), ATAC_nP_58116 (+230438), ATAC_nP_58117 (+230595)
Ddx17	ATAC_nP_47132 (+27173)
Ddx19a	ATAC_nP_127640 (+47413)
Dedd2	ATAC_nP_112492 (+31401)
Defb41	ATAC_nP_656 (-374455), ATAC_nP_657 (-374455)
Degs2	ATAC_nP_31510 (-32255), ATAC_nP_31506 (+12959)
Dennd1b	ATAC_nP_6405 (+159110)
Dennd2a	ATAC_nP_105433 (+19444)
Dennd2c	ATAC_nP_82828 (-41369), ATAC_nP_82834 (-19573)
Dennd5b	ATAC_nP_111418 (+144412), ATAC_nP_111417 (+144626)
Derl3	ATAC_nP_13619 (-13482), ATAC_nP_13620 (-11459)
Dfna5	ATAC_nP_105860 (-55008), ATAC_nP_105859 (-54948)
Dgat1	ATAC_nP_46753 (+26368)
Dgcr14	ATAC_nP_50186 (-1324)
Dgcr6	ATAC_nP_50207 (+30730)
Dgke	ATAC_nP_23036 (-996), ATAC_nP_23031 (+45577), ATAC_nP_23030 (+45794)
Dgkh	ATAC_nP_42346 (+2886)
Dgki	ATAC_nP_105240 (-37235), ATAC_nP_105239 (-37123), ATAC_nP_105238 (-36995)
Dhdds	ATAC_nP_92572 (+10830)
Dhfr	ATAC_nP_36860 (-21765)
Dhrs7	ATAC_nP_29056 (-17209), ATAC_nP_29050 (+14808), ATAC_nP_29049 (+15189)
Dhrs9	ATAC_nP_71324 (+202603)
Dhx16	ATAC_nP_56410 (+8108), ATAC_nP_56411 (+8312)
Dhx35	ATAC_nP_76453 (+6131), ATAC_nP_76454 (+6296), ATAC_nP_76455 (+39443), ATAC_nP_76480 (+623801), ATAC_nP_76481 (+623960)
Dhx40	ATAC_nP_22722 (-27548), ATAC_nP_22721 (-27416), ATAC_nP_22720 (-27170)
Dhx9	ATAC_nP_6898 (-6536)
Diap2	ATAC_nP_139159 (+24818), ATAC_nP_139166 (+798254), ATAC_nP_139167 (+798401)
Diap3	ATAC_nP_42541 (+744075)
Dicer1	ATAC_nP_31137 (-12220), ATAC_nP_31136 (-12035), ATAC_nP_31135 (-11820)
Diexf	ATAC_nP_9887 (+5549)
Dio3	ATAC_nP_31590 (-329390), ATAC_nP_31629 (+138224), ATAC_nP_31639 (+192352), ATAC_nP_31640 (+192529), ATAC_nP_31641 (+192906), ATAC_nP_31643 (+193587)
Dip2c	ATAC_nP_32658 (-52867), ATAC_nP_32660 (-42459)
Diras2	ATAC_nP_34969 (+308234)
Dis3	ATAC_nP_42854 (-194866), ATAC_nP_42846 (-107061)
Disc1	ATAC_nP_129494 (+425385), ATAC_nP_129495 (+425649)
Dkk2	ATAC_nP_84352 (-283486)
Dlc1	ATAC_nP_122203 (+333357), ATAC_nP_122201 (+348390), ATAC_nP_122193 (+358002), ATAC_nP_122192 (+358271), ATAC_nP_122191 (+358544), ATAC_nP_122190 (+359535), ATAC_nP_122188 (+369475), ATAC_nP_122187 (+369997), ATAC_nP_122175 (+403777), ATAC_nP_122174 (+404041), ATAC_nP_122172 (+404242), ATAC_nP_122171 (+404468), ATAC_nP_122170 (+404891), ATAC_nP_122168 (+412856), ATAC_nP_122167 (+412972), ATAC_nP_1…
Dld	ATAC_nP_27591 (+57724)
Dleu7	ATAC_nP_41301 (+636236)
Dlgap1	ATAC_nP_58309 (-637566), ATAC_nP_58390 (+381918), ATAC_nP_58391 (+382047), ATAC_nP_58397 (+403511), ATAC_nP_58398 (+403899), ATAC_nP_58399 (+404094), ATAC_nP_58400 (+404243)
Dlgap3	ATAC_nP_91735 (+54481), ATAC_nP_91736 (+54618), ATAC_nP_91737 (+54736)
Dlgap4	ATAC_nP_76195 (+77416)
Dll1	ATAC_nP_54610 (+168471)
Dmap1	ATAC_nP_90836 (+71660)
Dmbt1	ATAC_nP_118513 (-49613), ATAC_nP_118514 (-49418), ATAC_nP_118515 (-49339)
Dmd	ATAC_nP_138528 (-83285)
Dmrt1	ATAC_nP_65612 (-26313), ATAC_nP_65613 (-26172), ATAC_nP_65615 (-18825), ATAC_nP_65618 (-16858), ATAC_nP_65619 (-15921)
Dmrt2	ATAC_nP_65653 (+468347), ATAC_nP_65654 (+468467)
Dmrta1	ATAC_nP_89361 (+515459)
Dmtf1	ATAC_nP_95264 (-3640)
Dmxl1	ATAC_nP_62028 (-62012), ATAC_nP_62039 (+159117)
Dnaaf1	ATAC_nP_128425 (+28079)
Dnaaf2	ATAC_nP_28817 (-12401), ATAC_nP_28816 (-12118)
Dnahc12	ATAC_nP_39579 (-9180)
Dnahc14	ATAC_nP_9013 (+18371)
Dnahc17	ATAC_nP_26120 (-11848), ATAC_nP_26097 (+120938), ATAC_nP_26096 (+121202)
Dnahc8	ATAC_nP_55872 (+254512), ATAC_nP_55873 (+254626), ATAC_nP_55874 (+256855)
Dnaic2	ATAC_nP_25505 (-35429)
Dnaja2	ATAC_nP_125457 (+46407)
Dnajb8	ATAC_nP_107692 (-6315), ATAC_nP_107693 (-6168)
Dnajb9	ATAC_nP_27992 (+289169), ATAC_nP_27991 (+289431), ATAC_nP_27990 (+289601), ATAC_nP_27989 (+289787)
Dnajc19	ATAC_nP_79610 (+45254), ATAC_nP_79609 (+45430)
Dnajc8	ATAC_nP_92282 (+18931)
Dnase2a	ATAC_nP_125372 (+6845), ATAC_nP_125373 (+6994)
Dnmbp	ATAC_nP_66576 (+21644), ATAC_nP_66575 (+21835)
Dnmt1	ATAC_nP_130637 (-19997), ATAC_nP_130636 (-19744)
Dnmt3a	ATAC_nP_26627 (-115648)
Dnmt3l	ATAC_nP_13789 (-4925)
Dock1	ATAC_nP_118771 (+8831), ATAC_nP_118772 (+9015), ATAC_nP_118773 (+25878), ATAC_nP_118780 (+91312), ATAC_nP_118781 (+100537), ATAC_nP_118782 (+100926)
Dock4	ATAC_nP_27899 (+154051), ATAC_nP_27908 (+391037), ATAC_nP_27920 (+471318), ATAC_nP_27921 (+471586), ATAC_nP_27922 (+471692), ATAC_nP_27930 (+549701)
Dock5	ATAC_nP_41755 (-38733), ATAC_nP_41733 (+169550), ATAC_nP_41731 (+172731)
Dock9	ATAC_nP_43782 (-146263), ATAC_nP_43763 (+22183)
Dok5	ATAC_nP_77783 (+106477), ATAC_nP_77797 (+499743), ATAC_nP_77805 (+547687)
Dom3z	ATAC_nP_56241 (+11281)
Dopey2	ATAC_nP_53533 (+88258), ATAC_nP_53539 (+114713)
Dpagt1	ATAC_nP_132045 (+6663)
Dpep3	ATAC_nP_127098 (+7963)
Dpf3	ATAC_nP_29833 (+178941)
Dph3	ATAC_nP_39870 (-21419)
Dpp6	ATAC_nP_95965 (-286542), ATAC_nP_95988 (+194116)
Dppa2	ATAC_nP_51981 (-7117), ATAC_nP_51986 (+9665)
Dppa3	ATAC_nP_109677 (+36432), ATAC_nP_109680 (+37433), ATAC_nP_109687 (+76628)
Dppa4	ATAC_nP_51981 (+19625)
Dppa5a	ATAC_nP_134586 (-6926), ATAC_nP_134584 (-3430), ATAC_nP_134583 (-1336), ATAC_nP_134582 (+2049)
Dpt	ATAC_nP_7661 (-301835)
Dpy19l1	ATAC_nP_130886 (+342602)
Dpy19l4	ATAC_nP_86181 (-48709), ATAC_nP_86180 (-48647)
Dpyd	ATAC_nP_83576 (+533178), ATAC_nP_83577 (+533281)
Dpysl3	ATAC_nP_61792 (-72098), ATAC_nP_61791 (-71903), ATAC_nP_61790 (-71802)
Drc1	ATAC_nP_96157 (+135504)
Drg1	ATAC_nP_17175 (-19425)
Drosha	ATAC_nP_44353 (+23493), ATAC_nP_44370 (+270322)
Dscr3	ATAC_nP_53631 (+41533)
Dsp	ATAC_nP_34165 (-71239), ATAC_nP_34166 (-71072)
Dst	ATAC_nP_1055 (-66702), ATAC_nP_1098 (+128506), ATAC_nP_1111 (+289798)
Dtd1	ATAC_nP_75202 (+115583)
Dtnb	ATAC_nP_26627 (+118991)
Dtwd2	ATAC_nP_62028 (-15384)
Duox1	ATAC_nP_73906 (+18699), ATAC_nP_73913 (+46287)
Dupd1	ATAC_nP_39235 (+174063)
Dus2l	ATAC_nP_127111 (+20614)
Dusp12	ATAC_nP_8096 (-7036)
Dusp23	ATAC_nP_8355 (-51102)
Dusp27	ATAC_nP_7802 (+2582), ATAC_nP_7801 (+2706)
Dusp5	ATAC_nP_67283 (+42076)
Dusp6	ATAC_nP_15328 (+26650), ATAC_nP_15335 (+90374), ATAC_nP_15336 (+90553)
Dym	ATAC_nP_63428 (+191624), ATAC_nP_63455 (+310777)
Dync1h1	ATAC_nP_31654 (-102070), ATAC_nP_31655 (-96564), ATAC_nP_31658 (-45446), ATAC_nP_31667 (+76267), ATAC_nP_31668 (+76366)
Dync1i1	ATAC_nP_104009 (-148660), ATAC_nP_104012 (-127713)
Dync1i2	ATAC_nP_71437 (+122418), ATAC_nP_71438 (+124686)
Dync1li2	ATAC_nP_126925 (+8027), ATAC_nP_126924 (+8582)
Dynll1	ATAC_nP_100399 (-16609)
Dynll2	ATAC_nP_22851 (-22370), ATAC_nP_22850 (-22169), ATAC_nP_22848 (+7120)
Dynlrb2	ATAC_nP_128109 (+68021), ATAC_nP_128110 (+68145), ATAC_nP_128123 (+168227), ATAC_nP_128124 (+168607), ATAC_nP_128125 (+168692), ATAC_nP_128126 (+168831), ATAC_nP_128127 (+169073), ATAC_nP_128128 (+169255), ATAC_nP_128129 (+169581)
Dyrk3	ATAC_nP_5461 (-6469), ATAC_nP_5460 (-1364)
Dysf	ATAC_nP_107349 (+25476), ATAC_nP_107350 (+25553), ATAC_nP_107357 (+43522), ATAC_nP_107392 (+524336)
Dzank1	ATAC_nP_75187 (+127510), ATAC_nP_75186 (+127601)
Dzip1	ATAC_nP_43597 (+42396)
E030019B06Rik	ATAC_nP_119087 (+24862)
E030025P04Rik	ATAC_nP_25079 (-93332)
E130012A19Rik	ATAC_nP_23801 (-6255), ATAC_nP_23800 (-6047), ATAC_nP_23799 (-5911)
E130116L18Rik	ATAC_nP_95907 (-52659)
E2f7	ATAC_nP_15768 (+17066), ATAC_nP_15782 (+111021), ATAC_nP_15783 (+132600), ATAC_nP_15799 (+166013)
E330009J07Rik	ATAC_nP_105495 (+85924), ATAC_nP_105493 (+102469)
E330021D16Rik	ATAC_nP_110619 (-97893), ATAC_nP_110615 (-88240)
ENSMUSG00000097148	ATAC_nP_38743 (-61347)
ENSMUSG00000098132	ATAC_nP_117246 (-262928), ATAC_nP_117247 (-262860), ATAC_nP_117248 (-262640), ATAC_nP_117249 (-262419), ATAC_nP_117250 (-262259), ATAC_nP_117315 (+94542)
ENSMUSG00000098133	ATAC_nP_102048 (-187144), ATAC_nP_102047 (-186971), ATAC_nP_102019 (+64249), ATAC_nP_101984 (+716461)
ENSMUSG00000098176	ATAC_nP_46696 (-7622)
Ebf1	ATAC_nP_19390 (+246703)
Ebf3	ATAC_nP_118927 (+60582), ATAC_nP_118926 (+60685), ATAC_nP_118911 (+354316)
Ece1	ATAC_nP_93176 (-60890)
Ect2	ATAC_nP_79274 (+90190), ATAC_nP_79269 (+232683), ATAC_nP_79268 (+232920)
Ect2l	ATAC_nP_10716 (+24831)
Edar	ATAC_nP_12491 (+145744)
Edem3	ATAC_nP_6746 (+124306), ATAC_nP_6747 (+125591), ATAC_nP_6748 (+129879), ATAC_nP_6761 (+315228)
Ednrb	ATAC_nP_43114 (-63286), ATAC_nP_43113 (-63020), ATAC_nP_43112 (-62906)
Eea1	ATAC_nP_15158 (-58510), ATAC_nP_15159 (-56790), ATAC_nP_15161 (-49243), ATAC_nP_15162 (-48931), ATAC_nP_15163 (-48397), ATAC_nP_15164 (-48257), ATAC_nP_15165 (-47161)
Eed	ATAC_nP_116013 (+5207), ATAC_nP_116012 (+5319), ATAC_nP_116011 (+8421)
Eef1a1	ATAC_nP_134612 (-24801), ATAC_nP_134611 (-23147), ATAC_nP_134596 (+24420), ATAC_nP_134595 (+24573)
Efcab11	ATAC_nP_30703 (+242299)
Efcab4b	ATAC_nP_110105 (-102455)
Efcab8	ATAC_nP_75959 (-13213)
Efhb	ATAC_nP_57469 (+734288), ATAC_nP_57468 (+734420)
Efhd1	ATAC_nP_3735 (-37927), ATAC_nP_3736 (-37796), ATAC_nP_3737 (-37720), ATAC_nP_3738 (-37460), ATAC_nP_3739 (-33566)
Efna3	ATAC_nP_81839 (-4590)
Efna4	ATAC_nP_81839 (+10473)
Egf	ATAC_nP_84169 (+202885), ATAC_nP_84168 (+203277), ATAC_nP_84163 (+210923), ATAC_nP_84162 (+210989)
Egfem1	ATAC_nP_79387 (+686048)
Egfl6	ATAC_nP_139906 (-33657)
Egfr	ATAC_nP_17965 (-143801)
Egln3	ATAC_nP_28323 (+92770), ATAC_nP_28322 (+93202), ATAC_nP_28321 (+101309), ATAC_nP_28317 (+156581), ATAC_nP_28316 (+156780), ATAC_nP_28301 (+729053)
Ehd1	ATAC_nP_64620 (-6407)
Ehf	ATAC_nP_72836 (-57642), ATAC_nP_72832 (-7643)
Ehhadh	ATAC_nP_50459 (-20207)
Ehmt1	ATAC_nP_68788 (+7269)
Ei24	ATAC_nP_131508 (-6422), ATAC_nP_131507 (-6262)
Eif1	ATAC_nP_24090 (-44307), ATAC_nP_24091 (-42004), ATAC_nP_24096 (-34679)
Eif2b3	ATAC_nP_90719 (+37406), ATAC_nP_90720 (+37592)
Eif2d	ATAC_nP_5460 (-13583), ATAC_nP_5461 (-8478), ATAC_nP_5468 (+7936), ATAC_nP_5469 (+8084)
Eif3h	ATAC_nP_45585 (+568439), ATAC_nP_45584 (+568543), ATAC_nP_45578 (+901660), ATAC_nP_45577 (+901719), ATAC_nP_45576 (+964583), ATAC_nP_45575 (+964898)
Eif3j2	ATAC_nP_61792 (+12361), ATAC_nP_61791 (+12556), ATAC_nP_61790 (+12657)
Eif4e2	ATAC_nP_3735 (+12522), ATAC_nP_3736 (+12653), ATAC_nP_3737 (+12729), ATAC_nP_3738 (+12989), ATAC_nP_3739 (+16883)
Eif4ebp1	ATAC_nP_121490 (-23838), ATAC_nP_121503 (+11124)
Eif4g3	ATAC_nP_93206 (+12380), ATAC_nP_93207 (+12577)
Eif5b	ATAC_nP_1378 (+60588), ATAC_nP_1379 (+60687)
Eif6	ATAC_nP_76111 (+14169)
Elac1	ATAC_nP_63341 (-27085)
Elavl2	ATAC_nP_89387 (+30714)
Elf5	ATAC_nP_72832 (-100767), ATAC_nP_72836 (-50768)
Elk3	ATAC_nP_14940 (-53573), ATAC_nP_14936 (+13126), ATAC_nP_14932 (+25960), ATAC_nP_14930 (+31890), ATAC_nP_14929 (+32580)
Ell2	ATAC_nP_36267 (+12947), ATAC_nP_36274 (+128107)
Elmo1	ATAC_nP_33098 (-92919)
Elovl6	ATAC_nP_84162 (+11947), ATAC_nP_84163 (+12013), ATAC_nP_84168 (+19659), ATAC_nP_84169 (+20051)
Emc2	ATAC_nP_45425 (+52520), ATAC_nP_45426 (+52814)
Emc4	ATAC_nP_73282 (-9005)
Eme1	ATAC_nP_23298 (-8733)
Eml2	ATAC_nP_112187 (+15967)
Eml4	ATAC_nP_59128 (+118860), ATAC_nP_59129 (+126181), ATAC_nP_59134 (+148516)
Eml6	ATAC_nP_18674 (-157206), ATAC_nP_18673 (-157057), ATAC_nP_18667 (-92160)
Emp1	ATAC_nP_110542 (+160450)
Emp2	ATAC_nP_49792 (-3083)
Emx1	ATAC_nP_107459 (+99452), ATAC_nP_107460 (+99691), ATAC_nP_107461 (+100315), ATAC_nP_107462 (+106482)
Emx2	ATAC_nP_67715 (+249020)
Enah	ATAC_nP_9057 (-72608), ATAC_nP_9044 (-10498), ATAC_nP_9043 (-10306), ATAC_nP_9032 (+124683)
Enc1	ATAC_nP_37152 (-33449), ATAC_nP_37178 (+86912), ATAC_nP_37214 (+243854), ATAC_nP_37215 (+247447), ATAC_nP_37233 (+359145), ATAC_nP_37234 (+360415)
Endog	ATAC_nP_69328 (-36128)
Endov	ATAC_nP_26321 (-88708)
Eno4	ATAC_nP_67658 (+25496)
Enoph1	ATAC_nP_99035 (+4234)
Enox2	ATAC_nP_138054 (+393980), ATAC_nP_138053 (+394132)
Enpp2	ATAC_nP_45719 (-108163), ATAC_nP_45718 (-108058)
Enpp5	ATAC_nP_56703 (-262261)
Enpp6	ATAC_nP_122715 (+235054), ATAC_nP_122716 (+235125)
Enthd1	ATAC_nP_47286 (-58875), ATAC_nP_47285 (-58791)
Eomes	ATAC_nP_136856 (-80306), ATAC_nP_136857 (-73298)
Epb4.1l3	ATAC_nP_58282 (+127787)
Epb4.1l4a	ATAC_nP_61084 (-161352), ATAC_nP_61064 (-21500), ATAC_nP_61058 (+8500), ATAC_nP_61057 (+8725), ATAC_nP_61056 (+8813), ATAC_nP_61055 (+8906), ATAC_nP_61038 (+165098), ATAC_nP_61037 (+171097), ATAC_nP_61034 (+199303)
Epb4.1l4b	ATAC_nP_88043 (-118346), ATAC_nP_88031 (+51848)
Epb4.1l5	ATAC_nP_4939 (+111128)
Epcam	ATAC_nP_59616 (-44377), ATAC_nP_59617 (-34225), ATAC_nP_59619 (-32618)
Epdr1	ATAC_nP_33082 (+194970), ATAC_nP_33081 (+195154)
Epha4	ATAC_nP_3220 (+42289), ATAC_nP_3210 (+67807), ATAC_nP_3209 (+68071), ATAC_nP_3202 (+255082), ATAC_nP_3201 (+255210)
Epha5	ATAC_nP_98419 (-757096)
Ephb2	ATAC_nP_93015 (+105386), ATAC_nP_93014 (+105495)
Ephx3	ATAC_nP_56067 (-91936)
Epn2	ATAC_nP_20538 (-5404)
Eps15l1	ATAC_nP_124356 (+83555), ATAC_nP_124355 (+86891), ATAC_nP_124354 (+87116), ATAC_nP_124353 (+87416), ATAC_nP_124352 (+87543), ATAC_nP_124351 (+87615)
Eps8	ATAC_nP_110714 (-20432), ATAC_nP_110713 (-20315), ATAC_nP_110703 (+106805)
Erap1	ATAC_nP_36218 (+120761)
Erc2	ATAC_nP_39651 (+47776)
Ercc2	ATAC_nP_112234 (+6645)
Ercc3	ATAC_nP_60992 (+17660)
Ercc4	ATAC_nP_49945 (-148590)
Ercc6l2	ATAC_nP_35745 (+153420)
Ereg	ATAC_nP_98663 (+1495)
Ergic1	ATAC_nP_55235 (+19583), ATAC_nP_55244 (+35534)
Ergic2	ATAC_nP_111370 (-82304)
Eri2	ATAC_nP_117765 (-66245)
Eri3	ATAC_nP_90836 (+60248)
Erich1	ATAC_nP_120581 (+74991), ATAC_nP_120580 (+75116), ATAC_nP_120579 (+75395), ATAC_nP_120578 (+75473), ATAC_nP_120577 (+75561), ATAC_nP_120575 (+97033)
Ern1	ATAC_nP_24825 (-85482), ATAC_nP_24805 (+11730)
Erp29	ATAC_nP_101082 (+20761)
Erp44	ATAC_nP_87652 (+7660)
Errfi1	ATAC_nP_94470 (+25367), ATAC_nP_94478 (+44410)
Esr2	ATAC_nP_29254 (+332632)
Esrp1	ATAC_nP_86181 (+15937), ATAC_nP_86180 (+15999)
Esrrb	ATAC_nP_30129 (+49424), ATAC_nP_30130 (+50009), ATAC_nP_30131 (+56230), ATAC_nP_30132 (+57375), ATAC_nP_30133 (+57435), ATAC_nP_30139 (+80068), ATAC_nP_30140 (+80286), ATAC_nP_30141 (+80365), ATAC_nP_30143 (+95028), ATAC_nP_30144 (+95139), ATAC_nP_30146 (+101726)
Esx1	ATAC_nP_139289 (-145848)
Esyt3	ATAC_nP_135594 (-62092), ATAC_nP_135593 (-61920), ATAC_nP_135580 (+102102)
Etaa1	ATAC_nP_18037 (-168950)
Etl4	ATAC_nP_68580 (+206503), ATAC_nP_68581 (+206643), ATAC_nP_68582 (+206837), ATAC_nP_68583 (+207050), ATAC_nP_68614 (+365155), ATAC_nP_68615 (+365252), ATAC_nP_68616 (+365328), ATAC_nP_68621 (+379651), ATAC_nP_68626 (+399620), ATAC_nP_68627 (+399726), ATAC_nP_68628 (+404053), ATAC_nP_68633 (+446558), ATAC_nP_68634 (+447562), ATAC_nP_68635 (+447794), ATAC_nP_68636 (+448203), ATAC_nP_68637 (+448264),…
Etnk1	ATAC_nP_111048 (-24857), ATAC_nP_111052 (-10383), ATAC_nP_111053 (-10317), ATAC_nP_111055 (-4882)
Etos1	ATAC_nP_118483 (+52449), ATAC_nP_118482 (+52638), ATAC_nP_118461 (+171908)
Etv5	ATAC_nP_50529 (+11102), ATAC_nP_50528 (+11313)
Etv6	ATAC_nP_110400 (-72253), ATAC_nP_110401 (-72173), ATAC_nP_110402 (-48598), ATAC_nP_110403 (-48331), ATAC_nP_110404 (-47537), ATAC_nP_110406 (-19779), ATAC_nP_110408 (-14866), ATAC_nP_110413 (+60301), ATAC_nP_110416 (+86231), ATAC_nP_110423 (+186821), ATAC_nP_110424 (+187196), ATAC_nP_110429 (+294029)
Eva1a	ATAC_nP_107178 (+133439)
Evl	ATAC_nP_31506 (+134627)
Exoc6b	ATAC_nP_107425 (-37575), ATAC_nP_107418 (+58946)
Exog	ATAC_nP_136965 (+60441)
Eya1	ATAC_nP_511 (-433043), ATAC_nP_494 (-181016), ATAC_nP_478 (+15675), ATAC_nP_472 (+123356)
Eya2	ATAC_nP_76988 (+85288), ATAC_nP_77002 (+152958), ATAC_nP_77003 (+153045), ATAC_nP_77011 (+175139), ATAC_nP_77012 (+175241)
Eya3	ATAC_nP_92292 (+10251)
Eya4	ATAC_nP_11036 (-316802)
Ezh2	ATAC_nP_105678 (+17983)
F11	ATAC_nP_122578 (+28526), ATAC_nP_122577 (+28639)
F13b	ATAC_nP_6430 (-6893), ATAC_nP_6431 (-6804)
F2rl3	ATAC_nP_124404 (-31586)
F3	ATAC_nP_83704 (+70844)
F7	ATAC_nP_120473 (-99784), ATAC_nP_120476 (-96972), ATAC_nP_120477 (-96806)
F9	ATAC_nP_138247 (-505837)
Fa2h	ATAC_nP_127687 (-51924), ATAC_nP_127686 (-51707)
Fabp1	ATAC_nP_106827 (+60395)
Fabp6	ATAC_nP_19307 (-31878)
Fads1	ATAC_nP_64920 (-53106), ATAC_nP_64922 (-15917)
Fads2	ATAC_nP_64922 (-65468), ATAC_nP_64920 (-28279)
Faim	ATAC_nP_135541 (-9896)
Fam107a	ATAC_nP_38653 (-48488)
Fam107b	ATAC_nP_67818 (-43759), ATAC_nP_67819 (-43577)
Fam117b	ATAC_nP_2286 (-19696)
Fam120c	ATAC_nP_139556 (-220022)
Fam122a	ATAC_nP_65553 (-14614)
Fam124b	ATAC_nP_3363 (-23716)
Fam129b	ATAC_nP_69746 (-15458)
Fam134b	ATAC_nP_44593 (-118551), ATAC_nP_44614 (-73274), ATAC_nP_44615 (-73084)
Fam13a	ATAC_nP_106413 (-183243), ATAC_nP_106409 (-171529), ATAC_nP_106408 (-171378)
Fam13b	ATAC_nP_61101 (+39323)
Fam13c	ATAC_nP_13339 (-148801), ATAC_nP_13340 (-148671), ATAC_nP_13349 (-81397), ATAC_nP_13350 (-81264), ATAC_nP_13351 (-81181), ATAC_nP_13352 (-80899), ATAC_nP_13355 (-72777)
Fam150a	ATAC_nP_151 (+88868), ATAC_nP_152 (+88980), ATAC_nP_153 (+89096), ATAC_nP_154 (+89456), ATAC_nP_155 (+89679), ATAC_nP_156 (+89856)
Fam163a	ATAC_nP_7110 (+128171), ATAC_nP_7109 (+128367), ATAC_nP_7107 (+130110), ATAC_nP_7106 (+131540)
Fam168a	ATAC_nP_116648 (+110910)
Fam174b	ATAC_nP_115134 (-112561)
Fam178a	ATAC_nP_66718 (-33661)
Fam180a	ATAC_nP_105179 (-52486)
Fam184b	ATAC_nP_97073 (+113383)
Fam186a	ATAC_nP_48929 (-9691)
Fam189b	ATAC_nP_81801 (+4256)
Fam193a	ATAC_nP_96460 (+70053)
Fam196a	ATAC_nP_118797 (-127260), ATAC_nP_118796 (-127074), ATAC_nP_118795 (-126951), ATAC_nP_118782 (+166817), ATAC_nP_118781 (+167206), ATAC_nP_118780 (+176431), ATAC_nP_118773 (+241865), ATAC_nP_118772 (+258728), ATAC_nP_118771 (+258912)
Fam198a	ATAC_nP_137254 (+38771), ATAC_nP_137255 (+38834)
Fam198b	ATAC_nP_81175 (+810566), ATAC_nP_81176 (+810657)
Fam209	ATAC_nP_77910 (+57301), ATAC_nP_77911 (+57486)
Fam20a	ATAC_nP_25130 (+14580), ATAC_nP_25129 (+14677)
Fam214a	ATAC_nP_134371 (+21946), ATAC_nP_134372 (+22051)
Fam222a	ATAC_nP_100294 (+50021)
Fam222b	ATAC_nP_21926 (+30078)
Fam229a	ATAC_nP_91946 (+11995)
Fam43a	ATAC_nP_51067 (+340255), ATAC_nP_51068 (+340357), ATAC_nP_51069 (+340486)
Fam46c	ATAC_nP_82603 (+70891)
Fam49a	ATAC_nP_26993 (+526208), ATAC_nP_27005 (+557764)
Fam49b	ATAC_nP_46182 (-79586)
Fam53c	ATAC_nP_61137 (+9571)
Fam5c	ATAC_nP_6569 (-172578)
Fam60a	ATAC_nP_111418 (-12442), ATAC_nP_111417 (-12228)
Fam65a	ATAC_nP_127040 (-30244)
Fam69b	ATAC_nP_68961 (-17259), ATAC_nP_68962 (-17159), ATAC_nP_68963 (-6936)
Fam69c	ATAC_nP_64165 (+48689), ATAC_nP_64166 (+48833)
Fam76b	ATAC_nP_130359 (+346646)
Fam78a	ATAC_nP_69625 (+78752)
Fam78b	ATAC_nP_7861 (+221229)
Fam81a	ATAC_nP_134070 (+59038)
Fam83c	ATAC_nP_76117 (-2103)
Fam83g	ATAC_nP_20546 (-12457), ATAC_nP_20552 (-8100)
Fam84b	ATAC_nP_46052 (-72737), ATAC_nP_46051 (-72602)
Fam92a	ATAC_nP_86232 (-598604)
Fam92b	ATAC_nP_128581 (-159681)
Fam98a	ATAC_nP_58723 (-531865)
Fancc	ATAC_nP_35708 (-109974), ATAC_nP_35658 (+359102), ATAC_nP_35657 (+359220)
Fancl	ATAC_nP_18546 (-78614), ATAC_nP_18547 (-78410)
Fancm	ATAC_nP_28691 (+8903)
Fank1	ATAC_nP_118727 (+245455)
Farp1	ATAC_nP_43718 (+69609)
Fat1	ATAC_nP_122521 (-193840), ATAC_nP_122549 (+29134), ATAC_nP_122550 (+29391)
Fat3	ATAC_nP_130481 (+363808), ATAC_nP_130480 (+363988), ATAC_nP_130479 (+364099)
Fblim1	ATAC_nP_93719 (+27832), ATAC_nP_93718 (+27897), ATAC_nP_93717 (+28082)
Fbln1	ATAC_nP_47743 (+5005), ATAC_nP_47744 (+5197)
Fbln7	ATAC_nP_74233 (+9490), ATAC_nP_74234 (+9557)
Fbrsl1	ATAC_nP_99783 (-21270), ATAC_nP_99782 (-21159), ATAC_nP_99781 (-21023), ATAC_nP_99780 (-20922), ATAC_nP_99778 (+10642), ATAC_nP_99774 (+32441)
Fbxl17	ATAC_nP_57953 (-329051), ATAC_nP_57952 (-326425), ATAC_nP_57950 (-313656), ATAC_nP_57949 (-313503), ATAC_nP_57936 (-34723)
Fbxl18	ATAC_nP_103081 (+43692)
Fbxl19	ATAC_nP_118245 (+6641), ATAC_nP_118249 (+20576)
Fbxo15	ATAC_nP_64185 (-44648), ATAC_nP_64191 (-1287)
Fbxo17	ATAC_nP_112812 (+19035)
Fbxo36	ATAC_nP_3543 (+9148), ATAC_nP_3549 (+20974), ATAC_nP_3550 (+21241), ATAC_nP_3553 (+29221), ATAC_nP_3556 (+32317), ATAC_nP_3557 (+32439), ATAC_nP_3558 (+32725), ATAC_nP_3567 (+50347), ATAC_nP_3568 (+50517)
Fbxo47	ATAC_nP_23850 (-66106), ATAC_nP_23843 (-22025)
Fbxo8	ATAC_nP_123125 (+15983)
Fcgr1	ATAC_nP_82332 (-36747)
Fcgr3	ATAC_nP_8132 (-37853)
Fcho1	ATAC_nP_124293 (+4448)
Fchsd2	ATAC_nP_116695 (+186927)
Fcrlb	ATAC_nP_8096 (+20365)
Fcrls	ATAC_nP_81574 (+68827), ATAC_nP_81573 (+69423), ATAC_nP_81572 (+69653)
Fem1c	ATAC_nP_61895 (+208214)
Fermt2	ATAC_nP_40339 (+78915), ATAC_nP_40338 (+84467), ATAC_nP_40337 (+84608), ATAC_nP_40336 (+84769)
Fez1	ATAC_nP_131507 (-29029), ATAC_nP_131508 (-28869), ATAC_nP_131538 (+164068)
Ffar4	ATAC_nP_66211 (-33683)
Fgf1	ATAC_nP_61617 (-40944), ATAC_nP_61576 (+289686), ATAC_nP_61575 (+289786)
Fgf10	ATAC_nP_38487 (-9084), ATAC_nP_38500 (+56001), ATAC_nP_38501 (+56061)
Fgf13	ATAC_nP_138247 (-359191)
Fgf15	ATAC_nP_119608 (-28760)
Fgf3	ATAC_nP_119600 (+12836), ATAC_nP_119601 (+13027)
Fgf4	ATAC_nP_119600 (-9955), ATAC_nP_119601 (-9764), ATAC_nP_119608 (+6386)
Fgfr3	ATAC_nP_96395 (-40373), ATAC_nP_96396 (-39989), ATAC_nP_96397 (-39919)
Fgfr4	ATAC_nP_35188 (+14409), ATAC_nP_35189 (+14486), ATAC_nP_35207 (+52817)
Fggy	ATAC_nP_89472 (-414107), ATAC_nP_89482 (-394843), ATAC_nP_89503 (-112907), ATAC_nP_89504 (-112815), ATAC_nP_89505 (-112740)
Fgr	ATAC_nP_92320 (+19751)
Fhad1	ATAC_nP_93761 (-54665)
Fhit	ATAC_nP_38721 (+738325), ATAC_nP_38720 (+739754), ATAC_nP_38719 (+739813)
Fhl1	ATAC_nP_138182 (-56646)
Fhod3	ATAC_nP_60789 (+19460)
Fign	ATAC_nP_71126 (-227728), ATAC_nP_71125 (-227617)
Fignl1	ATAC_nP_17797 (+74057)
Fis1	ATAC_nP_102462 (-27864)
Fjx1	ATAC_nP_72788 (+47580)
Fkbp15	ATAC_nP_88307 (+45830), ATAC_nP_88306 (+53397)
Fkbp4	ATAC_nP_110216 (-27489), ATAC_nP_110210 (+4993)
Fkbp9	ATAC_nP_106327 (+5323), ATAC_nP_106329 (+28412)
Flcn	ATAC_nP_20373 (-4545)
Flg2	ATAC_nP_82094 (-37073), ATAC_nP_82095 (-36966)
Fli1	ATAC_nP_131331 (+21578)
Flrt3	ATAC_nP_74939 (+11221)
Flrt3	ATAC_nP_74977 (-595545), ATAC_nP_74976 (-595394), ATAC_nP_74975 (-595283), ATAC_nP_74943 (-5574), ATAC_nP_74942 (-5441), ATAC_nP_74941 (-5302)
Flt4	ATAC_nP_19598 (+50069), ATAC_nP_19599 (+50199)
Flywch2	ATAC_nP_54964 (-2832)
Fmn2	ATAC_nP_8427 (+48878)
Fmnl2	ATAC_nP_70687 (-53361), ATAC_nP_70693 (+46852)
Fn1	ATAC_nP_2809 (-552402), ATAC_nP_2808 (-552191), ATAC_nP_2803 (-521223)
Fnbp1	ATAC_nP_69501 (+47288), ATAC_nP_69500 (+47385), ATAC_nP_69498 (+50335), ATAC_nP_69497 (+50763), ATAC_nP_69490 (+74829), ATAC_nP_69489 (+81545), ATAC_nP_69488 (+84045)
Fndc3a	ATAC_nP_42003 (-137348), ATAC_nP_42002 (-136230)
Fndc3b	ATAC_nP_79318 (+6639), ATAC_nP_79314 (+53505), ATAC_nP_79307 (+169035)
Fndc5	ATAC_nP_91894 (+25034)
Fntb	ATAC_nP_29367 (+71907), ATAC_nP_29369 (+72745), ATAC_nP_29370 (+72939), ATAC_nP_29371 (+73078)
Folr4	ATAC_nP_130434 (-119453), ATAC_nP_130433 (-119241)
Foxa2	ATAC_nP_75474 (+69999)
Foxd3	ATAC_nP_89698 (-20189), ATAC_nP_89716 (+14026), ATAC_nP_89717 (+14133)
Foxd4	ATAC_nP_65571 (-9309)
Foxi1	ATAC_nP_18946 (+94878), ATAC_nP_18945 (+95125)
Foxj2	ATAC_nP_109712 (-49513)
Foxk1	ATAC_nP_102946 (-384340), ATAC_nP_103001 (+17378)
Foxl2	ATAC_nP_135541 (+20870)
Foxn3	ATAC_nP_30703 (-248071), ATAC_nP_30666 (+31587)
Foxo1	ATAC_nP_80238 (+122573), ATAC_nP_80239 (+122657)
Foxo6	ATAC_nP_91113 (-145632)
Foxp1	ATAC_nP_108430 (+56112), ATAC_nP_108400 (+427506), ATAC_nP_108378 (+951890), ATAC_nP_108377 (+952840)
Foxq1	ATAC_nP_33795 (-265652), ATAC_nP_33796 (-265462), ATAC_nP_33797 (-265309), ATAC_nP_33798 (-265137)
Frem1	ATAC_nP_89015 (-297077), ATAC_nP_89002 (-234086)
Frem3	ATAC_nP_124936 (-46709)
Frg1	ATAC_nP_122406 (-388838)
Frk	ATAC_nP_11517 (+77328)
Frmd4a	ATAC_nP_67866 (+421593), ATAC_nP_67871 (+444286)
Frmd4b	ATAC_nP_108352 (-101255), ATAC_nP_108351 (-101162), ATAC_nP_108350 (-101087), ATAC_nP_108334 (+87982)
Frmd6	ATAC_nP_28927 (-50314), ATAC_nP_28929 (-49749), ATAC_nP_28930 (-49689)
Frrs1l	ATAC_nP_88031 (-101198)
Frs3	ATAC_nP_57098 (+17908), ATAC_nP_57099 (+18156)
Fryl	ATAC_nP_97986 (+36519), ATAC_nP_97985 (+36681)
Fscb	ATAC_nP_28670 (+667494), ATAC_nP_28669 (+667710)
Fstl4	ATAC_nP_19838 (-252805), ATAC_nP_19839 (-252540)
Ftmt	ATAC_nP_62095 (-398245), ATAC_nP_62103 (-8391), ATAC_nP_62104 (-8235)
Fto	ATAC_nP_126100 (+286363)
Fubp3	ATAC_nP_69557 (-69985)
Furin	ATAC_nP_115551 (-97628)
Fut8	ATAC_nP_29398 (-49726)
Fut9	ATAC_nP_86608 (+3753), ATAC_nP_86607 (+3833)
Fxr1	ATAC_nP_79607 (-12338), ATAC_nP_79608 (-12247), ATAC_nP_79609 (+15803), ATAC_nP_79610 (+15979)
Fxyd2	ATAC_nP_132173 (-11835), ATAC_nP_132174 (-11591)
Fxyd4	ATAC_nP_109322 (-110821)
Fxyd6	ATAC_nP_132165 (-20773), ATAC_nP_132173 (+21118), ATAC_nP_132174 (+21362)
Fyb	ATAC_nP_44044 (+48709)
Fyn	ATAC_nP_11694 (+193892)
Fzd8	ATAC_nP_60202 (-104204)
G3bp1	ATAC_nP_20086 (+37620)
Gaa	ATAC_nP_26287 (-28684), ATAC_nP_26288 (-28237)
Gab1	ATAC_nP_124983 (-31186), ATAC_nP_124982 (-31125), ATAC_nP_124951 (+129882)
Gabarapl2	ATAC_nP_127784 (+35870)
Gabbr1	ATAC_nP_56495 (-18337), ATAC_nP_56496 (-18187), ATAC_nP_56505 (+26589)
Gabpa	ATAC_nP_52971 (-55760), ATAC_nP_52972 (-55648), ATAC_nP_52973 (-55362), ATAC_nP_52974 (-55128), ATAC_nP_52978 (-10043), ATAC_nP_52979 (-9888)
Gabrg3	ATAC_nP_114377 (+82556)
Gabrp	ATAC_nP_18891 (+27573), ATAC_nP_18890 (+34660), ATAC_nP_18889 (+34751), ATAC_nP_18888 (+41084), ATAC_nP_18887 (+41353), ATAC_nP_18886 (+41579), ATAC_nP_18885 (+45153)
Gad1-ps	ATAC_nP_15345 (+17374)
Gadd45a	ATAC_nP_106629 (-76058), ATAC_nP_106628 (-74339), ATAC_nP_106627 (-74227)
Gadd45g	ATAC_nP_34969 (+375924)
Gal3st3	ATAC_nP_64501 (+2369)
Galk2	ATAC_nP_74046 (-58550)
Galnt2	ATAC_nP_129302 (-34463)
Galnt5	ATAC_nP_70818 (-169431), ATAC_nP_70819 (-169222)
Galnt7	ATAC_nP_123238 (-113230), ATAC_nP_123237 (-113011), ATAC_nP_123216 (+52683), ATAC_nP_123215 (+52888)
Galnt9	ATAC_nP_99780 (-74920), ATAC_nP_99781 (-74819), ATAC_nP_99782 (-74683), ATAC_nP_99783 (-74572), ATAC_nP_99805 (+94574)
Galntl6	ATAC_nP_123238 (+196303), ATAC_nP_123237 (+196522)
Gan	ATAC_nP_128179 (+36450), ATAC_nP_128180 (+36602), ATAC_nP_128187 (+83688), ATAC_nP_128188 (+83875), ATAC_nP_128189 (+83974)
Gap43	ATAC_nP_51776 (-441053), ATAC_nP_51772 (-379497), ATAC_nP_51771 (-379288), ATAC_nP_51758 (-153092), ATAC_nP_51755 (-28994), ATAC_nP_51754 (-28889), ATAC_nP_51753 (-28809)
Gapdh	ATAC_nP_109893 (-6875), ATAC_nP_109892 (-6739)
Gars	ATAC_nP_106243 (-19455)
Gas2l1	ATAC_nP_17388 (-6390)
Gas7	ATAC_nP_20887 (-240775), ATAC_nP_20888 (-240559), ATAC_nP_20917 (+69931), ATAC_nP_20918 (+70028)
Gata1	ATAC_nP_137521 (+15871)
Gata2	ATAC_nP_107692 (+17289), ATAC_nP_107693 (+17436)
Gata3	ATAC_nP_68060 (+231343), ATAC_nP_68059 (+231502), ATAC_nP_68046 (+432482), ATAC_nP_68044 (+432667), ATAC_nP_68043 (+435261)
Gata6	ATAC_nP_60289 (-168878), ATAC_nP_60332 (+434604)
Gatad2a	ATAC_nP_123984 (+60803)
Gatsl2	ATAC_nP_102103 (+19463)
Gba	ATAC_nP_81801 (-15481)
Gbas	ATAC_nP_101819 (+37164)
Gck	ATAC_nP_17489 (+6909)
Gcn1l1	ATAC_nP_100462 (+16760)
Gcnt2	ATAC_nP_34266 (-34604), ATAC_nP_34267 (-34525), ATAC_nP_34271 (-17807), ATAC_nP_34272 (-17713), ATAC_nP_34273 (-17590), ATAC_nP_34274 (-17317)
Gcnt3	ATAC_nP_134070 (-44452)
Gdap1	ATAC_nP_595 (+105501), ATAC_nP_596 (+105689)
Gdap1l1	ATAC_nP_76711 (+24820), ATAC_nP_76712 (+25126)
Gdf11	ATAC_nP_17107 (-9172), ATAC_nP_17106 (-9067)
Gdf15	ATAC_nP_124118 (-6829)
Gdf3	ATAC_nP_109661 (+1839), ATAC_nP_109660 (+1904), ATAC_nP_109659 (+2165)
Gdnf	ATAC_nP_44119 (+279855), ATAC_nP_44120 (+280342)
Get4	ATAC_nP_102685 (+48126)
Gfi1b	ATAC_nP_69167 (+14297), ATAC_nP_69166 (+14480)
Gfpt1	ATAC_nP_107605 (-20906)
Gfra2	ATAC_nP_41948 (+157076), ATAC_nP_41949 (+157224), ATAC_nP_41950 (+157352)
Gga2	ATAC_nP_117881 (+2736)
Ggct	ATAC_nP_106243 (-25596)
Ggh	ATAC_nP_86402 (-19735), ATAC_nP_86403 (-19624)
Ggnbp1	ATAC_nP_55288 (+27832)
Ggps1	ATAC_nP_32882 (+7543)
Ggt6	ATAC_nP_21398 (-15045), ATAC_nP_21399 (-14870)
Ggta1	ATAC_nP_70010 (-26464)
Ghsr	ATAC_nP_79307 (+170053), ATAC_nP_79314 (+285583), ATAC_nP_79318 (+332449)
Gins1	ATAC_nP_75660 (+35850)
Git1	ATAC_nP_21818 (+4802)
Gja1	ATAC_nP_12421 (-20522), ATAC_nP_12435 (+47888), ATAC_nP_12447 (+314973)
Gja6	ATAC_nP_139778 (-69548)
Gjb3	ATAC_nP_91752 (-14442), ATAC_nP_91751 (-14376), ATAC_nP_91750 (-14187), ATAC_nP_91749 (-14095), ATAC_nP_91748 (-4393)
Gjb4	ATAC_nP_91752 (+8795), ATAC_nP_91751 (+8861), ATAC_nP_91750 (+9050), ATAC_nP_91749 (+9142), ATAC_nP_91748 (+18844)
Gjb5	ATAC_nP_91759 (-7794), ATAC_nP_91758 (-7570), ATAC_nP_91757 (-7461), ATAC_nP_91756 (-7322), ATAC_nP_91755 (-6390)
Gjd3	ATAC_nP_23997 (+27833), ATAC_nP_23996 (+28095)
Gk5	ATAC_nP_135349 (+111102), ATAC_nP_135350 (+111194)
Glcci1	ATAC_nP_104147 (+222116), ATAC_nP_104148 (+222185)
Glce	ATAC_nP_133424 (-131825)
Gldc	ATAC_nP_65841 (-32835), ATAC_nP_65834 (+78930), ATAC_nP_65833 (+79009), ATAC_nP_65832 (+79235)
Gli2	ATAC_nP_4918 (-345293), ATAC_nP_4917 (-344515), ATAC_nP_4899 (-249068), ATAC_nP_4885 (-114076), ATAC_nP_4884 (-113950), ATAC_nP_4870 (-23284), ATAC_nP_4866 (-21909), ATAC_nP_4819 (+403443), ATAC_nP_4818 (+403554), ATAC_nP_4816 (+407687), ATAC_nP_4815 (+410790), ATAC_nP_4814 (+411143)
Gli3	ATAC_nP_32931 (+160363), ATAC_nP_32932 (+160503), ATAC_nP_32933 (+160608), ATAC_nP_32941 (+358743)
Glis3	ATAC_nP_65748 (-44959), ATAC_nP_65740 (+113224)
Glis3	ATAC_nP_65740 (-266475)
Glod4	ATAC_nP_21704 (-76392), ATAC_nP_21703 (-76145)
Glp1r	ATAC_nP_55872 (-23001), ATAC_nP_55873 (-22887), ATAC_nP_55874 (-20658)
Glra1	ATAC_nP_20108 (-349338), ATAC_nP_20107 (-349227), ATAC_nP_20098 (-77251), ATAC_nP_20086 (+100893)
Glra3	ATAC_nP_123100 (+278365)
Glrp1	ATAC_nP_3810 (+45151), ATAC_nP_3809 (+45229)
Glrx	ATAC_nP_36267 (-119437), ATAC_nP_36274 (-4277)
Glrx2	ATAC_nP_6530 (+6578)
Glrx5	ATAC_nP_31196 (+43723), ATAC_nP_31197 (+43963), ATAC_nP_31198 (+44135), ATAC_nP_31199 (+54880)
Gls2	ATAC_nP_17005 (-7205), ATAC_nP_17006 (-7124), ATAC_nP_17007 (-7048)
Glt1d1	ATAC_nP_101659 (+17629), ATAC_nP_101662 (+28196), ATAC_nP_101664 (+56468), ATAC_nP_101665 (+56628), ATAC_nP_101687 (+657745), ATAC_nP_101688 (+657844), ATAC_nP_101690 (+659235)
Gltp	ATAC_nP_100312 (-6169), ATAC_nP_100307 (+26063)
Gltscr1l	ATAC_nP_56974 (+18650), ATAC_nP_56973 (+18739), ATAC_nP_56972 (+19084), ATAC_nP_56970 (+31625)
Glyat	ATAC_nP_65113 (-8545)
Glyatl3	ATAC_nP_56583 (+14242), ATAC_nP_56582 (+14457)
Glyctk	ATAC_nP_135992 (-9094)
Gm10010	ATAC_nP_110192 (-81727), ATAC_nP_110191 (-81614), ATAC_nP_110185 (-54142)
Gm10036	ATAC_nP_60547 (+782133)
Gm10064	ATAC_nP_101222 (+6922)
Gm10073	ATAC_nP_127174 (+46367)
Gm10083	ATAC_nP_122742 (-76981), ATAC_nP_122743 (-74047), ATAC_nP_122744 (-73939), ATAC_nP_122745 (-73791)
Gm10094	ATAC_nP_126565 (+5010), ATAC_nP_126566 (+5131)
Gm10108	ATAC_nP_95313 (+536634)
Gm10134	ATAC_nP_69146 (+425)
Gm10188	ATAC_nP_5578 (-35887), ATAC_nP_5577 (-35648)
Gm10198	ATAC_nP_38034 (-54605)
Gm10260	ATAC_nP_37271 (-360033), ATAC_nP_37234 (+159068), ATAC_nP_37233 (+160338), ATAC_nP_37215 (+272036), ATAC_nP_37214 (+275629), ATAC_nP_37178 (+432571)
Gm10277	ATAC_nP_21885 (-97384), ATAC_nP_21884 (-97233), ATAC_nP_21865 (-30824)
Gm10282	ATAC_nP_124350 (-11309), ATAC_nP_124349 (-11079), ATAC_nP_124348 (-11002), ATAC_nP_124347 (-10910), ATAC_nP_124339 (+33681), ATAC_nP_124338 (+33941)
Gm10300	ATAC_nP_92233 (+59433)
Gm10335	ATAC_nP_10588 (-447098)
Gm10384	ATAC_nP_45090 (-111784), ATAC_nP_45089 (-111661)
Gm10530	ATAC_nP_7348 (-195211), ATAC_nP_7349 (-195048)
Gm10549	ATAC_nP_61034 (+343740), ATAC_nP_61037 (+371946), ATAC_nP_61038 (+377945), ATAC_nP_61055 (+534137), ATAC_nP_61056 (+534230), ATAC_nP_61057 (+534318), ATAC_nP_61058 (+534543)
Gm10577	ATAC_nP_89792 (+46500)
Gm10655	ATAC_nP_133298 (+149559)
Gm10663	ATAC_nP_123677 (-27128), ATAC_nP_123703 (+119368)
Gm1070	ATAC_nP_106829 (-61), ATAC_nP_106830 (+23)
Gm10709	ATAC_nP_130103 (-30192), ATAC_nP_130106 (-28756)
Gm10774	ATAC_nP_74078 (-71260), ATAC_nP_74077 (-71000)
Gm10840	ATAC_nP_24783 (+26717)
Gm10842	ATAC_nP_24707 (+17796)
Gm10858	ATAC_nP_103385 (+3188)
Gm11042	ATAC_nP_29207 (-573225)
Gm11077	ATAC_nP_110870 (-61627), ATAC_nP_110876 (-44747), ATAC_nP_110877 (-44644)
Gm11084	ATAC_nP_71558 (-34584), ATAC_nP_71557 (-34518)
Gm11096	ATAC_nP_58995 (-368462)
Gm11232	ATAC_nP_88654 (-388339), ATAC_nP_88653 (-388256)
Gm11435	ATAC_nP_22392 (+26492)
Gm11444	ATAC_nP_22659 (-34369)
Gm11733	ATAC_nP_25932 (-175967), ATAC_nP_25933 (-175723), ATAC_nP_25938 (-164126), ATAC_nP_25939 (-163994), ATAC_nP_25940 (-163905), ATAC_nP_25941 (-163751), ATAC_nP_25988 (-15987)
Gm12166	ATAC_nP_19429 (+31904)
Gm12689	ATAC_nP_89698 (+340210)
Gm12942	ATAC_nP_91729 (-1499)
Gm13125	ATAC_nP_93872 (-25339)
Gm13139	ATAC_nP_93998 (-3664)
Gm13154	ATAC_nP_94022 (+48759)
Gm13547	ATAC_nP_69254 (-129732), ATAC_nP_69257 (-117726), ATAC_nP_69258 (-117554), ATAC_nP_69267 (-53727), ATAC_nP_69268 (-53554), ATAC_nP_69269 (-53453)
Gm14221	ATAC_nP_76529 (+148190)
Gm14391	ATAC_nP_78197 (+30881)
Gm14401	ATAC_nP_78199 (-6397), ATAC_nP_78198 (-6397), ATAC_nP_78205 (-204), ATAC_nP_78204 (-204), ATAC_nP_78207 (+45), ATAC_nP_78206 (+45)
Gm14410	ATAC_nP_78207 (+122528), ATAC_nP_78206 (+122528)
Gm14419	ATAC_nP_78198 (+69306), ATAC_nP_78199 (+69306), ATAC_nP_78204 (+75499), ATAC_nP_78205 (+75499)
Gm14443	ATAC_nP_78197 (-165)
Gm15401	ATAC_nP_106931 (+61025)
Gm1587	ATAC_nP_42293 (+278936), ATAC_nP_42291 (+280701)
Gm16140	ATAC_nP_18037 (-886303), ATAC_nP_18070 (-51796), ATAC_nP_18071 (-51559), ATAC_nP_18072 (-51237), ATAC_nP_18073 (-51178)
Gm16253	ATAC_nP_82406 (+389)
Gm1631	ATAC_nP_71480 (+32107)
Gm16515	ATAC_nP_20474 (-9351)
Gm16519	ATAC_nP_58405 (-64236), ATAC_nP_58406 (-64146), ATAC_nP_58407 (-64014), ATAC_nP_58408 (-63852), ATAC_nP_58409 (-63735), ATAC_nP_58410 (-63527), ATAC_nP_58411 (-63124), ATAC_nP_58423 (-36159), ATAC_nP_58432 (-6613)
Gm1661	ATAC_nP_90756 (+38077)
Gm18856	ATAC_nP_32876 (+873)
Gm20091	ATAC_nP_15180 (+218790)
Gm20459	ATAC_nP_88120 (+132534), ATAC_nP_88131 (+156965), ATAC_nP_88141 (+204266)
Gm20939	ATAC_nP_59980 (-7443), ATAC_nP_59981 (-7182)
Gm21726	ATAC_nP_36771 (-278885)
Gm21893	ATAC_nP_110185 (-39331), ATAC_nP_110191 (-11859), ATAC_nP_110192 (-11746)
Gm21957	ATAC_nP_118016 (+29635)
Gm21969	ATAC_nP_93372 (-13355), ATAC_nP_93373 (-13272)
Gm22	ATAC_nP_128969 (-22424)
Gm281	ATAC_nP_38881 (+7191)
Gm3086	ATAC_nP_28876 (-25574)
Gm3150	ATAC_nP_46437 (+32865)
Gm3495	ATAC_nP_95461 (-534031), ATAC_nP_95462 (-533685), ATAC_nP_95463 (-533445)
Gm355	ATAC_nP_74198 (-258342)
Gm4204	ATAC_nP_5997 (-32971), ATAC_nP_5998 (-32799), ATAC_nP_6004 (-14299), ATAC_nP_6005 (-14190), ATAC_nP_6006 (-13958)
Gm4791	ATAC_nP_132289 (-416778)
Gm4793	ATAC_nP_6039 (-112105)
Gm4845	ATAC_nP_6478 (+333403), ATAC_nP_6462 (+743491)
Gm4868	ATAC_nP_101598 (-781321), ATAC_nP_101597 (-781256), ATAC_nP_101579 (+201278)
Gm4894	ATAC_nP_132471 (-157885)
Gm4950	ATAC_nP_62104 (-457420), ATAC_nP_62103 (-457264), ATAC_nP_62095 (-67410)
Gm4952	ATAC_nP_65113 (+24747)
Gm4975	ATAC_nP_123574 (+22683)
Gm5155	ATAC_nP_112094 (+41382)
Gm5160	ATAC_nP_60480 (+167569), ATAC_nP_60481 (+167718)
Gm525	ATAC_nP_23036 (-5995), ATAC_nP_23056 (+168306), ATAC_nP_23057 (+168506)
Gm5258	ATAC_nP_3632 (-13770)
Gm5283	ATAC_nP_78959 (+799274), ATAC_nP_78958 (+799404)
Gm5356	ATAC_nP_125898 (-636217), ATAC_nP_125897 (-636108), ATAC_nP_125837 (+20085), ATAC_nP_125819 (+134233), ATAC_nP_125818 (+134453)
Gm5420	ATAC_nP_10933 (+10958), ATAC_nP_10947 (+138072), ATAC_nP_10948 (+138249), ATAC_nP_10949 (+138403), ATAC_nP_10950 (+138594), ATAC_nP_10951 (+138864), ATAC_nP_10953 (+154904), ATAC_nP_10954 (+155034)
Gm5426	ATAC_nP_15180 (+53645)
Gm5444	ATAC_nP_32521 (+957376)
Gm5447	ATAC_nP_33795 (+318314), ATAC_nP_33796 (+318504), ATAC_nP_33797 (+318657), ATAC_nP_33798 (+318829)
Gm5494	ATAC_nP_56560 (-105417), ATAC_nP_56563 (-66292)
Gm5499	ATAC_nP_59516 (-15535)
Gm5546	ATAC_nP_82907 (+138875), ATAC_nP_82906 (+139002)
Gm5611	ATAC_nP_130513 (+527817), ATAC_nP_130514 (+528008)
Gm5709	ATAC_nP_80553 (+179779)
Gm572	ATAC_nP_94134 (+80105), ATAC_nP_94138 (+95308), ATAC_nP_94139 (+95559)
Gm5819	ATAC_nP_60202 (+414575)
Gm5878	ATAC_nP_107425 (+19037)
Gm595	ATAC_nP_138054 (-16519), ATAC_nP_138053 (-16367)
Gm6327	ATAC_nP_49945 (-199674)
Gm6432	ATAC_nP_135573 (+22972)
Gm6489	ATAC_nP_996 (-53093), ATAC_nP_997 (-53023), ATAC_nP_999 (+48514)
Gm6578	ATAC_nP_104213 (-17283), ATAC_nP_104212 (-17011), ATAC_nP_104204 (+112057)
Gm6594	ATAC_nP_59029 (-339121), ATAC_nP_59030 (-339024), ATAC_nP_59033 (-266438), ATAC_nP_59034 (-266244), ATAC_nP_59035 (-266039)
Gm6685	ATAC_nP_18588 (+539730)
Gm6772	ATAC_nP_30183 (+95627)
Gm6792	ATAC_nP_111712 (+5763), ATAC_nP_111713 (+6082), ATAC_nP_111714 (+6243)
Gm6816	ATAC_nP_117467 (-616155)
Gm684	ATAC_nP_132617 (+47612)
Gm6871	ATAC_nP_113526 (-8906), ATAC_nP_113523 (+6930)
Gm694	ATAC_nP_93699 (-5040), ATAC_nP_93698 (-3489)
Gm6994	ATAC_nP_42293 (-13060), ATAC_nP_42291 (-11295)
Gm7092	ATAC_nP_112531 (+33348)
Gm7094	ATAC_nP_762 (-15921), ATAC_nP_763 (-15737)
Gm7173	ATAC_nP_138512 (-89375)
Gm7325	ATAC_nP_56787 (-8417), ATAC_nP_56786 (-8319), ATAC_nP_56785 (-5415)
Gm765	ATAC_nP_108400 (-665085), ATAC_nP_108378 (-140701), ATAC_nP_108377 (-139751), ATAC_nP_108368 (+380875), ATAC_nP_108367 (+386203)
Gm7729	ATAC_nP_60892 (+872019)
Gm7873	ATAC_nP_50225 (+3639)
Gm826	ATAC_nP_76481 (+908727), ATAC_nP_76480 (+908886)
Gm8439	ATAC_nP_91121 (+22483), ATAC_nP_91122 (+23731)
Gm8730	ATAC_nP_126845 (-717453), ATAC_nP_126842 (-703259)
Gm8765	ATAC_nP_34879 (+364709), ATAC_nP_34880 (+364898)
Gm8909	ATAC_nP_56427 (+20013)
Gm8991	ATAC_nP_95463 (-108689), ATAC_nP_95462 (-108449), ATAC_nP_95461 (-108103)
Gm9376	ATAC_nP_43526 (+101824), ATAC_nP_43527 (+102048), ATAC_nP_43562 (+275939), ATAC_nP_43574 (+429675), ATAC_nP_43575 (+429906)
Gm9476	ATAC_nP_15383 (+142484)
Gm9493	ATAC_nP_65484 (-139108)
Gm9790	ATAC_nP_81474 (+78144), ATAC_nP_81475 (+78229), ATAC_nP_81476 (+78360)
Gm9791	ATAC_nP_79608 (-2321), ATAC_nP_79607 (-2230), ATAC_nP_79602 (+14907), ATAC_nP_79601 (+15061), ATAC_nP_79600 (+15784)
Gm9796	ATAC_nP_23445 (-5152)
Gm9797	ATAC_nP_10458 (+880615), ATAC_nP_10475 (+999626)
Gm9817	ATAC_nP_34579 (+227656)
Gm9825	ATAC_nP_104124 (-135798), ATAC_nP_104114 (+39518)
Gm9830	ATAC_nP_132074 (+31374)
Gm9867	ATAC_nP_93551 (-317042)
Gm9869	ATAC_nP_133298 (-384434)
Gm9920	ATAC_nP_45734 (-27543)
Gm9930	ATAC_nP_10358 (+444540), ATAC_nP_10357 (+444648)
Gm9947	ATAC_nP_494 (-264239), ATAC_nP_511 (-12212)
Gm9949	ATAC_nP_62695 (+84476)
Gm9956	ATAC_nP_12435 (-319946), ATAC_nP_12447 (-52861)
Gm9966	ATAC_nP_116194 (-117591)
Gm9979	ATAC_nP_34237 (-180815), ATAC_nP_34238 (-180658), ATAC_nP_34240 (-54742), ATAC_nP_34241 (-54426), ATAC_nP_34242 (-54137)
Gmfg	ATAC_nP_112747 (-18997), ATAC_nP_112748 (-18924)
Gmip	ATAC_nP_123950 (+5068)
Gnai1	ATAC_nP_95517 (-53680)
Gnal	ATAC_nP_63037 (+124147)
Gnas	ATAC_nP_78134 (-36254)
Gng13	ATAC_nP_55145 (-1503)
Gng4	ATAC_nP_32850 (-145417), ATAC_nP_32851 (-136732), ATAC_nP_32852 (-113627), ATAC_nP_32853 (-112641)
Gnpda1	ATAC_nP_61545 (-67598), ATAC_nP_61524 (+6605)
Gnpnat1	ATAC_nP_40339 (-62401), ATAC_nP_40338 (-56849), ATAC_nP_40337 (-56708), ATAC_nP_40336 (-56547)
Gnrh1	ATAC_nP_41731 (+15612), ATAC_nP_41733 (+18793)
Golga4	ATAC_nP_136891 (+31249), ATAC_nP_136892 (+31393), ATAC_nP_136893 (+31882)
Golga5	ATAC_nP_30918 (+76237), ATAC_nP_30919 (+77460)
Golga7b	ATAC_nP_66473 (+75008), ATAC_nP_66474 (+75095)
Golm1	ATAC_nP_35532 (+85995)
Golph3	ATAC_nP_44314 (+102999)
Got1	ATAC_nP_66517 (+25393), ATAC_nP_66516 (+25640)
Gp1ba	ATAC_nP_21319 (-11863)
Gp5	ATAC_nP_51007 (+25045)
Gpam	ATAC_nP_67354 (+312045)
Gpbp1	ATAC_nP_38034 (-48069), ATAC_nP_38022 (+91945), ATAC_nP_38009 (+163145)
Gpc3	ATAC_nP_138111 (+429871), ATAC_nP_138110 (+430011)
Gpc4	ATAC_nP_138111 (-18798), ATAC_nP_138110 (-18658)
Gpc6	ATAC_nP_43452 (-55858)
Gpcpd1	ATAC_nP_74515 (-106960)
Gpd2	ATAC_nP_70818 (+590775), ATAC_nP_70819 (+590984)
Gpn1	ATAC_nP_96249 (-5598), ATAC_nP_96250 (-5413)
Gpr107	ATAC_nP_69508 (+11748), ATAC_nP_69509 (+13043)
Gpr110	ATAC_nP_56648 (-234246), ATAC_nP_56649 (-234186), ATAC_nP_56650 (-234087), ATAC_nP_56651 (-234001)
Gpr123	ATAC_nP_119097 (-67707)
Gpr133	ATAC_nP_101760 (+58680), ATAC_nP_101761 (+59154), ATAC_nP_101762 (+59274), ATAC_nP_101776 (+145718)
Gpr141	ATAC_nP_33098 (-173443)
Gpr149	ATAC_nP_80667 (-333667)
Gpr151	ATAC_nP_61750 (+34078)
Gpr180	ATAC_nP_43507 (+38129)
Gpr20	ATAC_nP_46494 (+3300), ATAC_nP_46493 (+3397), ATAC_nP_46492 (+3529), ATAC_nP_46483 (+46972), ATAC_nP_46482 (+47203)
Gpr3	ATAC_nP_92393 (+22251)
Gpr37	ATAC_nP_104587 (-110710), ATAC_nP_104569 (+657355), ATAC_nP_104568 (+657438)
Gpr37l1	ATAC_nP_6006 (-50406), ATAC_nP_6005 (-50174), ATAC_nP_6004 (-50065), ATAC_nP_5998 (-31565), ATAC_nP_5997 (-31393)
Gpr4	ATAC_nP_112187 (-15367)
Gpr68	ATAC_nP_30834 (-100580), ATAC_nP_30810 (+75873), ATAC_nP_30809 (+76111), ATAC_nP_30808 (+76336)
Gpr85	ATAC_nP_104275 (-6277)
Gpr98	ATAC_nP_36500 (-11211), ATAC_nP_36499 (-11141), ATAC_nP_36489 (+285565), ATAC_nP_36488 (+285713)
Gprc5a	ATAC_nP_110504 (+1270), ATAC_nP_110505 (+1547)
Gprc5d	ATAC_nP_110505 (+51048), ATAC_nP_110504 (+51325)
Gprin3	ATAC_nP_106417 (+90763)
Gpt2	ATAC_nP_125457 (+16288)
Gpx2	ATAC_nP_29350 (-22761)
Gpx3	ATAC_nP_20029 (+55989)
Gpx4	ATAC_nP_13992 (-8071), ATAC_nP_13996 (+3281)
Gramd1b	ATAC_nP_131697 (+41902), ATAC_nP_131694 (+49431)
Gramd3	ATAC_nP_62313 (+34464)
Gramd4	ATAC_nP_47877 (+93096), ATAC_nP_47878 (+93178)
Grap	ATAC_nP_20538 (-68174), ATAC_nP_20546 (+18697), ATAC_nP_20552 (+23054)
Grap2	ATAC_nP_47285 (-4244), ATAC_nP_47286 (-4160)
Grasp	ATAC_nP_49127 (+11140)
Grb10	ATAC_nP_17865 (-398811), ATAC_nP_17834 (+71457), ATAC_nP_17832 (+88195), ATAC_nP_17831 (+88775), ATAC_nP_17830 (+94618), ATAC_nP_17829 (+94774)
Grb14	ATAC_nP_71126 (+697042), ATAC_nP_71125 (+697153)
Grb2	ATAC_nP_25637 (+66782)
Grem2	ATAC_nP_8427 (+371116)
Grhl3	ATAC_nP_92849 (-5049), ATAC_nP_92843 (+25670)
Gria2	ATAC_nP_81176 (+107601), ATAC_nP_81175 (+107692)
Grik3	ATAC_nP_91453 (-356285), ATAC_nP_91475 (-177180), ATAC_nP_91542 (+108956), ATAC_nP_91541 (+108956), ATAC_nP_91625 (+501680), ATAC_nP_91627 (+511124)
Grin2b	ATAC_nP_110542 (+645568)
Grip1	ATAC_nP_16327 (+164489), ATAC_nP_16329 (+205859)
Grip2	ATAC_nP_107965 (+70735), ATAC_nP_107962 (+86792), ATAC_nP_107956 (+96702), ATAC_nP_107955 (+96809), ATAC_nP_107954 (+96938), ATAC_nP_107952 (+106012)
Grm4	ATAC_nP_55356 (+101923), ATAC_nP_55342 (+272723), ATAC_nP_55341 (+272888), ATAC_nP_55340 (+273007), ATAC_nP_55339 (+273676)
Grm7	ATAC_nP_108905 (+800923)
Grpr	ATAC_nP_139851 (+296396)
Grsf1	ATAC_nP_98541 (-3444), ATAC_nP_98540 (-3260)
Grtp1	ATAC_nP_120507 (-5852), ATAC_nP_120506 (-4187)
Gsc	ATAC_nP_31083 (+39964)
Gsc2	ATAC_nP_50186 (+2387)
Gsdmc	ATAC_nP_46144 (+849693), ATAC_nP_46143 (+850167)
Gsdmd	ATAC_nP_46681 (-17907), ATAC_nP_46682 (-17722), ATAC_nP_46683 (+18403), ATAC_nP_46684 (+18599)
Gse1	ATAC_nP_128581 (-151300)
Gsg1	ATAC_nP_110529 (-3581)
Gsta2	ATAC_nP_134582 (-18970)
Gsta3	ATAC_nP_762 (+15828), ATAC_nP_763 (+16012)
Gsta4	ATAC_nP_134568 (-24674), ATAC_nP_134573 (-1214)
Gsx2	ATAC_nP_98109 (+9533), ATAC_nP_98110 (+9692), ATAC_nP_98111 (+9895)
Gtdc1	ATAC_nP_70399 (+31813), ATAC_nP_70398 (+31939)
Gtdc2	ATAC_nP_137255 (+6204), ATAC_nP_137254 (+6267)
Gtf2a1	ATAC_nP_30427 (-17892), ATAC_nP_30426 (-17795), ATAC_nP_30425 (-17667), ATAC_nP_30423 (+6474)
Gtf2a1l	ATAC_nP_59748 (+37600), ATAC_nP_59750 (+37969), ATAC_nP_59758 (+95644)
Gtf2f1	ATAC_nP_57723 (+3577)
Gtf2h2	ATAC_nP_37431 (+30853)
Gtf2i	ATAC_nP_102162 (-107758), ATAC_nP_102161 (-95995), ATAC_nP_102160 (-95927), ATAC_nP_102159 (-95718), ATAC_nP_102149 (-25559), ATAC_nP_102148 (-25483), ATAC_nP_102147 (-25394), ATAC_nP_102138 (-14883), ATAC_nP_102137 (-14731), ATAC_nP_102129 (+48085)
Gtf2ird1	ATAC_nP_102162 (+34198), ATAC_nP_102161 (+45961), ATAC_nP_102160 (+46029), ATAC_nP_102159 (+46238), ATAC_nP_102149 (+116397), ATAC_nP_102148 (+116473), ATAC_nP_102147 (+116562), ATAC_nP_102138 (+127073), ATAC_nP_102137 (+127225)
Gtf3c5	ATAC_nP_69167 (-24406), ATAC_nP_69166 (-24223)
Gtpbp5	ATAC_nP_78352 (+5970)
Gtse1	ATAC_nP_47826 (+6036)
Gtsf1l	ATAC_nP_76698 (-229941), ATAC_nP_76697 (-229670), ATAC_nP_76680 (+2725), ATAC_nP_76679 (+3542), ATAC_nP_76678 (+12259), ATAC_nP_76677 (+25417), ATAC_nP_76676 (+25512), ATAC_nP_76675 (+25590), ATAC_nP_76674 (+25812)
Gucy2d	ATAC_nP_116392 (-73329), ATAC_nP_116393 (-73201)
Gxylt1	ATAC_nP_48248 (+269282)
Gyg	ATAC_nP_79106 (+65112), ATAC_nP_79105 (+65256)
Gypa	ATAC_nP_124924 (-128351), ATAC_nP_124936 (+70326)
Gzf1	ATAC_nP_75544 (+17734)
H2-M10.4	ATAC_nP_56454 (-45040), ATAC_nP_56453 (-44776)
H2-M11	ATAC_nP_56453 (-39965), ATAC_nP_56454 (-39701)
H2-Oa	ATAC_nP_56175 (+20092)
H2-Q10	ATAC_nP_56324 (+15746), ATAC_nP_56326 (+20171), ATAC_nP_56327 (+20398), ATAC_nP_56328 (+20464), ATAC_nP_56329 (+20535)
H2-T24	ATAC_nP_56417 (+33907)
H2afx	ATAC_nP_132045 (-1207)
H2afy2	ATAC_nP_12857 (-45057)
Haao	ATAC_nP_59209 (-18738), ATAC_nP_59182 (+96008), ATAC_nP_59180 (+98877), ATAC_nP_59178 (+117220), ATAC_nP_59175 (+137604)
Hand1	ATAC_nP_20215 (-37290)
Hand2	ATAC_nP_123125 (-753910)
Hap1	ATAC_nP_24121 (-30386), ATAC_nP_24119 (-20143), ATAC_nP_24118 (-19959)
Has2	ATAC_nP_45787 (+728976)
Hat1	ATAC_nP_71446 (-1282)
Haus1	ATAC_nP_63702 (+10234), ATAC_nP_63690 (+45689), ATAC_nP_63680 (+135511)
Hcn1	ATAC_nP_38463 (+657218)
Hdac2	ATAC_nP_11569 (-348962), ATAC_nP_11576 (-50260)
Hdac4	ATAC_nP_4127 (-192496)
Hdac4	ATAC_nP_4151 (-289393), ATAC_nP_4127 (+24721)
Hdac6	ATAC_nP_137521 (-4150)
Hdhd2	ATAC_nP_63628 (+93635), ATAC_nP_63629 (+93942)
Heatr1	ATAC_nP_32822 (+45499)
Helb	ATAC_nP_16348 (-58659), ATAC_nP_16347 (-58467), ATAC_nP_16345 (-51493), ATAC_nP_16329 (+87616), ATAC_nP_16327 (+128986)
Herc4	ATAC_nP_12994 (-6937)
Hes1	ATAC_nP_50881 (-407603), ATAC_nP_50882 (-407395), ATAC_nP_50884 (-405976), ATAC_nP_50966 (-19644), ATAC_nP_50967 (-19536), ATAC_nP_50969 (-17595)
Hexb	ATAC_nP_37152 (-9299)
Hey1	ATAC_nP_78668 (+155801), ATAC_nP_78667 (+155913)
Hgf	ATAC_nP_95439 (-372349)
Hgsnat	ATAC_nP_121353 (-4187), ATAC_nP_121350 (+13617), ATAC_nP_121344 (+39316), ATAC_nP_121343 (+39398), ATAC_nP_121342 (+42118)
Hhat	ATAC_nP_9851 (+6413), ATAC_nP_9850 (+6651), ATAC_nP_9831 (+316029)
Hhip	ATAC_nP_124924 (-307688)
Hhla1	ATAC_nP_46245 (-10205)
Hic2	ATAC_nP_50126 (-13537), ATAC_nP_50129 (-12976)
Hif1a	ATAC_nP_29173 (-187895)
Hif1an	ATAC_nP_66649 (+22187)
Hint3	ATAC_nP_11394 (-119027)
Hip1	ATAC_nP_102285 (+51780)
Hipk4	ATAC_nP_112689 (+26485), ATAC_nP_112690 (+26771)
Hivep2	ATAC_nP_10588 (+109585)
Hk2	ATAC_nP_107231 (-139289), ATAC_nP_107201 (+70478), ATAC_nP_107200 (+70555)
Hltf	ATAC_nP_79105 (+32029), ATAC_nP_79106 (+32173)
Hmcn2	ATAC_nP_69535 (-9470), ATAC_nP_69536 (-9356)
Hmg20a	ATAC_nP_132865 (+115729), ATAC_nP_132866 (+116047), ATAC_nP_132867 (+116269), ATAC_nP_132868 (+116328), ATAC_nP_132873 (+145831)
Hmga2	ATAC_nP_16391 (-46715), ATAC_nP_16390 (-46477)
Hmgb1	ATAC_nP_103620 (-57766)
Hmgb2	ATAC_nP_123215 (+88300), ATAC_nP_123216 (+88505)
Hmgcr	ATAC_nP_37111 (+10548), ATAC_nP_37110 (+10725)
Hmgn2	ATAC_nP_92572 (-22059), ATAC_nP_92553 (+67318), ATAC_nP_92552 (+67412), ATAC_nP_92551 (+67526)
Hmgxb4	ATAC_nP_124521 (-5629), ATAC_nP_124522 (-5542), ATAC_nP_124523 (-5430), ATAC_nP_124532 (+32664)
Hn1l	ATAC_nP_55080 (+9313)
Hnmt	ATAC_nP_68741 (+50308)
Hnrnpa3	ATAC_nP_71709 (+23908)
Hnrnpf	ATAC_nP_109292 (-35274)
Hnrnph1	ATAC_nP_19664 (+12745)
Homer2	ATAC_nP_115672 (+107298)
Homer3	ATAC_nP_124034 (-8719), ATAC_nP_124035 (-8496)
Hp1bp3	ATAC_nP_93206 (-211295), ATAC_nP_93207 (-211098)
Hpd	ATAC_nP_101301 (+23860), ATAC_nP_101300 (+24577)
Hpgd	ATAC_nP_123100 (-75678)
Hpgds	ATAC_nP_106555 (-126121), ATAC_nP_106554 (-126013), ATAC_nP_106553 (-125913), ATAC_nP_106545 (+87988), ATAC_nP_106544 (+95595), ATAC_nP_106543 (+95714)
Hps3	ATAC_nP_79103 (+11092), ATAC_nP_79102 (+11353)
Hps6	ATAC_nP_66874 (+34055)
Hpse	ATAC_nP_99073 (+39387), ATAC_nP_99072 (+39465)
Hrh3	ATAC_nP_78352 (+26725)
Hrh4	ATAC_nP_60452 (+705701)
Hs3st3b1	ATAC_nP_20755 (-105563), ATAC_nP_20754 (-105328), ATAC_nP_20752 (-78066), ATAC_nP_20742 (-34728), ATAC_nP_20741 (-34577), ATAC_nP_20740 (-34335), ATAC_nP_20734 (-4846), ATAC_nP_20723 (+23935), ATAC_nP_20722 (+24163), ATAC_nP_20715 (+128355)
Hs3st5	ATAC_nP_11569 (+118763), ATAC_nP_11576 (+417465)
Hs6st1	ATAC_nP_1178 (-835679), ATAC_nP_1221 (-13553), ATAC_nP_1224 (-7189), ATAC_nP_1225 (-7116), ATAC_nP_1226 (-7047), ATAC_nP_1227 (-5111), ATAC_nP_1241 (+171919), ATAC_nP_1242 (+172023)
Hs6st3	ATAC_nP_43618 (-31543)
Hsbp1	ATAC_nP_128321 (-820344)
Hsd17b14	ATAC_nP_113879 (-3132), ATAC_nP_113881 (+3931), ATAC_nP_113882 (+4143)
Hsd17b3	ATAC_nP_35745 (+120447)
Hsf1	ATAC_nP_46753 (+8138)
Hsf2bp	ATAC_nP_56026 (+103039), ATAC_nP_56019 (+135363)
Hsfy2	ATAC_nP_2068 (-316355), ATAC_nP_2067 (-315794)
Hsp90aa1	ATAC_nP_31674 (-6346)
Hspa12b	ATAC_nP_74396 (-30943)
Hspa9	ATAC_nP_61172 (-89152), ATAC_nP_61170 (-68801)
Hspb1	ATAC_nP_102338 (+1090)
Hspb3	ATAC_nP_38233 (-72962), ATAC_nP_38232 (-72817), ATAC_nP_38231 (-72522)
Hspbap1	ATAC_nP_51507 (+2395)
Hspbp1	ATAC_nP_111619 (+12799)
Hspe1	ATAC_nP_2000 (+18966), ATAC_nP_2001 (+20257), ATAC_nP_2002 (+20518), ATAC_nP_2003 (+20651)
Hspg2	ATAC_nP_93114 (-7442), ATAC_nP_93117 (+1494)
Hsph1	ATAC_nP_103689 (+16935)
Htr1a	ATAC_nP_37692 (-144057), ATAC_nP_37693 (-143964), ATAC_nP_37722 (+990354)
Htr1b	ATAC_nP_134743 (+855171)
Htr1f	ATAC_nP_52473 (+220213)
Htr4	ATAC_nP_62695 (-59602)
Htr5a	ATAC_nP_96013 (-22538)
Htra1	ATAC_nP_118513 (+46260), ATAC_nP_118514 (+46455), ATAC_nP_118515 (+46534)
Hvcn1	ATAC_nP_101188 (-3384)
Hyal1	ATAC_nP_136135 (-1219), ATAC_nP_136136 (-1113)
Hyal2	ATAC_nP_136135 (+6622), ATAC_nP_136136 (+6728)
Hydin	ATAC_nP_127590 (+256158), ATAC_nP_127591 (+256239)
I0C0044D17Rik	ATAC_nP_89661 (-41964)
Ica1	ATAC_nP_104148 (+46699), ATAC_nP_104147 (+46768)
Icam2	ATAC_nP_24805 (-93285)
Ick	ATAC_nP_134568 (+53977), ATAC_nP_134573 (+77437)
Id1	ATAC_nP_75806 (-9174), ATAC_nP_75807 (-8990)
Id4	ATAC_nP_34742 (-8776)
Idh2	ATAC_nP_115500 (-15347), ATAC_nP_115499 (-15190), ATAC_nP_115498 (-15014)
Ier2	ATAC_nP_125313 (+12467), ATAC_nP_125312 (+12646)
Iffo2	ATAC_nP_93361 (-87436), ATAC_nP_93362 (-87366), ATAC_nP_93372 (+15111), ATAC_nP_93373 (+15194)
Ifi44l	ATAC_nP_85380 (-2097)
Ifitm1	ATAC_nP_119182 (-7362), ATAC_nP_119183 (-4419), ATAC_nP_119184 (-4196)
Ifitm2	ATAC_nP_119184 (-7064), ATAC_nP_119183 (-6841), ATAC_nP_119182 (-3898)
Ifitm6	ATAC_nP_119206 (-39848), ATAC_nP_119197 (-9777)
Ifitm7	ATAC_nP_50008 (-137287)
Ifnar2	ATAC_nP_53289 (-38103)
Ifne	ATAC_nP_89301 (-45554)
Ifng	ATAC_nP_16249 (+20238)
Ifngr2	ATAC_nP_53312 (+17987)
Ifnk	ATAC_nP_86904 (-245717), ATAC_nP_86915 (-88729), ATAC_nP_86916 (-88624), ATAC_nP_86917 (-88522), ATAC_nP_86929 (-15908), ATAC_nP_86930 (-15819)
Ifnlr1	ATAC_nP_92849 (-107608)
Ift52	ATAC_nP_76665 (+14349), ATAC_nP_76666 (+14420), ATAC_nP_76667 (+14549), ATAC_nP_76668 (+14687), ATAC_nP_76671 (+34491), ATAC_nP_76672 (+34907), ATAC_nP_76673 (+35011)
Ift81	ATAC_nP_101211 (+110564), ATAC_nP_101210 (+110696)
Igbp1b	ATAC_nP_110771 (-692717), ATAC_nP_110770 (-692638)
Igdcc3	ATAC_nP_133714 (-5373)
Igdcc4	ATAC_nP_133714 (+34295)
Igf1	ATAC_nP_14647 (-173543), ATAC_nP_14657 (+67320), ATAC_nP_14658 (+67471)
Igf2bp3	ATAC_nP_105787 (+115681), ATAC_nP_105786 (+115767)
Igfbp2	ATAC_nP_2865 (-31167)
Igfbp3	ATAC_nP_17625 (-933998)
Igll1	ATAC_nP_50103 (-2525)
Igsf10	ATAC_nP_80553 (-111698)
Igsf21	ATAC_nP_93498 (+108131)
Ikbkb	ATAC_nP_121032 (+37180)
Ikzf1	ATAC_nP_17797 (+48692)
Ikzf4	ATAC_nP_17081 (+4918)
Il12a	ATAC_nP_80894 (-125595), ATAC_nP_80895 (-125441), ATAC_nP_80896 (-125349), ATAC_nP_80897 (-125160), ATAC_nP_80898 (-124930)
Il12rb1	ATAC_nP_124150 (-5419)
Il15	ATAC_nP_125041 (+509684)
Il17a	ATAC_nP_726 (+29570)
Il17b	ATAC_nP_62630 (-93597), ATAC_nP_62635 (-61555), ATAC_nP_62636 (-61401), ATAC_nP_62637 (-61207), ATAC_nP_62638 (-61119), ATAC_nP_62639 (-59614), ATAC_nP_62640 (-59520), ATAC_nP_62641 (-55275), ATAC_nP_62642 (-54996), ATAC_nP_62643 (-54250), ATAC_nP_62656 (+6986)
Il17c	ATAC_nP_129013 (-17149)
Il17f	ATAC_nP_726 (+23795)
Il17rd	ATAC_nP_39613 (+28915)
Il1rapl2	ATAC_nP_139289 (-304434)
Il23a	ATAC_nP_17028 (+13050)
Il34	ATAC_nP_127617 (+45287), ATAC_nP_127616 (+45473)
Il6ra	ATAC_nP_81940 (+69869)
Il6st	ATAC_nP_38135 (-34658), ATAC_nP_38137 (-12319)
Il7	ATAC_nP_78663 (-632571)
Il7r	ATAC_nP_44183 (+76802), ATAC_nP_44182 (+76918), ATAC_nP_44181 (+77108)
Ildr1	ATAC_nP_51547 (+13813), ATAC_nP_51548 (+14069), ATAC_nP_51549 (+14186), ATAC_nP_51550 (+14477)
Immp2l	ATAC_nP_27899 (-423986), ATAC_nP_27908 (-187000), ATAC_nP_27920 (-106719), ATAC_nP_27921 (-106451), ATAC_nP_27922 (-106345), ATAC_nP_27930 (-28336), ATAC_nP_27934 (+29021), ATAC_nP_27944 (+362756)
Impa2	ATAC_nP_63057 (+52261), ATAC_nP_63058 (+52417), ATAC_nP_63059 (+52701)
Impg1	ATAC_nP_134743 (-312006)
Impg2	ATAC_nP_52236 (-58992)
Ina	ATAC_nP_66970 (-178487), ATAC_nP_66971 (-178371)
Inhba	ATAC_nP_32931 (-387508), ATAC_nP_32932 (-387368), ATAC_nP_32933 (-387263), ATAC_nP_32941 (-189128), ATAC_nP_32969 (+682554), ATAC_nP_32970 (+684609), ATAC_nP_32971 (+684673), ATAC_nP_32972 (+684992), ATAC_nP_32973 (+685100)
Inhbb	ATAC_nP_4936 (-75494), ATAC_nP_4935 (-75299), ATAC_nP_4918 (+23336), ATAC_nP_4917 (+24114), ATAC_nP_4899 (+119561), ATAC_nP_4885 (+254553), ATAC_nP_4884 (+254679), ATAC_nP_4870 (+345345), ATAC_nP_4866 (+346720)
Ino80	ATAC_nP_73731 (+13573), ATAC_nP_73730 (+13645), ATAC_nP_73729 (+13742), ATAC_nP_73728 (+13929)
Ino80d	ATAC_nP_2438 (-24433), ATAC_nP_2437 (-23999), ATAC_nP_2419 (+330630), ATAC_nP_2418 (+330692), ATAC_nP_2417 (+330915), ATAC_nP_2416 (+340436), ATAC_nP_2415 (+341611), ATAC_nP_2412 (+348575), ATAC_nP_2411 (+361145), ATAC_nP_2406 (+375885), ATAC_nP_2405 (+376072), ATAC_nP_2404 (+377189), ATAC_nP_2403 (+377421), ATAC_nP_2402 (+377625)
Inpp4b	ATAC_nP_125041 (+178338)
Ins1	ATAC_nP_67208 (+767961)
Insc	ATAC_nP_117413 (-5199), ATAC_nP_117414 (-5118), ATAC_nP_117415 (-4944)
Insm1	ATAC_nP_75305 (-159231)
Ints4	ATAC_nP_116307 (+54729), ATAC_nP_116308 (+54791)
Intu	ATAC_nP_79884 (-84553), ATAC_nP_79885 (-84376)
Ip6k3	ATAC_nP_55328 (-11194)
Ipmk	ATAC_nP_13425 (+28466)
Ipo11	ATAC_nP_37734 (+15997)
Ipo8	ATAC_nP_111401 (+62877)
Ipo9	ATAC_nP_6039 (-42169)
Iqck	ATAC_nP_117700 (-34150)
Iqsec1	ATAC_nP_107885 (-204594)
Iqsec3	ATAC_nP_109597 (-52603)
Irak2	ATAC_nP_109022 (+45161)
Irak3	ATAC_nP_16348 (+30013), ATAC_nP_16347 (+30205), ATAC_nP_16345 (+37179)
Ireb2	ATAC_nP_132760 (-60898), ATAC_nP_132761 (-60691), ATAC_nP_132762 (-60606), ATAC_nP_132774 (-7434)
Irf2bpl	ATAC_nP_30216 (-34254), ATAC_nP_30183 (+54804)
Irf5	ATAC_nP_104790 (+1897)
Irf8	ATAC_nP_128686 (-64480), ATAC_nP_128687 (-64366)
Irg1	ATAC_nP_43060 (+12731)
Irx2	ATAC_nP_36099 (+318751)
Irx3	ATAC_nP_126144 (-121030), ATAC_nP_126143 (-120757), ATAC_nP_126142 (-120501), ATAC_nP_126100 (+201759)
Irx4	ATAC_nP_36099 (-312926)
Irx5	ATAC_nP_126142 (-435641), ATAC_nP_126143 (-435385), ATAC_nP_126144 (-435112)
Isg20	ATAC_nP_115343 (+5039)
Ism1	ATAC_nP_74897 (+56865)
Ism2	ATAC_nP_30267 (-13576), ATAC_nP_30265 (+10402), ATAC_nP_30261 (+20236)
Isx	ATAC_nP_124521 (+115008), ATAC_nP_124522 (+115095), ATAC_nP_124523 (+115207)
Itfg2	ATAC_nP_110210 (-8753)
Itga6	ATAC_nP_71480 (-35454), ATAC_nP_71499 (+79707), ATAC_nP_71502 (+81305), ATAC_nP_71503 (+81524)
Itga7	ATAC_nP_17111 (+13945)
Itga9	ATAC_nP_136891 (-69123), ATAC_nP_136892 (-68979), ATAC_nP_136893 (-68490)
Itgav	ATAC_nP_72024 (-5882)
Itgb1	ATAC_nP_129931 (+189919), ATAC_nP_129930 (+189919), ATAC_nP_129932 (+190051)
Itgb1bp2	ATAC_nP_138828 (+32673), ATAC_nP_138829 (+32735), ATAC_nP_138830 (+32795)
Itgb2	ATAC_nP_13748 (+42345), ATAC_nP_13749 (+42427)
Itgb4	ATAC_nP_25690 (-18193), ATAC_nP_25691 (-17981)
Itgb5	ATAC_nP_51349 (+14498), ATAC_nP_51350 (+14614), ATAC_nP_51359 (+48379), ATAC_nP_51360 (+48606)
Itgb6	ATAC_nP_70989 (-20250)
Itgb7	ATAC_nP_49283 (-3847)
Itpk1	ATAC_nP_30935 (+63991), ATAC_nP_30932 (+84683), ATAC_nP_30930 (+97260), ATAC_nP_30923 (+145433)
Itpka	ATAC_nP_73745 (-34591), ATAC_nP_73746 (-34493), ATAC_nP_73747 (-34358)
Itpkc	ATAC_nP_112608 (+29595)
Itpr1	ATAC_nP_108802 (+121161)
Itpr3	ATAC_nP_55297 (-15929), ATAC_nP_55298 (-15833)
Itsn1	ATAC_nP_53339 (+177274)
Jag1	ATAC_nP_74783 (+120686), ATAC_nP_74782 (+120820)
Jam2	ATAC_nP_52968 (-4748), ATAC_nP_52969 (-4689), ATAC_nP_52971 (+5241), ATAC_nP_52972 (+5353), ATAC_nP_52973 (+5639), ATAC_nP_52974 (+5873), ATAC_nP_52978 (+50958), ATAC_nP_52979 (+51113)
Jarid2	ATAC_nP_34467 (-502495), ATAC_nP_34468 (-502400), ATAC_nP_34517 (-51538), ATAC_nP_34532 (-8991)
Jdp2	ATAC_nP_30040 (+20244), ATAC_nP_30041 (+21792), ATAC_nP_30042 (+21918)
Jph2	ATAC_nP_76698 (+80225), ATAC_nP_76697 (+80496)
Jrkl	ATAC_nP_130296 (+299483)
Jun	ATAC_nP_89505 (-392545), ATAC_nP_89504 (-392470), ATAC_nP_89503 (-392378), ATAC_nP_89482 (-110442), ATAC_nP_89472 (-91178)
Jup	ATAC_nP_24121 (+11235), ATAC_nP_24119 (+21478), ATAC_nP_24118 (+21662)
Kank1	ATAC_nP_65612 (+242330), ATAC_nP_65613 (+242471), ATAC_nP_65615 (+249818), ATAC_nP_65618 (+251785), ATAC_nP_65619 (+252722)
Kank2	ATAC_nP_130751 (+29676), ATAC_nP_130750 (+30061)
Kansl1	ATAC_nP_24645 (+146339)
Kap	ATAC_nP_110408 (-167167), ATAC_nP_110406 (-162254), ATAC_nP_110404 (-134496), ATAC_nP_110403 (-133702), ATAC_nP_110402 (-133435), ATAC_nP_110401 (-109860), ATAC_nP_110400 (-109780)
Kat2b	ATAC_nP_57500 (-5202), ATAC_nP_57510 (+89000)
Kat6b	ATAC_nP_39226 (-26145), ATAC_nP_39227 (-19502), ATAC_nP_39235 (+39621)
Katnal2	ATAC_nP_63629 (+8936), ATAC_nP_63628 (+9243)
Katnbl1	ATAC_nP_73282 (-2179)
Kazn	ATAC_nP_93794 (+5545)
Kbtbd8	ATAC_nP_108196 (-362133)
Kcmf1	ATAC_nP_106967 (-1204)
Kcna1	ATAC_nP_110006 (+334870)
Kcnb1	ATAC_nP_77227 (+110062), ATAC_nP_77226 (+110151), ATAC_nP_77225 (+110432)
Kcnc2	ATAC_nP_15933 (-41506), ATAC_nP_15934 (-41351)
Kcng2	ATAC_nP_63861 (-90460)
Kcng3	ATAC_nP_59174 (-68046), ATAC_nP_59173 (-67671), ATAC_nP_59172 (-67589), ATAC_nP_59159 (-22843), ATAC_nP_59158 (-22686)
Kcnh1	ATAC_nP_9831 (+264400), ATAC_nP_9850 (+573778), ATAC_nP_9851 (+574016)
Kcnh5	ATAC_nP_29207 (+287713)
Kcnh8	ATAC_nP_57441 (-765684), ATAC_nP_57468 (+126138), ATAC_nP_57469 (+126270)
Kcnj1	ATAC_nP_131331 (+125826)
Kcnj10	ATAC_nP_8290 (+8846)
Kcnj12	ATAC_nP_20489 (+10353)
Kcnj16	ATAC_nP_25207 (+75499)
Kcnj2	ATAC_nP_25207 (-22632)
Kcnj3	ATAC_nP_70770 (+647555)
Kcnj5	ATAC_nP_131290 (+30339)
Kcnk1	ATAC_nP_129597 (+4861), ATAC_nP_129613 (+262634)
Kcnk12	ATAC_nP_59635 (+101730), ATAC_nP_59634 (+101906), ATAC_nP_59631 (+120156)
Kcnk16	ATAC_nP_39155 (+48039), ATAC_nP_39154 (+51743), ATAC_nP_39153 (+52018)
Kcnk5	ATAC_nP_39155 (-39341), ATAC_nP_39154 (-35637), ATAC_nP_39153 (-35362), ATAC_nP_39140 (+43576)
Kcnk9	ATAC_nP_46419 (+69066)
Kcnmb2	ATAC_nP_79525 (+438964)
Kcnq3	ATAC_nP_46245 (+299215)
Kcnq5	ATAC_nP_805 (-557681), ATAC_nP_802 (-505267), ATAC_nP_801 (-504871), ATAC_nP_796 (-391790)
Kcnrg	ATAC_nP_41301 (+49261)
Kcns2	ATAC_nP_44912 (-89506), ATAC_nP_44913 (-89378), ATAC_nP_44914 (-89249)
Kcns3	ATAC_nP_26920 (+97541), ATAC_nP_26919 (+97677)
Kcnt2	ATAC_nP_6447 (-20738), ATAC_nP_6448 (-20518), ATAC_nP_6462 (+267449), ATAC_nP_6478 (+677537)
Kcnu1	ATAC_nP_121342 (+85003), ATAC_nP_121343 (+87723), ATAC_nP_121344 (+87805), ATAC_nP_121350 (+113504)
Kctd10	ATAC_nP_100246 (+47905)
Kctd15	ATAC_nP_113210 (-15441), ATAC_nP_113206 (-3961), ATAC_nP_113197 (+14622)
Kctd3	ATAC_nP_9550 (+222298), ATAC_nP_9549 (+222497), ATAC_nP_9548 (+222632)
Kctd5	ATAC_nP_55001 (-60869), ATAC_nP_54999 (+17173)
Kctd8	ATAC_nP_97884 (-147543), ATAC_nP_97882 (-39635)
Kdelr3	ATAC_nP_47132 (+3160)
Kdm2b	ATAC_nP_101246 (+61155), ATAC_nP_101244 (+70912)
Kdm3a	ATAC_nP_106843 (+6555), ATAC_nP_106841 (+23477)
Kdm3b	ATAC_nP_61137 (-8531), ATAC_nP_61143 (+26817)
Kdm4a	ATAC_nP_90910 (-92350), ATAC_nP_90899 (-49501), ATAC_nP_90898 (-49200), ATAC_nP_90897 (-49076)
Kdm5b	ATAC_nP_5919 (+10377), ATAC_nP_5920 (+10660), ATAC_nP_5921 (+10880)
Kdm5c	ATAC_nP_139585 (+73085), ATAC_nP_139586 (+73341)
Kdr	ATAC_nP_98164 (+378235)
Keg1	ATAC_nP_65115 (+35462)
Khdc3	ATAC_nP_134287 (-31237), ATAC_nP_134288 (-31106), ATAC_nP_134295 (-7659), ATAC_nP_134296 (-7593)
Khdrbs2	ATAC_nP_999 (-837347)
Kif13a	ATAC_nP_34686 (-13948), ATAC_nP_34685 (-13730)
Kif13b	ATAC_nP_41494 (-57414), ATAC_nP_41495 (-57326), ATAC_nP_41496 (-57148), ATAC_nP_41497 (-57046)
Kif14	ATAC_nP_6221 (+145426)
Kif16b	ATAC_nP_75039 (+312136)
Kif18a	ATAC_nP_73173 (+30863), ATAC_nP_73181 (+298011), ATAC_nP_73182 (+298205), ATAC_nP_73183 (+298474)
Kif21a	ATAC_nP_48126 (+361621)
Kif26a	ATAC_nP_31877 (+27760)
Kif26b	ATAC_nP_8675 (+43094)
Kif2c	ATAC_nP_90756 (-31201), ATAC_nP_90739 (+12422), ATAC_nP_90738 (+12561)
Kif3c	ATAC_nP_26609 (+22934)
Kif9	ATAC_nP_136340 (+11988)
Kifc1	ATAC_nP_56144 (-11668)
Kirrel	ATAC_nP_81574 (-20025), ATAC_nP_81573 (-19429), ATAC_nP_81572 (-19199), ATAC_nP_81567 (+11262), ATAC_nP_81566 (+11430)
Kit	ATAC_nP_98147 (-56728), ATAC_nP_98148 (-56508), ATAC_nP_98149 (-56287), ATAC_nP_98164 (+25268)
Kitl	ATAC_nP_15383 (+149071)
Klc1	ATAC_nP_31844 (+36474)
Klc3	ATAC_nP_112234 (+11223)
Klf10	ATAC_nP_45205 (+17885), ATAC_nP_45204 (+17956), ATAC_nP_45203 (+18090), ATAC_nP_45202 (+18358)
Klf12	ATAC_nP_42881 (+639460), ATAC_nP_42877 (+700400), ATAC_nP_42876 (+700587), ATAC_nP_42867 (+795050)
Klf13	ATAC_nP_114605 (-211588)
Klf14	ATAC_nP_104928 (-90057)
Klf15	ATAC_nP_107829 (+10311)
Klf2	ATAC_nP_124347 (-2847), ATAC_nP_124348 (-2755), ATAC_nP_124349 (-2678), ATAC_nP_124350 (-2448), ATAC_nP_124351 (+14826), ATAC_nP_124352 (+14898), ATAC_nP_124353 (+15025), ATAC_nP_124354 (+15325), ATAC_nP_124355 (+15550), ATAC_nP_124356 (+18886)
Klf3	ATAC_nP_97534 (-438853), ATAC_nP_97540 (-372890), ATAC_nP_97541 (-372817), ATAC_nP_97542 (-371760), ATAC_nP_97543 (-371603), ATAC_nP_97544 (-325122), ATAC_nP_97545 (-302990), ATAC_nP_97546 (-302429), ATAC_nP_97578 (+5936), ATAC_nP_97583 (+8102), ATAC_nP_97584 (+8181), ATAC_nP_97585 (+8285), ATAC_nP_97591 (+61219), ATAC_nP_97592 (+61410)
Klf4	ATAC_nP_87964 (+54587), ATAC_nP_87963 (+54721), ATAC_nP_87962 (+54883), ATAC_nP_87961 (+55034), ATAC_nP_87960 (+57859), ATAC_nP_87959 (+68097), ATAC_nP_87958 (+68241), ATAC_nP_87957 (+68335)
Klf5	ATAC_nP_42846 (-91860), ATAC_nP_42854 (-4055), ATAC_nP_42867 (+56023), ATAC_nP_42876 (+150486), ATAC_nP_42877 (+150673), ATAC_nP_42881 (+211613)
Klf6	ATAC_nP_32521 (-132464)
Klf8	ATAC_nP_139611 (+44589), ATAC_nP_139612 (+44703)
Klf9	ATAC_nP_65412 (-317644), ATAC_nP_65413 (-317348), ATAC_nP_65431 (-103624), ATAC_nP_65432 (-103529), ATAC_nP_65445 (-65837), ATAC_nP_65446 (-65590), ATAC_nP_65448 (-53688), ATAC_nP_65449 (-53502), ATAC_nP_65450 (-53329), ATAC_nP_65468 (+10950), ATAC_nP_65469 (+11125), ATAC_nP_65470 (+11227), ATAC_nP_65472 (+21596), ATAC_nP_65474 (+32228), ATAC_nP_65475 (+39320)
Klhdc4	ATAC_nP_128898 (-58204), ATAC_nP_128897 (-58065), ATAC_nP_128896 (-52445), ATAC_nP_128895 (-52380), ATAC_nP_128881 (-12653)
Klhdc7a	ATAC_nP_93498 (-170627)
[truncated: 2,120 more rows]

## Sheet: ATAC_peaks_d0_vs_d3F_up
# GREAT version 3.0.0	Species assembly: mm10	Association rule: Two nearest genes: 100000 bp max extension, curated regulatory domains included
Gene	DARs
1110008P14Rik	ATAC_nP_69682 (+20245)
1110037F02Rik	ATAC_nP_86184 (-96515)
1110058L19Rik	ATAC_nP_870 (-45196), ATAC_nP_869 (-41634), ATAC_nP_856 (+70167), ATAC_nP_855 (+70360)
1110059E24Rik	ATAC_nP_65359 (+75626)
1190002N15Rik	ATAC_nP_135256 (+86531)
1190003K10Rik	ATAC_nP_35793 (-9738)
1200014J11Rik	ATAC_nP_21456 (-10692), ATAC_nP_21457 (-10569)
1600014C23Rik	ATAC_nP_56836 (-72064)
1700001C19Rik	ATAC_nP_57050 (-25514), ATAC_nP_57046 (-3248), ATAC_nP_57045 (-3067)
1700001O22Rik	ATAC_nP_69440 (+43124), ATAC_nP_69439 (+43278), ATAC_nP_69433 (+67617), ATAC_nP_69427 (+83240), ATAC_nP_69426 (+84293), ATAC_nP_69425 (+84499), ATAC_nP_69423 (+89483), ATAC_nP_69422 (+89698), ATAC_nP_69416 (+98821)
1700007G11Rik	ATAC_nP_98941 (-73429), ATAC_nP_98942 (-73227), ATAC_nP_98944 (-45463), ATAC_nP_98945 (-45208), ATAC_nP_98946 (-36114), ATAC_nP_98948 (-35876), ATAC_nP_98952 (-19399), ATAC_nP_98953 (-19094), ATAC_nP_98954 (-18915), ATAC_nP_98955 (-18829), ATAC_nP_98956 (-18646)
1700010B08Rik	ATAC_nP_78088 (+11092), ATAC_nP_78089 (+11206)
1700011A15Rik	ATAC_nP_49177 (+5511), ATAC_nP_49178 (+5791)
1700011L22Rik	ATAC_nP_124838 (+39655), ATAC_nP_124832 (+97840)
1700015E13Rik	ATAC_nP_8055 (+71910)
1700017B05Rik	ATAC_nP_132958 (-92207), ATAC_nP_132957 (-92014), ATAC_nP_132947 (-11062), ATAC_nP_132933 (+19584)
1700021K19Rik	ATAC_nP_51251 (+8944)
1700025C18Rik	ATAC_nP_76909 (-71697), ATAC_nP_76908 (-71237)
1700029I15Rik	ATAC_nP_72379 (+6403)
1700039E15Rik	ATAC_nP_113814 (-5575)
1700042B14Rik	ATAC_nP_139656 (-80431)
1700064H15Rik	ATAC_nP_79079 (+38), ATAC_nP_79078 (+200)
1700066B19Rik	ATAC_nP_61235 (+3440)
1700080O16Rik	ATAC_nP_138108 (-48076)
1700101G07Rik	ATAC_nP_77604 (-88283)
1700106J16Rik	ATAC_nP_22932 (+85061)
1700122O11Rik	ATAC_nP_57153 (+79769), ATAC_nP_57152 (+80007)
1700129C05Rik	ATAC_nP_41134 (+91162)
1810011H11Rik	ATAC_nP_39919 (-52875)
1810011O10Rik	ATAC_nP_121166 (+79411)
1810013L24Rik	ATAC_nP_49732 (-41951), ATAC_nP_49733 (-41858), ATAC_nP_49734 (-41711)
1810033B17Rik	ATAC_nP_119756 (+6337), ATAC_nP_119757 (+6556)
1810041L15Rik	ATAC_nP_47656 (+46186), ATAC_nP_47655 (+46523)
1810062G17Rik	ATAC_nP_79748 (+5917), ATAC_nP_79749 (+6150)
2210404J11Rik	ATAC_nP_54596 (+52044)
2310045N01Rik	ATAC_nP_124011 (+5586), ATAC_nP_124012 (+5791)
2410004P03Rik	ATAC_nP_27145 (-75824)
2510009E07Rik	ATAC_nP_50453 (+29494)
2610008E11Rik	ATAC_nP_13876 (-8988)
2610019F03Rik	ATAC_nP_120570 (+26171)
2700029M09Rik	ATAC_nP_123372 (+48882)
2810004N23Rik	ATAC_nP_129394 (+62325), ATAC_nP_129393 (+62747), ATAC_nP_129392 (+62853)
2810025M15Rik	ATAC_nP_7252 (-68615)
2810032G03Rik	ATAC_nP_26752 (-24719)
2810407A14Rik	ATAC_nP_53096 (+12944)
2900026A02Rik	ATAC_nP_100062 (-1888), ATAC_nP_100061 (-1779), ATAC_nP_100060 (-1598), ATAC_nP_100051 (+24960), ATAC_nP_100050 (+25132), ATAC_nP_100046 (+40524)
3100002H09Rik	ATAC_nP_91392 (-36000), ATAC_nP_91388 (-20860), ATAC_nP_91379 (+34450), ATAC_nP_91374 (+87414)
3110001D03Rik	ATAC_nP_88731 (+43263), ATAC_nP_88729 (+65065)
3110009E18Rik	ATAC_nP_4981 (+17905), ATAC_nP_4987 (+83804)
3110021A11Rik	ATAC_nP_109423 (+6149), ATAC_nP_109424 (+6374)
3110043O21Rik	ATAC_nP_86940 (+4542)
3110052M02Rik	ATAC_nP_54848 (-77858)
3110057O12Rik	ATAC_nP_79893 (+55027)
3425401B19Rik	ATAC_nP_39919 (-47816)
3830403N18Rik	ATAC_nP_138172 (+15041)
3830417A13Rik	ATAC_nP_138308 (+7895)
3930402G23Rik	ATAC_nP_120225 (-49481), ATAC_nP_120222 (-43801), ATAC_nP_120221 (-43654), ATAC_nP_120217 (-33708), ATAC_nP_120207 (+2746), ATAC_nP_120204 (+3740), ATAC_nP_120203 (+3883), ATAC_nP_120201 (+6596)
4732456N10Rik	ATAC_nP_49186 (+4437)
4833423E24Rik	ATAC_nP_72148 (+75402)
4921511H03Rik	ATAC_nP_95207 (-16873)
4921513I03Rik	ATAC_nP_16420 (-45517), ATAC_nP_16422 (-20434)
4922501L14Rik	ATAC_nP_85607 (-46934)
4922502B01Rik	ATAC_nP_127475 (-61253)
4922502B01Rik	ATAC_nP_127470 (+20897)
4922505E12Rik	ATAC_nP_9140 (+62470), ATAC_nP_9139 (+62726), ATAC_nP_9138 (+62954), ATAC_nP_9136 (+69346), ATAC_nP_9131 (+84082)
4930430O22Rik	ATAC_nP_100423 (-288)
4930449E01Rik	ATAC_nP_43179 (-65889), ATAC_nP_43184 (-15595), ATAC_nP_43185 (-15349), ATAC_nP_43188 (+2306), ATAC_nP_43189 (+2406)
4930451C15Rik	ATAC_nP_50153 (+2213)
4930452B06Rik	ATAC_nP_38673 (-70930), ATAC_nP_38672 (-70776)
4930470P17Rik	ATAC_nP_77768 (-55733)
4930485B16Rik	ATAC_nP_14903 (-16993)
4930512B01Rik	ATAC_nP_28857 (-32282), ATAC_nP_28858 (-31657)
4930522L14Rik	ATAC_nP_99713 (-364)
4930547C10Rik	ATAC_nP_87773 (-89553), ATAC_nP_87774 (-89392)
4930578I07Rik	ATAC_nP_41671 (+35780), ATAC_nP_41672 (+35936)
4930583I09Rik	ATAC_nP_58014 (-84364)
4930596D02Rik	ATAC_nP_40154 (-94692), ATAC_nP_40153 (-94553), ATAC_nP_40152 (+30564)
4931406P16Rik	ATAC_nP_113173 (-14282), ATAC_nP_113172 (-14118)
4931440F15Rik	ATAC_nP_18650 (+46008)
4931440P22Rik	ATAC_nP_80761 (-37188)
4932415D10Rik	ATAC_nP_14342 (-68948)
4932438A13Rik	ATAC_nP_79760 (-95840)
4933400A11Rik	ATAC_nP_139988 (+19765)
4933409G03Rik	ATAC_nP_71283 (-97153)
4933411G06Rik	ATAC_nP_12301 (-59562)
5330438I03Rik	ATAC_nP_7830 (-50777)
5530401A14Rik	ATAC_nP_22274 (-89398), ATAC_nP_22275 (-89253), ATAC_nP_22276 (-89140), ATAC_nP_22277 (-89027), ATAC_nP_22281 (-56944)
5730455P16Rik	ATAC_nP_22165 (+42142)
5730460C07Rik	ATAC_nP_85543 (-43766)
5930403N24Rik	ATAC_nP_11593 (+1806)
5930422O12Rik	ATAC_nP_121769 (+79545)
6030445D17Rik	ATAC_nP_92980 (-10736), ATAC_nP_92981 (-10585)
6030452D12Rik	ATAC_nP_127158 (-67650)
6030458C11Rik	ATAC_nP_44340 (+89223), ATAC_nP_44339 (+89325), ATAC_nP_44338 (+89416)
6430531B16Rik	ATAC_nP_119132 (+3038), ATAC_nP_119128 (+11689)
6720489N17Rik	ATAC_nP_35632 (-45731)
6820408C15Rik	ATAC_nP_75775 (+22105)
8430408G22Rik	ATAC_nP_109245 (+20598)
8430427H17Rik	ATAC_nP_75938 (-98610), ATAC_nP_75937 (-98483)
9230109A22Rik	ATAC_nP_44542 (-77228)
9230113P08Rik	ATAC_nP_131495 (+98872)
9430015G10Rik	ATAC_nP_95059 (-32262)
9930012K11Rik	ATAC_nP_41866 (-11199)
A130010J15Rik	ATAC_nP_9889 (-13060)
A130050O07Rik	ATAC_nP_6327 (-29484)
A230052G05Rik	ATAC_nP_124172 (+2463), ATAC_nP_124173 (+2577)
A3galt2	ATAC_nP_91807 (-43497), ATAC_nP_91808 (-43235)
A4galt	ATAC_nP_47549 (-92727), ATAC_nP_47548 (-92467)
A530016L24Rik	ATAC_nP_31908 (+1180)
A630001G21Rik	ATAC_nP_3582 (+37443), ATAC_nP_3581 (+37527)
A630095N17Rik	ATAC_nP_3075 (-2724)
A730013G03Rik	ATAC_nP_9878 (-19588), ATAC_nP_9867 (+27411), ATAC_nP_9866 (+27670), ATAC_nP_9865 (+27809), ATAC_nP_9862 (+38085), ATAC_nP_9861 (+38204), ATAC_nP_9860 (+39529), ATAC_nP_9859 (+39696), ATAC_nP_9855 (+55305), ATAC_nP_9854 (+55517)
A730045E13Rik	ATAC_nP_121150 (-25242), ATAC_nP_121151 (-25127)
A930004D18Rik	ATAC_nP_68442 (+32400)
A930009A15Rik	ATAC_nP_16029 (-76330)
AI606181	ATAC_nP_66387 (+61761), ATAC_nP_66388 (+61894)
AI836003	ATAC_nP_48669 (+13556), ATAC_nP_48670 (+13726)
AU016765	ATAC_nP_57997 (-3828), ATAC_nP_57988 (+63187)
AY761185	ATAC_nP_120962 (-52809), ATAC_nP_120961 (-52701)
Aagab	ATAC_nP_133539 (+8412)
Aass	ATAC_nP_104487 (+52528)
Abca12	ATAC_nP_2753 (-92522)
Abcc2	ATAC_nP_66562 (+76937), ATAC_nP_66563 (+77052)
Abcc8	ATAC_nP_113983 (-21831)
Abcd3	ATAC_nP_83710 (-49625), ATAC_nP_83709 (-49434)
Abcd4	ATAC_nP_29946 (-7900), ATAC_nP_29945 (-7685)
Abhd10	ATAC_nP_51909 (-48549)
Abhd16b	ATAC_nP_78514 (-32709), ATAC_nP_78515 (-32517), ATAC_nP_78520 (-1215)
Abhd5	ATAC_nP_137290 (-36431)
Abl2	ATAC_nP_7148 (-82783)
Abr	ATAC_nP_21732 (+32039), ATAC_nP_21731 (+32231)
Acad9	ATAC_nP_79734 (+86860)
Acadm	ATAC_nP_85549 (-24069)
Acin1	ATAC_nP_40847 (-12811), ATAC_nP_40846 (-12622), ATAC_nP_40845 (-12622)
Acot11	ATAC_nP_90137 (+21270)
Acoxl	ATAC_nP_74153 (+73048)
Acpp	ATAC_nP_135921 (-9147), ATAC_nP_135920 (-9012)
Acsf3	ATAC_nP_129082 (+39239)
Actb	ATAC_nP_103103 (-29060), ATAC_nP_103097 (-19785), ATAC_nP_103096 (-19572)
Actg1	ATAC_nP_26440 (+95577), ATAC_nP_26439 (+95907)
Actn1	ATAC_nP_29615 (-31878), ATAC_nP_29612 (-10767), ATAC_nP_29608 (+32317), ATAC_nP_29602 (+48956), ATAC_nP_29601 (+49268)
Actn4	ATAC_nP_112853 (+16400)
Actr10	ATAC_nP_28941 (-84805)
Ada	ATAC_nP_76741 (-27157), ATAC_nP_76740 (-27066), ATAC_nP_76739 (-26977)
Adamts1	ATAC_nP_53031 (+1478), ATAC_nP_53030 (+1562), ATAC_nP_53029 (+1775), ATAC_nP_53028 (+2215)
Adamts18	ATAC_nP_127917 (-35518)
Adora1	ATAC_nP_5879 (-8981)
Adora3	ATAC_nP_83049 (-45277), ATAC_nP_83050 (-45086)
Adprhl2	ATAC_nP_91668 (+11964), ATAC_nP_91661 (+24794), ATAC_nP_91660 (+25028)
Adrbk1	ATAC_nP_64407 (-28110)
Afap1	ATAC_nP_96581 (+28435), ATAC_nP_96582 (+28685)
Aff1	ATAC_nP_99300 (+24226), ATAC_nP_99301 (+24459)
Aff3	ATAC_nP_1405 (+35480)
Afmid	ATAC_nP_26046 (-15012)
Aftph	ATAC_nP_18249 (-64208)
Aga	ATAC_nP_123015 (+95567)
Agap1	ATAC_nP_3938 (+1835)
Agbl1	ATAC_nP_115259 (-2888)
Agpat3	ATAC_nP_13835 (-17071), ATAC_nP_13830 (-13904)
Agtr1b	ATAC_nP_79119 (+49787), ATAC_nP_79118 (+50025), ATAC_nP_79116 (+75622)
Agtrap	ATAC_nP_94067 (-34560), ATAC_nP_94066 (-34338)
Ahnak2	ATAC_nP_31973 (-86)
Aif1l	ATAC_nP_69614 (-45460)
Ajap1	ATAC_nP_94759 (+63439)
Ak2	ATAC_nP_91869 (+40464), ATAC_nP_91870 (+40587)
Ak8	ATAC_nP_69188 (+92954)
Akap13	ATAC_nP_115206 (-41006)
Akap2	ATAC_nP_88127 (-72012)
Akap6	ATAC_nP_28266 (+24718)
Akna	ATAC_nP_88398 (-5523)
Akt3	ATAC_nP_8582 (-80811), ATAC_nP_8581 (-80678)
Aldh1b1	ATAC_nP_87429 (-32993)
Aldoart2	ATAC_nP_28403 (-69928)
Alg10b	ATAC_nP_48112 (+84739)
Alox8	ATAC_nP_21106 (-37563)
Alppl2	ATAC_nP_3707 (+59070), ATAC_nP_3706 (+59197), ATAC_nP_3705 (+81521)
Amigo1	ATAC_nP_83177 (+10818)
Amot	ATAC_nP_139486 (-37022), ATAC_nP_139485 (-36881), ATAC_nP_139482 (-18422), ATAC_nP_139480 (-17297)
Amotl1	ATAC_nP_130411 (-61496), ATAC_nP_130410 (-61277), ATAC_nP_130400 (-27852), ATAC_nP_130399 (-27635)
Amotl2	ATAC_nP_135750 (-73677), ATAC_nP_135768 (+8566), ATAC_nP_135769 (+8698), ATAC_nP_135772 (+16632), ATAC_nP_135773 (+16927), ATAC_nP_135778 (+49434)
Amy2a5	ATAC_nP_83366 (+33746)
Anapc13	ATAC_nP_135750 (+17695)
Anapc15-ps	ATAC_nP_15128 (+76994), ATAC_nP_15127 (+77338), ATAC_nP_15126 (+77502)
Angpt1	ATAC_nP_45400 (+60089)
Angpt2	ATAC_nP_120844 (-3870), ATAC_nP_120839 (+29623), ATAC_nP_120838 (+29772)
Angpt4	ATAC_nP_75711 (+53002)
Angptl2	ATAC_nP_69802 (-10073), ATAC_nP_69803 (-9915)
Ankef1	ATAC_nP_74750 (+85972)
Ankrd1	ATAC_nP_66062 (-88287)
Ankrd33	ATAC_nP_49080 (-37061), ATAC_nP_49081 (-36835)
Ankrd33b	ATAC_nP_44808 (+23935)
Ankrd50	ATAC_nP_79842 (-79949), ATAC_nP_79841 (-79713), ATAC_nP_79837 (+50970), ATAC_nP_79833 (+87750)
Ankrd7	ATAC_nP_104417 (-7206)
Ano10	ATAC_nP_137290 (-20803)
Ano8	ATAC_nP_124218 (+1889)
Anp32a	ATAC_nP_133436 (+22458)
Anxa3	ATAC_nP_98872 (-70744)
Ap1s3	ATAC_nP_3336 (-1471), ATAC_nP_3335 (-1274), ATAC_nP_3332 (+90415), ATAC_nP_3331 (+90627)
Ap5z1	ATAC_nP_102999 (-47610), ATAC_nP_103000 (-47442), ATAC_nP_103004 (-23685), ATAC_nP_103005 (-23476), ATAC_nP_103025 (+45421), ATAC_nP_103027 (+45621)
Apod	ATAC_nP_51109 (-49918)
Apol8	ATAC_nP_46888 (-72715), ATAC_nP_46887 (-72355), ATAC_nP_46878 (-43685), ATAC_nP_46877 (-43549)
App	ATAC_nP_53003 (+44115), ATAC_nP_53002 (+44229)
Araf	ATAC_nP_137847 (-50113)
Arc	ATAC_nP_46598 (+4669)
Arf3	ATAC_nP_48721 (-13261)
Arfgap2	ATAC_nP_72283 (+43603)
Arfgap3	ATAC_nP_47549 (+5789), ATAC_nP_47548 (+6049)
Arhgap20	ATAC_nP_132630 (+50529)
Arhgap21	ATAC_nP_68664 (-63100)
Arhgap22	ATAC_nP_39941 (+33520)
Arhgap23	ATAC_nP_23738 (-15352), ATAC_nP_23739 (-15196), ATAC_nP_23740 (-14937)
Arhgap29	ATAC_nP_83709 (-88493), ATAC_nP_83710 (-88302)
Arhgap8	ATAC_nP_47705 (-5161), ATAC_nP_47706 (-5046)
Arhgef10	ATAC_nP_120637 (+63510), ATAC_nP_120638 (+63592)
Arhgef16	ATAC_nP_94842 (+2153)
Arhgef17	ATAC_nP_116671 (+1108)
Arhgef18	ATAC_nP_119704 (+1868), ATAC_nP_119710 (+22013), ATAC_nP_119711 (+24663), ATAC_nP_119712 (+24916), ATAC_nP_119713 (+25298)
Arhgef26	ATAC_nP_80640 (-39377), ATAC_nP_80641 (-39140), ATAC_nP_80644 (+3666), ATAC_nP_80645 (+29732)
Arhgef5	ATAC_nP_105583 (+1144), ATAC_nP_105584 (+1270)
Arid1a	ATAC_nP_92518 (-4065)
Arid2	ATAC_nP_48465 (-2009), ATAC_nP_48466 (-1826)
Arid3b	ATAC_nP_133012 (+19134), ATAC_nP_133011 (+19348), ATAC_nP_133009 (+24368)
Arih1	ATAC_nP_133177 (-30740)
Arl4c	ATAC_nP_3851 (+32276), ATAC_nP_3850 (+32431), ATAC_nP_3849 (+32553), ATAC_nP_3848 (+32911), ATAC_nP_3847 (+33213), ATAC_nP_3846 (+33627), ATAC_nP_3838 (+62048), ATAC_nP_3837 (+62141), ATAC_nP_3836 (+62315), ATAC_nP_3835 (+62626), ATAC_nP_3832 (+88894), ATAC_nP_3831 (+89102)
Arl5a	ATAC_nP_70667 (-47306), ATAC_nP_70666 (-47174)
Arl6ip4	ATAC_nP_101397 (+83301), ATAC_nP_101398 (+83390), ATAC_nP_101403 (+89128), ATAC_nP_101404 (+89268), ATAC_nP_101405 (+89363)
Armcx3	ATAC_nP_139215 (-3805)
Armcx6	ATAC_nP_139215 (-1511)
Arpp21	ATAC_nP_136472 (-20188), ATAC_nP_136471 (-17334)
Arrb1	ATAC_nP_116554 (+23869)
Artn	ATAC_nP_90875 (-68059)
Arvcf	ATAC_nP_50235 (+52712)
Asb13	ATAC_nP_32442 (+60768), ATAC_nP_32443 (+61109)
Asb17	ATAC_nP_85543 (-8356)
Asb4	ATAC_nP_104002 (+59474)
Ascc1	ATAC_nP_12606 (-44916)
Ascl5	ATAC_nP_6152 (-21672), ATAC_nP_6154 (-10367), ATAC_nP_6155 (-10131)
Asgr1	ATAC_nP_21267 (-25009)
Asic1	ATAC_nP_48881 (-8207), ATAC_nP_48882 (-7972), ATAC_nP_48883 (-6705)
Asic2	ATAC_nP_22219 (+80727)
Asphd2	ATAC_nP_99970 (-19427)
Aste1	ATAC_nP_135951 (-85717), ATAC_nP_135952 (-85610)
Atf3	ATAC_nP_9729 (-41046)
Atf7ip	ATAC_nP_110606 (-50400)
Atg10	ATAC_nP_36814 (+48437)
Atg16l2	ATAC_nP_116700 (-8711)
Atg9b	ATAC_nP_95811 (+8641)
Atic	ATAC_nP_2753 (-49718)
Atl1	ATAC_nP_28862 (-78629)
Atox1	ATAC_nP_20078 (+32890)
Atp13a4	ATAC_nP_50876 (+52192)
Atp2a3	ATAC_nP_21441 (-14634)
Atp2b2	ATAC_nP_109044 (-45497)
Atp2b4	ATAC_nP_5813 (-55258), ATAC_nP_5812 (-54694), ATAC_nP_5800 (+216), ATAC_nP_5796 (+33896)
Atp2c1	ATAC_nP_135957 (-16466), ATAC_nP_135956 (-16204)
Atp4a	ATAC_nP_113078 (+5328)
Atp5o	ATAC_nP_53351 (-87966)
Atp5s	ATAC_nP_28857 (+33044), ATAC_nP_28858 (+33669)
Atp7b	ATAC_nP_120987 (+20504), ATAC_nP_120986 (+20661)
Atp9a	ATAC_nP_77511 (-20667)
Atp9b	ATAC_nP_63904 (-26086)
Atxn7l3b	ATAC_nP_15951 (+45419), ATAC_nP_15950 (+45612)
Aurkc	ATAC_nP_111789 (+54388)
Auts2	ATAC_nP_101961 (+31938), ATAC_nP_101944 (+84616), ATAC_nP_101943 (+84720)
Azin1	ATAC_nP_45244 (-16426), ATAC_nP_45243 (-16218), ATAC_nP_45242 (-16123)
B020018G12Rik	ATAC_nP_8515 (-58866), ATAC_nP_8514 (-58709), ATAC_nP_8508 (-45547)
B3gnt2	ATAC_nP_18373 (+59868)
B430203G13Rik	ATAC_nP_27202 (-42538), ATAC_nP_27203 (-42366)
B9d1	ATAC_nP_20533 (+24165)
BC007180	ATAC_nP_85614 (+50917)
BC022687	ATAC_nP_31973 (-6232)
BC026585	ATAC_nP_7263 (-8867), ATAC_nP_7264 (-8644), ATAC_nP_7265 (-8532), ATAC_nP_7266 (-8292)
BC030867	ATAC_nP_24370 (-3631)
BC043934	ATAC_nP_135373 (-1102), ATAC_nP_135372 (-992)
BC048403	ATAC_nP_16520 (-50177)
BC051076	ATAC_nP_98514 (-11517)
BC051665	ATAC_nP_35613 (-2715)
BC052040	ATAC_nP_73429 (+24269)
BC068157	ATAC_nP_119782 (+3986)
BC107364	ATAC_nP_82385 (-47474), ATAC_nP_82364 (+16593), ATAC_nP_82363 (+16715), ATAC_nP_82361 (+23977), ATAC_nP_82353 (+42266), ATAC_nP_82352 (+42514), ATAC_nP_82347 (+49996), ATAC_nP_82346 (+50138), ATAC_nP_82345 (+50319)
Bace2	ATAC_nP_53808 (+61376)
Bach2	ATAC_nP_86744 (-58803)
Bag3	ATAC_nP_118316 (+67968)
Bahcc1	ATAC_nP_26439 (+19688), ATAC_nP_26440 (+20018)
Bahd1	ATAC_nP_73673 (+8718)
Bai2	ATAC_nP_92000 (-18685)
Batf	ATAC_nP_30054 (+18764), ATAC_nP_30055 (+18962)
Batf3	ATAC_nP_9716 (+37396)
Bbox1	ATAC_nP_73230 (-10804), ATAC_nP_73229 (-10583)
Bbs5	ATAC_nP_71326 (-59027), ATAC_nP_71327 (-58926)
Bbx	ATAC_nP_52098 (-27003), ATAC_nP_52097 (-26881)
Bcan	ATAC_nP_81643 (+13044), ATAC_nP_81642 (+13275)
Bcar1	ATAC_nP_127741 (+9755), ATAC_nP_127740 (+9955)
Bcar3	ATAC_nP_83774 (-54269)
Bcl11b	ATAC_nP_31414 (-2820), ATAC_nP_31408 (+23016), ATAC_nP_31407 (+23132), ATAC_nP_31406 (+23314), ATAC_nP_31405 (+23512)
Bcl2	ATAC_nP_4546 (+83772), ATAC_nP_4545 (+84016), ATAC_nP_4544 (+84685)
Bcl2l1	ATAC_nP_75821 (+26095)
Bcl7a	ATAC_nP_101323 (-26333), ATAC_nP_101324 (-26154)
Bcl7c	ATAC_nP_118235 (+29556)
Bcl9	ATAC_nP_82463 (-70598), ATAC_nP_82462 (-70318)
Bcl9l	ATAC_nP_132069 (-8766), ATAC_nP_132070 (-8653), ATAC_nP_132071 (-8450)
Bcor	ATAC_nP_137659 (-33524)
Bcorl1	ATAC_nP_138031 (+2081), ATAC_nP_138032 (+2288)
Bcr	ATAC_nP_13548 (+87635)
Bdh1	ATAC_nP_51109 (-64022)
Bdnf	ATAC_nP_73191 (+71652), ATAC_nP_73192 (+71755)
Bet1	ATAC_nP_103890 (-29200), ATAC_nP_103889 (-29108), ATAC_nP_103888 (-28131), ATAC_nP_103887 (-28017)
Bfsp2	ATAC_nP_135861 (-94229), ATAC_nP_135860 (-94121)
Bicc1	ATAC_nP_13407 (-60117), ATAC_nP_13406 (-59922), ATAC_nP_13396 (+29331), ATAC_nP_13395 (+29456)
Blcap	ATAC_nP_76321 (+4986)
Bloc1s4	ATAC_nP_96654 (+35249), ATAC_nP_96653 (+35517)
Bmp2	ATAC_nP_74591 (+83499)
Bmp2k	ATAC_nP_98888 (-17242), ATAC_nP_98889 (-17073)
Bmp4	ATAC_nP_40393 (-46179)
Bmper	ATAC_nP_130867 (-19559)
Bnc1	ATAC_nP_115699 (-64514), ATAC_nP_115692 (-3856)
Bnip3	ATAC_nP_119013 (+2345)
Bnip3l	ATAC_nP_41672 (+35576), ATAC_nP_41671 (+35732)
Boc	ATAC_nP_51867 (-43667)
Bod1	ATAC_nP_18744 (+98403)
Bok	ATAC_nP_4212 (+46348)
Brd4	ATAC_nP_56062 (+72204), ATAC_nP_56061 (+72509), ATAC_nP_56060 (+72793), ATAC_nP_56059 (+72958)
Brd7	ATAC_nP_125736 (-92288), ATAC_nP_125735 (-92123), ATAC_nP_125734 (-92028)
Brf2	ATAC_nP_121463 (-31992), ATAC_nP_121462 (-31787), ATAC_nP_121461 (-31560)
Bst2	ATAC_nP_124236 (+10606), ATAC_nP_124235 (+10927)
Btbd11	ATAC_nP_14536 (-55239)
Btbd16	ATAC_nP_118496 (+60986), ATAC_nP_118497 (+61075), ATAC_nP_118498 (+61257), ATAC_nP_118499 (+61559)
Btbd9	ATAC_nP_55837 (-22324), ATAC_nP_55829 (+25366)
Btg2	ATAC_nP_5846 (-13999), ATAC_nP_5843 (+11832), ATAC_nP_5841 (+15530), ATAC_nP_5840 (+15819), ATAC_nP_5839 (+15952), ATAC_nP_5838 (+16054), ATAC_nP_5837 (+17821), ATAC_nP_5836 (+17935), ATAC_nP_5835 (+18092)
Btg4	ATAC_nP_132608 (+6069)
Btn2a2	ATAC_nP_33483 (-12055)
Bzrap1	ATAC_nP_22824 (+18117)
C130026L21Rik	ATAC_nP_99886 (+50224)
C130079G13Rik	ATAC_nP_80563 (-60531), ATAC_nP_80564 (-60350)
C1qa	ATAC_nP_93048 (-6116)
C1qtnf6	ATAC_nP_46970 (-2760), ATAC_nP_46969 (-2667), ATAC_nP_46968 (-2458)
C230062I16Rik	ATAC_nP_112984 (+153), ATAC_nP_112985 (+272), ATAC_nP_112986 (+463)
C77080	ATAC_nP_91910 (-3362)
C87499	ATAC_nP_89274 (-7371), ATAC_nP_89273 (-7112)
CK137956	ATAC_nP_91785 (+22877)
Cables1	ATAC_nP_60348 (+44089), ATAC_nP_60349 (+44337), ATAC_nP_60350 (+44471)
Cabp1	ATAC_nP_100375 (-8107)
Cabp7	ATAC_nP_17346 (-15386)
Cacna1a	ATAC_nP_125258 (-19343), ATAC_nP_125259 (-19112)
Cacna1e	ATAC_nP_6997 (-94389), ATAC_nP_6996 (-94289), ATAC_nP_6995 (-94174)
Cacna1h	ATAC_nP_55121 (+33151)
Cacnb2	ATAC_nP_68309 (+4403), ATAC_nP_68310 (+4516)
Cadm2	ATAC_nP_52527 (+6750)
Cald1	ATAC_nP_105129 (+7639), ATAC_nP_105130 (+8002)
Calm1	ATAC_nP_30763 (+83003), ATAC_nP_30764 (+83104)
Calm2	ATAC_nP_59589 (-56396), ATAC_nP_59588 (-56221)
Camk2d	ATAC_nP_83972 (-38285), ATAC_nP_83976 (+9556), ATAC_nP_83977 (+9713), ATAC_nP_83985 (+46209)
Camkk1	ATAC_nP_21456 (+18048), ATAC_nP_21457 (+18171)
Cap1	ATAC_nP_91209 (-69512)
Capn12	ATAC_nP_112853 (+64284)
Capn13	ATAC_nP_58593 (-88792)
Caprin1	ATAC_nP_72867 (-19720)
Car12	ATAC_nP_133865 (-82527)
Car2	ATAC_nP_78921 (+21041)
Car4	ATAC_nP_22560 (-13821), ATAC_nP_22561 (-13692), ATAC_nP_22563 (-12912), ATAC_nP_22564 (-12668), ATAC_nP_22565 (-12502), ATAC_nP_22575 (+9608)
Car5a	ATAC_nP_128915 (+9424)
Car6	ATAC_nP_94380 (-29580)
Carhsp1	ATAC_nP_49706 (+1920)
Carkd	ATAC_nP_120292 (+37087), ATAC_nP_120293 (+37194)
Cars2	ATAC_nP_120293 (+16009), ATAC_nP_120292 (+16116)
Cartpt	ATAC_nP_37421 (-40095)
Cask	ATAC_nP_137769 (-35594), ATAC_nP_137767 (+88852)
Casp14	ATAC_nP_13871 (-29314), ATAC_nP_13870 (-29080)
Cast	ATAC_nP_36217 (+64509)
Cbln4	ATAC_nP_77866 (+13114), ATAC_nP_77856 (+56842), ATAC_nP_77855 (+57199), ATAC_nP_77854 (+57484)
Cbr4	ATAC_nP_123460 (+85985)
Cbx4	ATAC_nP_26265 (-60071), ATAC_nP_26254 (+32801)
Cbx8	ATAC_nP_26254 (-12451)
Ccdc105	ATAC_nP_13871 (+5460), ATAC_nP_13870 (+5694)
Ccdc124	ATAC_nP_124185 (-18163), ATAC_nP_124184 (-17999), ATAC_nP_124180 (-6816), ATAC_nP_124173 (+7786), ATAC_nP_124172 (+7900)
Ccdc14	ATAC_nP_51415 (+54560)
Ccdc178	ATAC_nP_60704 (-66690), ATAC_nP_60703 (-66514)
Ccdc19	ATAC_nP_8330 (-10353)
Ccdc27	ATAC_nP_94807 (-38484)
Ccdc33	ATAC_nP_133069 (-1807), ATAC_nP_133067 (+5049), ATAC_nP_133064 (+5872), ATAC_nP_133059 (+20546), ATAC_nP_133058 (+20681)
Ccdc42	ATAC_nP_21022 (+36538), ATAC_nP_21023 (+36731)
Ccdc64	ATAC_nP_100470 (+63539), ATAC_nP_100467 (+78540)
Ccdc70	ATAC_nP_120986 (+69048), ATAC_nP_120987 (+69205)
Ccdc80	ATAC_nP_51881 (+17057)
Ccdc82	ATAC_nP_130308 (+49677), ATAC_nP_130309 (+49851)
Ccdc85c	ATAC_nP_31442 (-17100)
Ccdc88c	ATAC_nP_30832 (+20676), ATAC_nP_30831 (+20945)
Ccdc97	ATAC_nP_112548 (+7144)
Ccin	ATAC_nP_87247 (-4736)
Ccl22	ATAC_nP_126380 (-42034), ATAC_nP_126381 (-41796)
Ccnj	ATAC_nP_66314 (-25846), ATAC_nP_66315 (-25753)
Ccnl1	ATAC_nP_80790 (+86183)
Ccnyl1	ATAC_nP_2523 (-35690)
Ccr10	ATAC_nP_24209 (+1466)
Ccr4	ATAC_nP_136602 (-59923)
Ccrl1	ATAC_nP_135896 (-16255)
Ccrl1	ATAC_nP_135896 (+7828)
Ccrn4l	ATAC_nP_80097 (-3444), ATAC_nP_80102 (+72118), ATAC_nP_80103 (+72206)
Ccser1	ATAC_nP_106461 (+53368), ATAC_nP_106462 (+53520)
Cct2	ATAC_nP_16115 (-31339), ATAC_nP_16114 (-31249), ATAC_nP_16113 (-31117)
Cct8	ATAC_nP_53072 (-3820)
Cd164	ATAC_nP_11812 (+32963)
Cd1d2	ATAC_nP_81541 (-50164)
Cd209c	ATAC_nP_119766 (-9354)
Cd226	ATAC_nP_64283 (+33840), ATAC_nP_64284 (+33979), ATAC_nP_64285 (+34119)
Cd4	ATAC_nP_109850 (-16103)
Cd47	ATAC_nP_52051 (-41157), ATAC_nP_52052 (-40956)
Cd83	ATAC_nP_34441 (+79522)
Cd96	ATAC_nP_51929 (+32977)
Cda	ATAC_nP_93231 (+6104), ATAC_nP_93230 (+6358), ATAC_nP_93229 (+6597)
Cdc42ep3	ATAC_nP_58835 (-21531), ATAC_nP_58834 (-21367)
Cdc6	ATAC_nP_23976 (-15889), ATAC_nP_23977 (-15713), ATAC_nP_23978 (-15505), ATAC_nP_23980 (-5369), ATAC_nP_23981 (-5056), ATAC_nP_23987 (+17899), ATAC_nP_23988 (+18030)
Cdca8	ATAC_nP_91431 (-28403)
Cdh1	ATAC_nP_127194 (+5249), ATAC_nP_127197 (+14037)
Cdh10	ATAC_nP_44443 (-1252), ATAC_nP_44446 (+64383)
Cdh11	ATAC_nP_126803 (-78060), ATAC_nP_126796 (+44403), ATAC_nP_126794 (+59467), ATAC_nP_126793 (+59647), ATAC_nP_126790 (+77573), ATAC_nP_126789 (+77877)
Cdh13	ATAC_nP_128310 (+83908), ATAC_nP_128311 (+83995)
Cdh15	ATAC_nP_129082 (-33630)
Cdh18	ATAC_nP_44518 (+98659)
Cdh20	ATAC_nP_4422 (-21550)
Cdh22	ATAC_nP_76909 (+72406), ATAC_nP_76908 (+72866)
Cdh6	ATAC_nP_44376 (-58043)
Cdk17	ATAC_nP_14903 (-62265)
Cdk5rap2	ATAC_nP_88619 (+28436), ATAC_nP_88618 (+28638), ATAC_nP_88617 (+28778)
Cdk6	ATAC_nP_95082 (-23399)
Cdkal1	ATAC_nP_33748 (-1909)
Cdkl1	ATAC_nP_28862 (-23769)
Cdkl3	ATAC_nP_19793 (+75954)
Cdkn1a	ATAC_nP_55649 (-12814)
Cdkn2aip	ATAC_nP_122796 (-92961)
Cdkn2aipnl	ATAC_nP_19781 (-51351), ATAC_nP_19785 (-31386)
Cdon	ATAC_nP_131463 (-92152), ATAC_nP_131466 (-79700), ATAC_nP_131471 (-46993), ATAC_nP_131472 (-46902), ATAC_nP_131473 (-46808), ATAC_nP_131474 (-46413), ATAC_nP_131481 (-27367), ATAC_nP_131482 (-27128)
Cdr1	ATAC_nP_138278 (+38822)
Cdt1	ATAC_nP_129036 (-8950), ATAC_nP_129037 (-8811)
Cdx2	ATAC_nP_103433 (+7945)
Cebpa	ATAC_nP_113248 (-32562)
Cebpe	ATAC_nP_40852 (-2963), ATAC_nP_40851 (-2685), ATAC_nP_40847 (+12432), ATAC_nP_40845 (+12621), ATAC_nP_40846 (+12621)
Cebpg	ATAC_nP_113248 (-30228)
Celf4	ATAC_nP_60847 (+97438), ATAC_nP_60846 (+97557)
Celf5	ATAC_nP_14293 (+18162)
Celsr1	ATAC_nP_47837 (+63822), ATAC_nP_47836 (+63925)
Celsr3	ATAC_nP_136277 (+6266)
Cep120	ATAC_nP_62179 (+94367), ATAC_nP_62178 (+94575)
Cep70	ATAC_nP_135581 (+15519), ATAC_nP_135582 (+15727), ATAC_nP_135583 (+76208), ATAC_nP_135584 (+76306), ATAC_nP_135585 (+76408)
Cerk	ATAC_nP_47863 (+73206)
Cers4	ATAC_nP_119819 (+19028)
Ces1a	ATAC_nP_126267 (+9152)
Ces2a	ATAC_nP_126955 (+72066), ATAC_nP_126956 (+72370)
Ces2b	ATAC_nP_126955 (-25503), ATAC_nP_126956 (-25199)
Ces5a	ATAC_nP_126303 (-91354), ATAC_nP_126302 (-91160), ATAC_nP_126300 (-57820), ATAC_nP_126286 (+46825)
Cetn1	ATAC_nP_60227 (+56661)
Cetn3	ATAC_nP_36515 (+59922)
Cfd	ATAC_nP_13956 (+10250)
Cfi	ATAC_nP_84203 (+1490)
Cgn	ATAC_nP_82174 (-9327)
Ch25h	ATAC_nP_66009 (-25810)
Chchd6	ATAC_nP_107815 (-36569)
Chd2	ATAC_nP_115120 (-53612)
Chd3	ATAC_nP_21132 (+2830)
Chd5	ATAC_nP_94682 (+22394)
Chd6	ATAC_nP_76574 (-58078), ATAC_nP_76573 (-57942), ATAC_nP_76572 (-57799), ATAC_nP_76571 (-57652)
Chd9	ATAC_nP_125967 (-14804), ATAC_nP_125968 (-14689), ATAC_nP_125969 (-14563), ATAC_nP_125985 (+33278), ATAC_nP_125986 (+33498)
Chga	ATAC_nP_30929 (+42696)
Chit1	ATAC_nP_5846 (-18123)
Chn2	ATAC_nP_106130 (-10665)
Chordc1	ATAC_nP_130526 (-81399)
Chpt1	ATAC_nP_14676 (+12286)
Chrdl1	ATAC_nP_139426 (+49307)
Chrm2	ATAC_nP_105203 (+93871)
Chrm3	ATAC_nP_32713 (-95144), ATAC_nP_32712 (-95042)
Chrna7	ATAC_nP_114508 (+81802)
Chst1	ATAC_nP_72411 (+70197), ATAC_nP_72413 (+72176), ATAC_nP_72417 (+96456)
Chst12	ATAC_nP_102836 (+44290)
Chst14	ATAC_nP_73673 (-16326)
Chst15	ATAC_nP_118600 (-68961), ATAC_nP_118597 (-43430), ATAC_nP_118596 (-43348), ATAC_nP_118580 (+73760), ATAC_nP_118579 (+73958)
Chst9	ATAC_nP_60527 (-96714), ATAC_nP_60526 (-96592)
Cidea	ATAC_nP_63050 (-35236), ATAC_nP_63051 (-34942)
Cirbp	ATAC_nP_14012 (-7794), ATAC_nP_14014 (-2593)
Cited2	ATAC_nP_10693 (-25307), ATAC_nP_10694 (-25151), ATAC_nP_10695 (-17593), ATAC_nP_10696 (-17310)
Ckap4	ATAC_nP_14470 (+91573)
Clcn3	ATAC_nP_123372 (+43906)
Cldn1	ATAC_nP_50788 (-76017)
Cldn11	ATAC_nP_79485 (+64081)
Cldn12	ATAC_nP_95172 (-25823), ATAC_nP_95171 (-25710)
Cldn16	ATAC_nP_50788 (-15277)
Cldn24	ATAC_nP_122796 (-15251)
Cldn3	ATAC_nP_102227 (-19614)
Cldn4	ATAC_nP_102227 (-19666)
Cldn9	ATAC_nP_54953 (-16265)
Clec3a	ATAC_nP_127947 (-33740)
Clk3	ATAC_nP_133012 (-51714), ATAC_nP_133011 (-51500), ATAC_nP_133009 (-46480)
Clmn	ATAC_nP_31146 (+47402)
Cln6	ATAC_nP_133487 (-12288), ATAC_nP_133488 (-12050)
Clpb	ATAC_nP_116736 (+13436)
Clybl	ATAC_nP_43816 (+74758), ATAC_nP_43819 (+86128)
Cmip	ATAC_nP_128197 (+57805), ATAC_nP_128198 (+58040)
Cml3	ATAC_nP_107498 (-52799)
Cngb1	ATAC_nP_126471 (+63224)
Cnn3	ATAC_nP_83657 (+1161)
Cnot10	ATAC_nP_136628 (-32908)
Cntn5	ATAC_nP_130252 (+60589)
Cntnap3	ATAC_nP_35808 (-6469), ATAC_nP_35807 (-6354)
Cobll1	ATAC_nP_71171 (-58398), ATAC_nP_71170 (-58118), ATAC_nP_71169 (-46861)
Cog6	ATAC_nP_80279 (+31402), ATAC_nP_80278 (+31637)
Cog7	ATAC_nP_117873 (+50153)
Col10a1	ATAC_nP_11504 (-72989), ATAC_nP_11505 (-72859)
Col11a1	ATAC_nP_83382 (+21993), ATAC_nP_83383 (+22126)
Col16a1	ATAC_nP_92032 (+54595)
Col18a1	ATAC_nP_13695 (+2245)
Col2a1	ATAC_nP_48647 (+11594), ATAC_nP_48644 (+14370), ATAC_nP_48640 (+31131), ATAC_nP_48639 (+31286)
Col5a2	ATAC_nP_1718 (-77358), ATAC_nP_1717 (-72053)
Col6a3	ATAC_nP_4048 (+67941), ATAC_nP_4047 (+68157)
Col6a4	ATAC_nP_135983 (-51341)
Col6a6	ATAC_nP_135968 (-29939), ATAC_nP_135967 (-29829)
Col8a2	ATAC_nP_91660 (+9882), ATAC_nP_91661 (+10116), ATAC_nP_91668 (+22946)
Colgalt1	ATAC_nP_124267 (+43519), ATAC_nP_124268 (+43721)
Commd10	ATAC_nP_61935 (+81913), ATAC_nP_61936 (+81997), ATAC_nP_61937 (+82126)
Commd3	ATAC_nP_68471 (-85001), ATAC_nP_68472 (-84768)
Commd7	ATAC_nP_75938 (+4200), ATAC_nP_75937 (+4327)
Commd8	ATAC_nP_97915 (-11017), ATAC_nP_97914 (-10887)
Comt	ATAC_nP_50235 (+12508)
Copb1	ATAC_nP_117396 (+73010)
Coq3	ATAC_nP_86463 (+30888)
Coro1c	ATAC_nP_100183 (+7492)
Cotl1	ATAC_nP_128482 (-4159)
Cox4i2	ATAC_nP_75821 (+49477)
Cox6a1	ATAC_nP_100406 (+1174)
Cox7a2l	ATAC_nP_59141 (-12092), ATAC_nP_59140 (-11991)
Cpa1	ATAC_nP_104904 (-22597), ATAC_nP_104906 (-22241), ATAC_nP_104907 (-21999)
Cpa5	ATAC_nP_104904 (+5611), ATAC_nP_104906 (+5967), ATAC_nP_104907 (+6209)
Cpb1	ATAC_nP_79119 (-41657), ATAC_nP_79118 (-41419), ATAC_nP_79116 (-15822)
Cped1	ATAC_nP_104459 (+17464)
Cplx2	ATAC_nP_35102 (-67773), ATAC_nP_35121 (+76721)
Cpn2	ATAC_nP_50993 (+79312)
Cpsf6	ATAC_nP_16159 (-75443)
Cpvl	ATAC_nP_106130 (-50246), ATAC_nP_106123 (+39479), ATAC_nP_106122 (+39629)
Cpxm2	ATAC_nP_118580 (-88215), ATAC_nP_118579 (-88017)
Cradd	ATAC_nP_15083 (+61400)
Creb1	ATAC_nP_2510 (-86682), ATAC_nP_2511 (-86571)
Creb3	ATAC_nP_87207 (-3535)
Creb3l1	ATAC_nP_72363 (-34159), ATAC_nP_72351 (+11542)
Creb5	ATAC_nP_106099 (+20458), ATAC_nP_106101 (+51691)
Creld1	ATAC_nP_109012 (+11043)
Crtc3	ATAC_nP_115575 (-56610)
Cryba4	ATAC_nP_99943 (+14926)
Crybb3	ATAC_nP_100051 (-57281), ATAC_nP_100050 (-57109), ATAC_nP_100046 (-41717)
Crygn	ATAC_nP_95867 (+24640)
Crygs	ATAC_nP_50578 (+19960)
Cryl1	ATAC_nP_41050 (-9081)
Cryz	ATAC_nP_85607 (+67000)
Csf1	ATAC_nP_83140 (-68162), ATAC_nP_83134 (-33268), ATAC_nP_83133 (-33118), ATAC_nP_83132 (-32941)
Csf2ra	ATAC_nP_67776 (-37137), ATAC_nP_67775 (-37025), ATAC_nP_67772 (+1268), ATAC_nP_67771 (+1347)
Csmd1	ATAC_nP_120766 (+82919)
Csn3	ATAC_nP_98514 (+26333)
Csrnp1	ATAC_nP_137005 (-11226)
Csrnp2	ATAC_nP_48988 (+8581)
Csrnp3	ATAC_nP_71202 (+51138), ATAC_nP_71203 (+51390), ATAC_nP_71204 (+51551)
Csrp1	ATAC_nP_6100 (+11937)
Cst3	ATAC_nP_75559 (-9364), ATAC_nP_75557 (-3298), ATAC_nP_75556 (-3189)
Cstad	ATAC_nP_69413 (+98808)
Ctcf	ATAC_nP_127046 (-29872), ATAC_nP_127047 (-29675), ATAC_nP_127052 (-14092), ATAC_nP_127053 (-13975), ATAC_nP_127054 (-13778)
Ctdsp1	ATAC_nP_2998 (+5936)
Ctf2	ATAC_nP_118244 (-19867)
Cthrc1	ATAC_nP_45260 (-57272)
Ctnna1	ATAC_nP_61185 (-20192), ATAC_nP_61186 (-20046)
Ctnna3	ATAC_nP_13025 (+84353)
Ctnnb1	ATAC_nP_137139 (+77794), ATAC_nP_137140 (+78034), ATAC_nP_137141 (+78324)
Ctnnd1	ATAC_nP_72059 (+17521)
Ctnnd2	ATAC_nP_44759 (-20261)
Ctr9	ATAC_nP_117157 (-4782)
Ctrb1	ATAC_nP_127741 (-43084), ATAC_nP_127740 (-42884)
Ctsll3	ATAC_nP_35613 (+13765)
Ctxn2	ATAC_nP_74008 (-2392), ATAC_nP_74009 (-2239)
Ctxn3	ATAC_nP_62377 (-92180)
Cubn	ATAC_nP_68260 (+81578), ATAC_nP_68259 (+81916), ATAC_nP_68256 (+92912)
Cul2	ATAC_nP_59988 (+66416)
Cul4b	ATAC_nP_137944 (-13857)
Cux2	ATAC_nP_101150 (+38316)
Cxadr	ATAC_nP_52820 (+1362), ATAC_nP_52821 (+1455)
Cxcl13	ATAC_nP_98840 (+34933), ATAC_nP_98841 (+35092)
Cxxc4	ATAC_nP_84472 (+45406)
Cxxc5	ATAC_nP_61262 (+11960), ATAC_nP_61275 (+45271), ATAC_nP_61278 (+49131), ATAC_nP_61280 (+58279), ATAC_nP_61281 (+58456), ATAC_nP_61285 (+59351)
Cyb561d1	ATAC_nP_83177 (+3658)
Cyp11a1	ATAC_nP_133058 (+83129), ATAC_nP_133059 (+83264), ATAC_nP_133064 (+97938), ATAC_nP_133067 (+98761)
Cyp26b1	ATAC_nP_107405 (-7903)
Cyp2s1	ATAC_nP_112568 (-62300)
Cypt12	ATAC_nP_79002 (-34588), ATAC_nP_79003 (-34427)
Cyr61	ATAC_nP_85080 (-53596), ATAC_nP_85078 (-52184), ATAC_nP_85075 (-35122), ATAC_nP_85074 (-34856), ATAC_nP_85071 (-3447), ATAC_nP_85064 (+16890), ATAC_nP_85061 (+31513), ATAC_nP_85059 (+35044), ATAC_nP_85058 (+35317)
Cysltr1	ATAC_nP_138994 (+1090)
Cyyr1	ATAC_nP_53021 (-3650)
D16Ertd472e	ATAC_nP_52849 (-42935), ATAC_nP_52848 (-42834)
D3Ertd254e	ATAC_nP_79734 (-6683)
D5Ertd579e	ATAC_nP_96654 (-17461), ATAC_nP_96653 (-17193)
D730039F16Rik	ATAC_nP_69972 (+30542), ATAC_nP_69973 (+30644), ATAC_nP_69974 (+30856)
D730045B01Rik	ATAC_nP_103838 (+53243), ATAC_nP_103837 (+70604)
D830013O20Rik	ATAC_nP_29148 (-28153), ATAC_nP_29147 (-28038)
D830039M14Rik	ATAC_nP_12835 (-93388)
D8Ertd82e	ATAC_nP_122100 (-42979)
D930020B18Rik	ATAC_nP_16520 (+47966)
Dab2ip	ATAC_nP_70026 (-33392), ATAC_nP_70052 (+57950), ATAC_nP_70053 (+58041)
Dact1	ATAC_nP_28972 (-49631), ATAC_nP_28973 (-49314), ATAC_nP_28977 (-8146)
Dact2	ATAC_nP_54542 (+1787)
Daglb	ATAC_nP_103167 (-29953)
Dapk1	ATAC_nP_35595 (+19653), ATAC_nP_35597 (+25946)
Dbn1	ATAC_nP_35240 (-23555), ATAC_nP_35239 (-22935), ATAC_nP_35238 (-22680)
Dcbld2	ATAC_nP_52331 (+90772)
Dck	ATAC_nP_98557 (+41428), ATAC_nP_98558 (+41549)
Dclk1	ATAC_nP_80374 (-15465), ATAC_nP_80376 (+38116)
Dclk2	ATAC_nP_81541 (-15538)
Dclk3	ATAC_nP_136427 (-83864), ATAC_nP_136428 (-83780)
Dctn1	ATAC_nP_107262 (+6492), ATAC_nP_107269 (+54823), ATAC_nP_107270 (+54990)
Dda1	ATAC_nP_124218 (+14979)
Ddah1	ATAC_nP_85074 (-73834), ATAC_nP_85075 (-73568), ATAC_nP_85078 (-56506), ATAC_nP_85080 (-55094)
Ddi1	ATAC_nP_130054 (-3533)
Ddit4	ATAC_nP_12606 (-6119), ATAC_nP_12589 (+52039)
Ddr1	ATAC_nP_56388 (-23078), ATAC_nP_56383 (-15897), ATAC_nP_56382 (-15773)
Ddx26b	ATAC_nP_138176 (+1050)
Ddx3x	ATAC_nP_137756 (+66390)
Def6	ATAC_nP_55482 (+16404), ATAC_nP_55483 (+16508), ATAC_nP_55484 (+16609)
Defa21	ATAC_nP_120961 (-28096), ATAC_nP_120962 (-27988)
Defb23	ATAC_nP_75775 (+26928)
Derl1	ATAC_nP_45878 (+33967)
Dgki	ATAC_nP_105229 (+83317)
Dgkk	ATAC_nP_137454 (+53422)
Dgkz	ATAC_nP_72351 (-62533)
Dhrs3	ATAC_nP_93890 (+3425), ATAC_nP_93896 (+41478), ATAC_nP_93897 (+41646)
Dhrs9	ATAC_nP_71314 (+38163)
Diap1	ATAC_nP_61454 (+83205)
Diap3	ATAC_nP_42560 (-5820)
Dicer1	ATAC_nP_31146 (-65722)
Diras1	ATAC_nP_14205 (-11889)
Dkk3	ATAC_nP_117213 (-85821)
Dlg1	ATAC_nP_51143 (-74363), ATAC_nP_51144 (-74080)
Dlg4	ATAC_nP_21267 (+10961)
Dlgap1	ATAC_nP_58333 (+41788)
Dlk1	ATAC_nP_31547 (-14945)
Dmbx1	ATAC_nP_90620 (+13715), ATAC_nP_90619 (+13879)
Dmrt1	ATAC_nP_65624 (+69546), ATAC_nP_65625 (+69804)
Dmrt3	ATAC_nP_65624 (-35373), ATAC_nP_65625 (-35115)
Dmrtc1b	ATAC_nP_138886 (+58199)
Dmrtc1c1	ATAC_nP_138886 (-36899)
Dnahc2	ATAC_nP_21158 (+91983)
Dnahc5	ATAC_nP_44727 (-44427)
Dnahc6	ATAC_nP_106990 (-1656), ATAC_nP_106987 (+81296)
Dnaic1	ATAC_nP_87128 (+60466)
Dnaja2	ATAC_nP_125456 (+51879)
Dnajb12	ATAC_nP_12589 (+20156)
Dnajb2	ATAC_nP_3075 (-1648)
Dnajc10	ATAC_nP_71944 (+83603)
Dnajc18	ATAC_nP_61226 (+31699)
Dnajc24	ATAC_nP_73039 (+82636)
Dnajc3	ATAC_nP_43610 (+68091)
Dnajc30	ATAC_nP_102238 (-21640)
Dnajc5b	ATAC_nP_79078 (+97806), ATAC_nP_79079 (+97968)
Dnajc5g	ATAC_nP_96233 (-12790)
Dnase2b	ATAC_nP_85170 (+52825)
Dnm1	ATAC_nP_69682 (-8409)
Dnm3	ATAC_nP_7549 (-31504)
Dnmbp	ATAC_nP_66563 (+53148), ATAC_nP_66562 (+53263)
Dnttip2	ATAC_nP_83774 (+91097)
Dock1	ATAC_nP_118770 (-7375)
Dock9	ATAC_nP_43773 (-33480), ATAC_nP_43767 (-15233), ATAC_nP_43766 (-14993)
Dok2	ATAC_nP_41921 (-1433), ATAC_nP_41922 (-1095)
Dok5	ATAC_nP_77768 (-74057)
Dpp10	ATAC_nP_5126 (-4360)
Draxin	ATAC_nP_94067 (+8107), ATAC_nP_94066 (+8329)
Dsc2	ATAC_nP_60616 (+16772)
Dsc3	ATAC_nP_60616 (-40685)
Dtl	ATAC_nP_9773 (+80177), ATAC_nP_9772 (+80308), ATAC_nP_9771 (+80529)
Dupd1	ATAC_nP_39252 (+31812)
Dusp10	ATAC_nP_9233 (+17559)
Dusp26	ATAC_nP_121633 (-87054), ATAC_nP_121637 (-57658), ATAC_nP_121638 (-57527), ATAC_nP_121639 (-57425)
Dusp4	ATAC_nP_121988 (-25250), ATAC_nP_121989 (-24977)
Dusp8	ATAC_nP_119300 (-2734), ATAC_nP_119296 (+10712), ATAC_nP_119291 (+24225)
Dut	ATAC_nP_74016 (+16010), ATAC_nP_74020 (+55073), ATAC_nP_74021 (+55388)
Dync1li1	ATAC_nP_136628 (-15682)
Dynll1	ATAC_nP_100404 (-18821)
Dyrk2	ATAC_nP_16269 (-1560)
E130309F12Rik	ATAC_nP_87703 (-88865)
E230008N13Rik	ATAC_nP_87459 (+77360)
E2f2	ATAC_nP_92942 (-24404)
E2f6	ATAC_nP_27132 (+39803), ATAC_nP_27133 (+39905), ATAC_nP_27134 (+40029), ATAC_nP_27138 (+59668), ATAC_nP_27139 (+59846)
E330021D16Rik	ATAC_nP_110606 (-66621)
ENSMUSG00000097565	ATAC_nP_35856 (+18542)
ENSMUSG00000098133	ATAC_nP_102026 (+40691), ATAC_nP_102025 (+40849)
Eapp	ATAC_nP_28365 (-94089), ATAC_nP_28364 (-93634)
Ebag9	ATAC_nP_45455 (-20301)
Edaradd	ATAC_nP_32828 (-21782)
Edn1	ATAC_nP_34354 (+38421)
Edn3	ATAC_nP_78168 (-88466)
Efcab4b	ATAC_nP_110117 (+12549), ATAC_nP_110121 (+38846)
Efcab6	ATAC_nP_47607 (+73683)
Efna3	ATAC_nP_81842 (-8183)
Efna4	ATAC_nP_81842 (+6880)
Efna5	ATAC_nP_57862 (-85619)
Efnb1	ATAC_nP_138742 (+82309)
Efnb2	ATAC_nP_120004 (+44351), ATAC_nP_120002 (+51461), ATAC_nP_119995 (+84258), ATAC_nP_119994 (+84469), ATAC_nP_119992 (+88300), ATAC_nP_119989 (+99904)
Egf	ATAC_nP_84195 (+29916)
Egfl7	ATAC_nP_68950 (-33698), ATAC_nP_68951 (-33392)
Egflam	ATAC_nP_44098 (-82026), ATAC_nP_44097 (-81914)
Egfr	ATAC_nP_17970 (-76073)
Egr3	ATAC_nP_41847 (-2872), ATAC_nP_41848 (-2484)
Ehhadh	ATAC_nP_50462 (-58080)
Eif2ak3	ATAC_nP_106775 (+27841)
Eif2s3x	ATAC_nP_138649 (+43093), ATAC_nP_138648 (+43186), ATAC_nP_138647 (+43289)
Eif4ebp2	ATAC_nP_12817 (+33378)
Eif4g1	ATAC_nP_50367 (+19944), ATAC_nP_50368 (+20078)
Elf2	ATAC_nP_80103 (+43913), ATAC_nP_80102 (+44001)
Eltd1	ATAC_nP_85372 (+8203)
Emb	ATAC_nP_38405 (-4983)
Eml1	ATAC_nP_31477 (+20630)
Eml4	ATAC_nP_59117 (-30328), ATAC_nP_59118 (-30147)
En1	ATAC_nP_5022 (+41837), ATAC_nP_5023 (+41941), ATAC_nP_5024 (+42087), ATAC_nP_5025 (+42201)
Engase	ATAC_nP_26165 (+31209)
Enho	ATAC_nP_87128 (+10083)
Eno1	ATAC_nP_94380 (-6040)
Entpd6	ATAC_nP_75644 (-25262)
Eomes	ATAC_nP_136863 (-45417), ATAC_nP_136864 (-45326), ATAC_nP_136874 (+8675), ATAC_nP_136875 (+8785), ATAC_nP_136878 (+10129)
Ep300	ATAC_nP_47355 (-24540), ATAC_nP_47356 (-9016)
Epb4.1l2	ATAC_nP_11173 (+73915)
Epc2	ATAC_nP_70534 (+1489)
Epcam	ATAC_nP_59606 (-77423)
Epha8	ATAC_nP_93048 (+51897)
Ephb1	ATAC_nP_135731 (+12496)
Ephb2	ATAC_nP_93025 (+80361), ATAC_nP_93024 (+80598)
Ephb3	ATAC_nP_50402 (+41332), ATAC_nP_50403 (+41603), ATAC_nP_50406 (+43793), ATAC_nP_50413 (+77395)
Ephb4	ATAC_nP_102508 (-11754)
Ephx3	ATAC_nP_56062 (-22430), ATAC_nP_56061 (-22125), ATAC_nP_56060 (-21841), ATAC_nP_56059 (-21676)
Epn2	ATAC_nP_20533 (+50378)
Epor	ATAC_nP_130786 (-20509)
Eps8l3	ATAC_nP_83132 (-83820), ATAC_nP_83133 (-83643), ATAC_nP_83134 (-83493), ATAC_nP_83140 (-48599)
Eral1	ATAC_nP_21922 (-35122)
Erc2	ATAC_nP_39645 (+1130)
Ercc1	ATAC_nP_112216 (-24975), ATAC_nP_112217 (-24696), ATAC_nP_112218 (-24543), ATAC_nP_112220 (-17477)
Ercc6	ATAC_nP_39910 (+83831)
Ercc6l2	ATAC_nP_35734 (-85499), ATAC_nP_35735 (-85401), ATAC_nP_35736 (-85287)
Erdr1	ATAC_nP_140012 (-44826), ATAC_nP_140013 (-44633), ATAC_nP_140014 (-44343), ATAC_nP_140017 (-43208)
Ero1lb	ATAC_nP_32828 (-23651)
Errfi1	ATAC_nP_94455 (-95961), ATAC_nP_94467 (+16419), ATAC_nP_94468 (+16598)
Esrp1	ATAC_nP_86184 (-2745)
Esrrb	ATAC_nP_30115 (-26121)
Esrrg	ATAC_nP_9503 (-96907), ATAC_nP_9505 (-89794), ATAC_nP_9516 (+33646), ATAC_nP_9519 (+58363)
Esyt3	ATAC_nP_135585 (+38680), ATAC_nP_135584 (+38782), ATAC_nP_135583 (+38880), ATAC_nP_135582 (+99361), ATAC_nP_135581 (+99569)
Ets1	ATAC_nP_131341 (-88762), ATAC_nP_131342 (-88642), ATAC_nP_131348 (-24199), ATAC_nP_131349 (-23952), ATAC_nP_131350 (-23868), ATAC_nP_131351 (-23732), ATAC_nP_131352 (-23620)
Eva1b	ATAC_nP_91633 (-36901)
Evi5l	ATAC_nP_119782 (+46759)
Evx1	ATAC_nP_106034 (-22191)
Evx2	ATAC_nP_71644 (-2525)
Exoc7	ATAC_nP_25736 (-5781)
Exosc9	ATAC_nP_79748 (-70752), ATAC_nP_79749 (-70519)
Ext1	ATAC_nP_45672 (-13737)
Eya2	ATAC_nP_76992 (+93577)
Ezh1	ATAC_nP_24215 (-4557)
Ezr	ATAC_nP_54124 (-30269)
F2r	ATAC_nP_37067 (-73159)
F2rl2	ATAC_nP_37067 (-5235)
F830045P16Rik	ATAC_nP_74284 (-8032)
F830104G03Rik	ATAC_nP_80435 (-6135)
Fabp1	ATAC_nP_106823 (+27548)
Fadd	ATAC_nP_119562 (+20194), ATAC_nP_119561 (+20293)
Fahd2a	ATAC_nP_74123 (-40214), ATAC_nP_74122 (-40115)
Fam101a	ATAC_nP_101455 (-80271), ATAC_nP_101471 (+53301)
Fam107b	ATAC_nP_67811 (-53968), ATAC_nP_67812 (-53842), ATAC_nP_67813 (-53749)
Fam109a	ATAC_nP_101124 (-10563)
Fam110a	ATAC_nP_75711 (+9723)
Fam115a	ATAC_nP_105572 (-17066)
Fam118a	ATAC_nP_47740 (+5442), ATAC_nP_47741 (+5720)
Fam120a	ATAC_nP_34816 (-45313)
Fam124a	ATAC_nP_41337 (+70443), ATAC_nP_41338 (+70545), ATAC_nP_41339 (+70657)
Fam129a	ATAC_nP_6725 (-19840)
Fam131a	ATAC_nP_50367 (-1447), ATAC_nP_50368 (-1313)
Fam135a	ATAC_nP_870 (+49489), ATAC_nP_869 (+53051)
Fam135b	ATAC_nP_46395 (+37680), ATAC_nP_46394 (+37897)
Fam151a	ATAC_nP_90137 (+44687)
Fam160a1	ATAC_nP_81452 (-2796), ATAC_nP_81451 (-2538)
Fam162b	ATAC_nP_12290 (-24943), ATAC_nP_12289 (-24809), ATAC_nP_12279 (+81745)
Fam174b	ATAC_nP_115145 (-9752), ATAC_nP_115146 (-9646), ATAC_nP_115147 (-9452)
Fam178a	ATAC_nP_66722 (-16037)
Fam181a	ATAC_nP_30990 (-18466), ATAC_nP_30991 (-18150)
Fam189a1	ATAC_nP_114662 (+73667), ATAC_nP_114661 (+73911), ATAC_nP_114660 (+74045), ATAC_nP_114652 (+92290)
Fam194a	ATAC_nP_80501 (-53552), ATAC_nP_80500 (-42316)
Fam210b	ATAC_nP_77880 (-71428)
Fam213a	ATAC_nP_40265 (+10422)
Fam213b	ATAC_nP_94903 (-5633), ATAC_nP_94902 (-5527)
Fam222a	ATAC_nP_100279 (-843)
Fam222b	ATAC_nP_21922 (-101), ATAC_nP_21923 (+110)
Fam229b	ATAC_nP_11650 (+23823), ATAC_nP_11649 (+23962)
Fam43b	ATAC_nP_93241 (-14794), ATAC_nP_93240 (-14684), ATAC_nP_93239 (-14597)
Fam46b	ATAC_nP_92465 (+4189)
Fam46c	ATAC_nP_82612 (+25519)
Fam49b	ATAC_nP_46178 (-62374)
Fam50b	ATAC_nP_33973 (-49561), ATAC_nP_33978 (+7063), ATAC_nP_33979 (+7216), ATAC_nP_33980 (+7301), ATAC_nP_33981 (+7558)
Fam5b	ATAC_nP_7306 (+61258)
Fam65a	ATAC_nP_127046 (+1478), ATAC_nP_127047 (+1675), ATAC_nP_127052 (+17258), ATAC_nP_127053 (+17375), ATAC_nP_127054 (+17572)
Fam65c	ATAC_nP_77411 (-62305), ATAC_nP_77403 (-48167)
Fam69b	ATAC_nP_68970 (+18577)
Fam71a	ATAC_nP_9716 (+29007)
Fam84a	ATAC_nP_27057 (+1883)
Fam86	ATAC_nP_49610 (-96554)
Fam89a	ATAC_nP_129387 (-28650)
Fam98c	ATAC_nP_112901 (-2169)
Fap	ATAC_nP_71087 (-69494)
Farsb	ATAC_nP_3271 (+99855)
Faxc	ATAC_nP_86463 (-20770)
Fbln2	ATAC_nP_107909 (+33119), ATAC_nP_107910 (+33222)
Fbrs	ATAC_nP_118213 (-6490), ATAC_nP_118214 (-6363), ATAC_nP_118215 (-6239)
Fbxl18	ATAC_nP_103076 (+71602), ATAC_nP_103075 (+71802)
Fbxl19	ATAC_nP_118244 (-1292)
Fbxo16	ATAC_nP_41564 (+76707)
Fbxo25	ATAC_nP_120570 (+40800)
Fbxo32	ATAC_nP_45899 (+2444)
Fbxw11	ATAC_nP_18818 (-40780)
Fbxw4	ATAC_nP_66846 (-73509), ATAC_nP_66845 (-73080), ATAC_nP_66844 (-72924)
Fcgr1	ATAC_nP_82331 (-34847), ATAC_nP_82330 (-34648)
Fdx1	ATAC_nP_132649 (-71225)
Fem1b	ATAC_nP_133488 (-15087), ATAC_nP_133487 (-14849)
Fer1l6	ATAC_nP_45913 (+7675)
Fgd2	ATAC_nP_55695 (-4233), ATAC_nP_55723 (+76373), ATAC_nP_55724 (+76468), ATAC_nP_55728 (+90563)
Fgf1	ATAC_nP_61607 (+64968)
Fgf18	ATAC_nP_18849 (+68718), ATAC_nP_18848 (+69164)
Fgf5	ATAC_nP_98941 (+1741), ATAC_nP_98942 (+1943), ATAC_nP_98944 (+29707), ATAC_nP_98945 (+29962), ATAC_nP_98946 (+39056), ATAC_nP_98948 (+39294), ATAC_nP_98952 (+55771), ATAC_nP_98953 (+56076), ATAC_nP_98954 (+56255), ATAC_nP_98955 (+56341), ATAC_nP_98956 (+56524)
Fgf8	ATAC_nP_66850 (-3385), ATAC_nP_66849 (-3270), ATAC_nP_66846 (+9052), ATAC_nP_66845 (+9481), ATAC_nP_66844 (+9637)
Fgfbp1	ATAC_nP_96998 (-1510)
Fgfbp3	ATAC_nP_66118 (+15122)
Fgfr1	ATAC_nP_121289 (-53327), ATAC_nP_121290 (-53167), ATAC_nP_121291 (-52916), ATAC_nP_121292 (-52834)
Fgfr2	ATAC_nP_118434 (+13799), ATAC_nP_118433 (+13927), ATAC_nP_118417 (+88981), ATAC_nP_118416 (+89155)
Fgfr3	ATAC_nP_96402 (-26570), ATAC_nP_96403 (-26306)
Fgfrl1	ATAC_nP_99672 (-1778), ATAC_nP_99673 (-1691)
Fhad1	ATAC_nP_93756 (+4)
Fhl2	ATAC_nP_1638 (-22731), ATAC_nP_1637 (-22409)
Fhl3	ATAC_nP_91404 (+8106), ATAC_nP_91405 (+8221), ATAC_nP_91406 (+8467)
Fibin	ATAC_nP_73236 (-10477), ATAC_nP_73235 (-10372), ATAC_nP_73230 (+46448), ATAC_nP_73229 (+46669)
Fignl2	ATAC_nP_49081 (-24521), ATAC_nP_49080 (-24295), ATAC_nP_49056 (+47525), ATAC_nP_49055 (+47723), ATAC_nP_49049 (+81393)
Fitm2	ATAC_nP_76714 (-9133)
Fjx1	ATAC_nP_72792 (-92751)
Fkbp15	ATAC_nP_88305 (+57668)
Fkbp9	ATAC_nP_106324 (-31581)
Fktn	ATAC_nP_87838 (+57343), ATAC_nP_87839 (+57527), ATAC_nP_87840 (+62204)
Fli1	ATAC_nP_131342 (-66011), ATAC_nP_131341 (-65891), ATAC_nP_131322 (+90942), ATAC_nP_131321 (+91036), ATAC_nP_131320 (+91201)
Flna	ATAC_nP_138445 (+4884), ATAC_nP_138444 (+5028), ATAC_nP_138443 (+5120)
Flnb	ATAC_nP_38584 (+29914)
Flrt3	ATAC_nP_74953 (-88456)
Flt1	ATAC_nP_103463 (+3093), ATAC_nP_103457 (+28867)
Fmo1	ATAC_nP_7570 (+34133)
Fmo4	ATAC_nP_7570 (-18743)
Fmod	ATAC_nP_5835 (+23774), ATAC_nP_5836 (+23931), ATAC_nP_5837 (+24045), ATAC_nP_5838 (+25812), ATAC_nP_5839 (+25914), ATAC_nP_5840 (+26047), ATAC_nP_5841 (+26336), ATAC_nP_5843 (+30034)
Fos	ATAC_nP_30023 (-18456), ATAC_nP_30025 (+4127), ATAC_nP_30028 (+12297), ATAC_nP_30037 (+98465)
Fosb	ATAC_nP_112220 (-17256), ATAC_nP_112218 (-10190), ATAC_nP_112217 (-10037), ATAC_nP_112216 (-9758), ATAC_nP_112213 (+1336), ATAC_nP_112209 (+9235)
Foxa2	ATAC_nP_75508 (-53118), ATAC_nP_75497 (-1910)
Foxb1	ATAC_nP_134040 (+89972), ATAC_nP_134039 (+90221), ATAC_nP_134038 (+90720), ATAC_nP_134037 (+92116)
Foxc1	ATAC_nP_33840 (+14243)
Foxd3	ATAC_nP_89690 (-94689), ATAC_nP_89691 (-94503)
Foxj1	ATAC_nP_25736 (+22884)
Foxk1	ATAC_nP_102999 (+14824), ATAC_nP_103000 (+14992), ATAC_nP_103004 (+38749), ATAC_nP_103005 (+38958)
Foxp1	ATAC_nP_108435 (-4692)
Foxp4	ATAC_nP_57153 (-34089), ATAC_nP_57152 (-33851)
Frem3	ATAC_nP_124934 (-58342)
Frmd4a	ATAC_nP_67832 (-10524), ATAC_nP_67833 (-10359)
Frmd6	ATAC_nP_28941 (+27538)
Frmpd3	ATAC_nP_139345 (+24721), ATAC_nP_139346 (+24810)
Frs2	ATAC_nP_16115 (+53321), ATAC_nP_16114 (+53411), ATAC_nP_16113 (+53543)
Fryl	ATAC_nP_97989 (+24248)
Frzb	ATAC_nP_71951 (-9371), ATAC_nP_71944 (+48556)
Fscb	ATAC_nP_28679 (-76465), ATAC_nP_28678 (-76220)
Fscn1	ATAC_nP_103096 (-34017), ATAC_nP_103097 (-33804), ATAC_nP_103103 (-24529), ATAC_nP_103124 (+93511)
Fsd1	ATAC_nP_57575 (-10045)
Fshb	ATAC_nP_73109 (-24824), ATAC_nP_73108 (-24721), ATAC_nP_73107 (-24661)
Fsip2	ATAC_nP_71997 (-97369)
Fto	ATAC_nP_126061 (+68197), ATAC_nP_126062 (+68296)
Fut2	ATAC_nP_113911 (+22427), ATAC_nP_113910 (+22630)
Fyn	ATAC_nP_11670 (-95283)
Fzd10	ATAC_nP_101706 (-76453), ATAC_nP_101707 (-76248), ATAC_nP_101717 (-4075)
Fzd2	ATAC_nP_24438 (+39565)
Fzd6	ATAC_nP_45260 (+13327)
Fzd7	ATAC_nP_2221 (-33601)
G430049J08Rik	ATAC_nP_59988 (-21982)
G6pc3	ATAC_nP_24366 (+29326)
Gab1	ATAC_nP_124963 (+66151), ATAC_nP_124962 (+66271)
Gabbr1	ATAC_nP_56497 (-17197), ATAC_nP_56498 (-16987)
Gadd45b	ATAC_nP_14192 (+58111)
Galm	ATAC_nP_58894 (+41025)
Galnt12	ATAC_nP_87601 (+1853)
Galnt15	ATAC_nP_39853 (-94998), ATAC_nP_39861 (-65194)
Galnt2	ATAC_nP_129317 (+42657), ATAC_nP_129318 (+43004)
Galntl6	ATAC_nP_123258 (+31284), ATAC_nP_123257 (+31505)
Gas1	ATAC_nP_35577 (-1265), ATAC_nP_35572 (+66760)
Gatad2a	ATAC_nP_123986 (+56592)
Gbp5	ATAC_nP_84882 (-60215)
Gca	ATAC_nP_71090 (+20980)
Gclc	ATAC_nP_134528 (-25083)
Gdf6	ATAC_nP_86079 (+15642)
Gdpd5	ATAC_nP_116514 (-21235)
Gemin8	ATAC_nP_139887 (+29397), ATAC_nP_139888 (+29508)
Gfra2	ATAC_nP_41937 (+3964)
Gins2	ATAC_nP_128642 (+74985), ATAC_nP_128634 (+90206), ATAC_nP_128630 (+98358)
Gja10	ATAC_nP_86782 (+83463)
Gli2	ATAC_nP_4864 (+3474), ATAC_nP_4863 (+3723), ATAC_nP_4853 (+49379), ATAC_nP_4852 (+49517)
Glipr2	ATAC_nP_87247 (+21367)
Glis3	ATAC_nP_65744 (+33618)
Glo1	ATAC_nP_55837 (+14048)
Glod4	ATAC_nP_21707 (-94203), ATAC_nP_21701 (-51292), ATAC_nP_21699 (-21892), ATAC_nP_21698 (-21773)
Glrp1	ATAC_nP_3823 (-68113), ATAC_nP_3822 (-67824), ATAC_nP_3821 (-67734)
Glyctk	ATAC_nP_135983 (+9994)
Gm10030	ATAC_nP_136407 (-9941)
Gm10036	ATAC_nP_60526 (-18156), ATAC_nP_60527 (-18034), ATAC_nP_60528 (+56788)
Gm10123	ATAC_nP_135434 (+76535)
Gm10134	ATAC_nP_69151 (+17716)
Gm10146	ATAC_nP_13830 (-26963), ATAC_nP_13835 (-23796)
Gm10258	ATAC_nP_79408 (+55939), ATAC_nP_79407 (+56053)
Gm10260	ATAC_nP_37244 (+78531)
Gm10263	ATAC_nP_36116 (-27398)
Gm10275	ATAC_nP_11356 (-11770)
Gm10277	ATAC_nP_21859 (-5659), ATAC_nP_21855 (+2144)
Gm10318	ATAC_nP_13774 (+11551), ATAC_nP_13775 (+11716), ATAC_nP_13776 (+11999)
Gm10384	ATAC_nP_45083 (-59226), ATAC_nP_45082 (-59056), ATAC_nP_45081 (-58875)
Gm10428	ATAC_nP_20637 (+3867)
Gm10477	ATAC_nP_138176 (-68815)
Gm10530	ATAC_nP_7354 (-79066), ATAC_nP_7355 (-78950)
Gm10549	ATAC_nP_61028 (+7072)
Gm10655	ATAC_nP_133333 (+3430), ATAC_nP_133322 (+55542)
Gm10729	ATAC_nP_80155 (+7746), ATAC_nP_80156 (+7879), ATAC_nP_80157 (+19663), ATAC_nP_80158 (+45451), ATAC_nP_80159 (+45537), ATAC_nP_80160 (+45755), ATAC_nP_80162 (+95085), ATAC_nP_80163 (+95190), ATAC_nP_80164 (+95454)
Gm10748	ATAC_nP_78581 (-4347)
Gm10923	ATAC_nP_47740 (-74325), ATAC_nP_47741 (-74047)
Gm10972	ATAC_nP_82162 (+6277)
Gm11099	ATAC_nP_70868 (-14851)
Gm11128	ATAC_nP_107498 (+2411)
Gm1123	ATAC_nP_135552 (-96432)
Gm13547	ATAC_nP_69273 (-44721), ATAC_nP_69274 (-44578)
Gm14137	ATAC_nP_73699 (+2479), ATAC_nP_73700 (+2644)
Gm14862	ATAC_nP_137565 (+15803), ATAC_nP_137564 (+15957)
Gm15446	ATAC_nP_99724 (-57029), ATAC_nP_99725 (-56941), ATAC_nP_99726 (-56697), ATAC_nP_99729 (+246), ATAC_nP_99730 (+463)
Gm1564	ATAC_nP_24438 (-21592)
Gm16223	ATAC_nP_96929 (+96940)
Gm17430	ATAC_nP_60230 (-3597)
Gm17655	ATAC_nP_99735 (-11854)
Gm20431	ATAC_nP_77316 (+26882), ATAC_nP_77315 (+26962)
Gm20459	ATAC_nP_88085 (+22837), ATAC_nP_88084 (+22837), ATAC_nP_88087 (+23133), ATAC_nP_88086 (+23133), ATAC_nP_88089 (+23379), ATAC_nP_88088 (+23379)
Gm21060	ATAC_nP_67776 (+31514), ATAC_nP_67775 (+31626)
Gm21967	ATAC_nP_38529 (-5319), ATAC_nP_38530 (-5160)
Gm3443	ATAC_nP_65359 (+21676)
Gm355	ATAC_nP_74214 (-46617), ATAC_nP_74215 (-46450), ATAC_nP_74216 (-46187)
Gm3646	ATAC_nP_1498 (+32407), ATAC_nP_1497 (+32828), ATAC_nP_1492 (+66473)
Gm4553	ATAC_nP_119300 (+67731)
Gm4793	ATAC_nP_6044 (-75434), ATAC_nP_6046 (-74298), ATAC_nP_6047 (-74193)
Gm4858	ATAC_nP_82083 (-46552)
Gm4906	ATAC_nP_137598 (+96009)
Gm4924	ATAC_nP_14342 (-24367)
Gm4968	ATAC_nP_110087 (+96401), ATAC_nP_110088 (+96599), ATAC_nP_110089 (+96786)
Gm4980	ATAC_nP_116567 (-32431), ATAC_nP_116554 (+67768)
Gm5069	ATAC_nP_8830 (-35059)
Gm5117	ATAC_nP_121685 (+18933), ATAC_nP_121684 (+19078)
Gm5127	ATAC_nP_138994 (+19403)
Gm5218	ATAC_nP_47356 (-77650), ATAC_nP_47355 (-62126)
Gm5283	ATAC_nP_78978 (-88464)
Gm5294	ATAC_nP_102641 (+78526), ATAC_nP_102642 (+78827), ATAC_nP_102645 (+94693), ATAC_nP_102646 (+94797)
Gm5356	ATAC_nP_125846 (-55153), ATAC_nP_125845 (-55025), ATAC_nP_125831 (+43440)
Gm5420	ATAC_nP_10938 (+56116)
Gm5641	ATAC_nP_80343 (-49635)
Gm5724	ATAC_nP_110947 (+79926), ATAC_nP_110946 (+80126)
Gm5866	ATAC_nP_97209 (+22523)
Gm6020	ATAC_nP_67771 (+43181), ATAC_nP_67772 (+43260)
Gm6377	ATAC_nP_139032 (-83102), ATAC_nP_139033 (-82857), ATAC_nP_139034 (-82733)
Gm6432	ATAC_nP_135576 (+18747)
Gm6434	ATAC_nP_112568 (+3454)
Gm6471	ATAC_nP_119389 (+248), ATAC_nP_119391 (+38376)
Gm6588	ATAC_nP_99970 (-37786)
Gm6658	ATAC_nP_125986 (+46082), ATAC_nP_125985 (+46302)
Gm6712	ATAC_nP_54716 (-81590), ATAC_nP_54717 (-81202), ATAC_nP_54718 (-21978)
Gm7102	ATAC_nP_67758 (+35680)
Gm7168	ATAC_nP_54526 (-27602), ATAC_nP_54527 (-27438)
Gm7461	ATAC_nP_119840 (-781), ATAC_nP_119839 (-529), ATAC_nP_119838 (-303), ATAC_nP_119836 (+402)
Gm773	ATAC_nP_138172 (+61268)
Gm7866	ATAC_nP_134202 (+41442), ATAC_nP_134201 (+41662), ATAC_nP_134200 (+41793)
Gm8298	ATAC_nP_80563 (+3632), ATAC_nP_80564 (+3813)
Gm839	ATAC_nP_107804 (-94188), ATAC_nP_107801 (-72358), ATAC_nP_107800 (-72172), ATAC_nP_107798 (-70701), ATAC_nP_107790 (-24054)
Gm8394	ATAC_nP_14536 (+18087)
Gm8730	ATAC_nP_126803 (+2682)
Gm9008	ATAC_nP_107045 (+29129), ATAC_nP_107044 (+29341)
Gm933	ATAC_nP_51251 (-48918)
Gm9747	ATAC_nP_3430 (-41601), ATAC_nP_3431 (-41371)
Gm9791	ATAC_nP_79597 (+49140), ATAC_nP_79596 (+49447)
Gm9799	ATAC_nP_84557 (+29613)
Gm9817	ATAC_nP_34565 (+10256), ATAC_nP_34566 (+10374)
Gm9830	ATAC_nP_132069 (+26127), ATAC_nP_132070 (+26240), ATAC_nP_132071 (+26443)
Gm9874	ATAC_nP_55829 (+65410)
Gm9912	ATAC_nP_85299 (-34867)
Gm9920	ATAC_nP_45737 (-28974), ATAC_nP_45736 (-28846)
Gm9924	ATAC_nP_96233 (+545)
Gm9930	ATAC_nP_10373 (-18470)
Gm9964	ATAC_nP_22073 (-30430), ATAC_nP_22072 (-30324)
Gm9978	ATAC_nP_13858 (-66)
Gm9989	ATAC_nP_81214 (+83124), ATAC_nP_81213 (+88496), ATAC_nP_81212 (+88745), ATAC_nP_81211 (+88955)
Gmnc	ATAC_nP_50809 (-27785), ATAC_nP_50808 (-27549), ATAC_nP_50806 (-19894), ATAC_nP_50804 (-9837), ATAC_nP_50803 (-9745), ATAC_nP_50797 (+46070)
Gmppa	ATAC_nP_3098 (-37080)
Gnai1	ATAC_nP_95514 (-7606)
Gnaz	ATAC_nP_13530 (+35786)
Gng7	ATAC_nP_14192 (+13163)
Gns	ATAC_nP_16483 (+61594), ATAC_nP_16484 (+61862), ATAC_nP_16493 (+89813), ATAC_nP_16494 (+89975), ATAC_nP_16495 (+90233), ATAC_nP_16497 (+96526)
Golga4	ATAC_nP_136874 (-19299), ATAC_nP_136875 (-19189), ATAC_nP_136878 (-17845)
Gpatch1	ATAC_nP_113271 (+82951)
Gpatch2	ATAC_nP_9470 (+17922)
Gpatch2l	ATAC_nP_30092 (-24665)
Gpc4	ATAC_nP_138116 (-34832), ATAC_nP_138115 (-34735)
Gpd2	ATAC_nP_70798 (+18904)
Gpm6b	ATAC_nP_139892 (-57615), ATAC_nP_139893 (-57431)
Gpn2	ATAC_nP_92484 (+15521)
Gpr1	ATAC_nP_2447 (-32664)
Gpr115	ATAC_nP_56623 (+21105), ATAC_nP_56622 (+21313)
Gpr142	ATAC_nP_25520 (+8889), ATAC_nP_25534 (+31627)
Gpr156	ATAC_nP_51610 (+22395)
Gpr171	ATAC_nP_80541 (-19425), ATAC_nP_80536 (+20730), ATAC_nP_80535 (+20986)
Gpr26	ATAC_nP_118561 (+22774)
Gpr56	ATAC_nP_126439 (+6040), ATAC_nP_126443 (+23722)
Gpr65	ATAC_nP_30591 (+15017)
Gpr68	ATAC_nP_30831 (-99840)
Gpr82	ATAC_nP_137767 (+96326)
Gpr88	ATAC_nP_83456 (-30726), ATAC_nP_83448 (+30830)
Gpr97	ATAC_nP_126439 (-34543), ATAC_nP_126443 (-16861)
Gprc5b	ATAC_nP_117708 (+65043)
Gprc5c	ATAC_nP_25520 (-44029), ATAC_nP_25534 (-21291)
Gprc6a	ATAC_nP_12290 (+16035), ATAC_nP_12289 (+16169)
Gpt2	ATAC_nP_125456 (+10816)
Gpx5	ATAC_nP_33193 (+92749)
Gramd4	ATAC_nP_47863 (+55240)
Grasp	ATAC_nP_49133 (+18632), ATAC_nP_49139 (+29928)
Grhl2	ATAC_nP_45107 (-97180), ATAC_nP_45108 (-73576), ATAC_nP_45109 (-73416)
Grid2ip	ATAC_nP_103163 (+29878)
Grifin	ATAC_nP_102847 (-19046), ATAC_nP_102846 (-18602), ATAC_nP_102845 (-18062), ATAC_nP_102844 (-16685), ATAC_nP_102836 (+15231)
Grik4	ATAC_nP_131888 (+51436), ATAC_nP_131887 (+51630)
Grip2	ATAC_nP_107959 (+94229), ATAC_nP_107958 (+94330), ATAC_nP_107957 (+94450)
Grm1	ATAC_nP_10431 (-46268), ATAC_nP_10424 (+85315), ATAC_nP_10423 (+85431)
Gsc	ATAC_nP_31093 (+6133), ATAC_nP_31092 (+6255)
Gsc2	ATAC_nP_50189 (-6835)
Gsdmc	ATAC_nP_46159 (+39671)
Gse1	ATAC_nP_128598 (-80556), ATAC_nP_128628 (-1218), ATAC_nP_128630 (+2499), ATAC_nP_128634 (+10651), ATAC_nP_128642 (+25872)
Gspt2	ATAC_nP_138662 (-10743)
Gtdc1	ATAC_nP_70404 (-65998), ATAC_nP_70403 (-65776)
Gtf2h1	ATAC_nP_114033 (+41334), ATAC_nP_114034 (+41898), ATAC_nP_114035 (+42119), ATAC_nP_114036 (+42218)
Gtf3c4	ATAC_nP_69188 (+47168)
Gtpbp10	ATAC_nP_95172 (+18926), ATAC_nP_95171 (+19039)
Gtpbp4	ATAC_nP_32639 (-21315), ATAC_nP_32632 (+33072), ATAC_nP_32631 (+33419)
Gucy2e	ATAC_nP_21106 (+1616)
Gypa	ATAC_nP_124934 (+58693)
Gypc	ATAC_nP_61014 (-92841)
H2-Aa	ATAC_nP_56201 (-8423), ATAC_nP_56200 (-3935)
H2-DMa	ATAC_nP_56178 (+288), ATAC_nP_56179 (+645)
H2-DMb2	ATAC_nP_56178 (-9843), ATAC_nP_56179 (-9486)
H2-Eb1	ATAC_nP_56200 (-14121), ATAC_nP_56201 (-9633)
H2afb1	ATAC_nP_68442 (-8391)
Hapln4	ATAC_nP_124001 (+21127)
Has2	ATAC_nP_45802 (+66838), ATAC_nP_45801 (+66967)
Haus2	ATAC_nP_73816 (+19628)
Haus8	ATAC_nP_124198 (-40009)
Hdac11	ATAC_nP_107892 (-2951), ATAC_nP_107893 (-2713)
Hdac5	ATAC_nP_24370 (-15085), ATAC_nP_24366 (+11171)
Hdac7	ATAC_nP_48617 (+6632)
Hdgf	ATAC_nP_81625 (-14605)
Hebp2	ATAC_nP_10759 (-38366), ATAC_nP_10758 (-38216)
Helt	ATAC_nP_122657 (-3048)
Hes1	ATAC_nP_50988 (+90485), ATAC_nP_50989 (+90811)
Hes6	ATAC_nP_4091 (-29403)
Hfe2	ATAC_nP_82385 (-25405)
Hhat	ATAC_nP_9867 (-36095), ATAC_nP_9866 (-35836), ATAC_nP_9865 (-35697), ATAC_nP_9862 (-25421), ATAC_nP_9861 (-25302), ATAC_nP_9860 (-23977), ATAC_nP_9859 (-23810), ATAC_nP_9855 (-8201), ATAC_nP_9854 (-7989)
Hhip	ATAC_nP_124909 (-61487)
Hhipl1	ATAC_nP_31442 (-13753)
Hic2	ATAC_nP_50136 (+20809)
Hip1	ATAC_nP_102283 (+55340)
Hist1h2al	ATAC_nP_34893 (-26161)
Hist1h2bj	ATAC_nP_33371 (+6685)
Hist1h2br	ATAC_nP_33306 (+85354), ATAC_nP_33307 (+85443), ATAC_nP_33308 (+85581), ATAC_nP_33311 (+91120), ATAC_nP_33312 (+91365)
Hist1h4h	ATAC_nP_33483 (-30132)
Hivep2	ATAC_nP_10575 (+16590), ATAC_nP_10578 (+50334), ATAC_nP_10579 (+51688), ATAC_nP_10580 (+51867)
Hk2	ATAC_nP_107212 (+13337), ATAC_nP_107211 (+13479)
Hlcs	ATAC_nP_53622 (+820)
Hmcn2	ATAC_nP_69522 (-54839), ATAC_nP_69523 (-54620)
Hmga2	ATAC_nP_16400 (-99805), ATAC_nP_16398 (-76855), ATAC_nP_16397 (-76577)
Hmgb1	ATAC_nP_103616 (-26318)
Hmgn2	ATAC_nP_92563 (+56807), ATAC_nP_92562 (+56890)
Hmgn3	ATAC_nP_134784 (+85218), ATAC_nP_134783 (+89028)
Hmgxb4	ATAC_nP_124508 (-86873)
Hopx	ATAC_nP_98246 (-7500)
Hoxa13	ATAC_nP_106034 (-30427)
Hoxb2	ATAC_nP_23542 (-9477)
Hoxb3	ATAC_nP_23542 (+18829)
Hoxc4	ATAC_nP_49413 (+67578), ATAC_nP_49414 (+67770), ATAC_nP_49423 (+99574)
Hoxd1	ATAC_nP_71661 (+27143)
Hoxd10	ATAC_nP_71644 (-29146)
Hoxd11	ATAC_nP_71644 (-20055)
Hoxd12	ATAC_nP_71644 (-12985)
Hoxd13	ATAC_nP_71644 (-6366), ATAC_nP_71661 (+121813)
Hpcal1	ATAC_nP_27187 (-29161)
Hrasls	ATAC_nP_50868 (-11024)
Hrc	ATAC_nP_113832 (+6206), ATAC_nP_113836 (+26177)
Hrh1	ATAC_nP_109063 (+32935)
Hs1bp3	ATAC_nP_26812 (+66539), ATAC_nP_26815 (+88831)
Hs3st3b1	ATAC_nP_20728 (+17151), ATAC_nP_20727 (+17382)
Hs3st5	ATAC_nP_11558 (-21850)
Hsd17b11	ATAC_nP_99327 (+18951)
Hsd17b13	ATAC_nP_99327 (-25604)
Hsd17b3	ATAC_nP_35754 (+85944)
Hsd17b4	ATAC_nP_62047 (-65338)
Hspg2	ATAC_nP_93121 (+11834), ATAC_nP_93125 (+20311), ATAC_nP_93128 (+26236), ATAC_nP_93129 (+26534)
Htr1d	ATAC_nP_92980 (+27990), ATAC_nP_92981 (+28141)
Htra1	ATAC_nP_118503 (-48111), ATAC_nP_118504 (-47989)
Htra3	ATAC_nP_96546 (-9781)
Htra4	ATAC_nP_121218 (-59456)
Hunk	ATAC_nP_53213 (+32503), ATAC_nP_53217 (+51090)
Hus1	ATAC_nP_17697 (+24597), ATAC_nP_17696 (+24846)
Hyal6	ATAC_nP_104560 (-23017)
Ibtk	ATAC_nP_134909 (+86067)
Ica1	ATAC_nP_104146 (+84323), ATAC_nP_104145 (+84512)
Id3	ATAC_nP_92924 (-38338), ATAC_nP_92938 (-3006), ATAC_nP_92942 (+4493)
Id4	ATAC_nP_34735 (-33575), ATAC_nP_34736 (-33462), ATAC_nP_34737 (-33351)
Idi2	ATAC_nP_32631 (+9735), ATAC_nP_32632 (+10082)
Ier3	ATAC_nP_56388 (-94007)
Ier5	ATAC_nP_7035 (-14537), ATAC_nP_7023 (+12906)
Ier5l	ATAC_nP_69374 (+2238), ATAC_nP_69373 (+3388), ATAC_nP_69371 (+10076)
Ifih1	ATAC_nP_71087 (+2642)
Ifltd1	ATAC_nP_111184 (+93493)
Ifna13	ATAC_nP_89274 (+2829), ATAC_nP_89273 (+3088)
Ifngr1	ATAC_nP_10818 (-97368), ATAC_nP_10821 (-24336), ATAC_nP_10822 (-24238)
Ifnk	ATAC_nP_86928 (-26519)
Ifnl2	ATAC_nP_112759 (+42642), ATAC_nP_112758 (+42869), ATAC_nP_112755 (+45419)
Ift27	ATAC_nP_46935 (-10999)
Ift88	ATAC_nP_41050 (-16498)
Igdcc3	ATAC_nP_133707 (-31572)
Igdcc4	ATAC_nP_133707 (+8096)
Igf1	ATAC_nP_14650 (-47291)
Igf1r	ATAC_nP_114840 (+20309), ATAC_nP_114841 (+20457), ATAC_nP_114852 (+69069)
Igf2	ATAC_nP_119371 (+48231)
Igf2bp3	ATAC_nP_105798 (-3155)
Igfbp2	ATAC_nP_2863 (-45515), ATAC_nP_2872 (-19285), ATAC_nP_2877 (-17985), ATAC_nP_2880 (-10586), ATAC_nP_2881 (-10366), ATAC_nP_2897 (+48178)
Igfbp5	ATAC_nP_2897 (+2203)
Igfl3	ATAC_nP_112101 (+59512)
Iglon5	ATAC_nP_113591 (+24481)
Ikzf2	ATAC_nP_2720 (-42196)
Ikzf4	ATAC_nP_17082 (+3958)
Il10	ATAC_nP_5446 (+66779)
Il12rb2	ATAC_nP_106676 (+15742), ATAC_nP_106675 (+16272)
Il17d	ATAC_nP_41061 (+12645)
Il17rd	ATAC_nP_39604 (+6129), ATAC_nP_39605 (+6290)
Il1rapl1	ATAC_nP_138589 (+42498)
Il31	ATAC_nP_101343 (+10804)
Il5	ATAC_nP_19936 (+38942), ATAC_nP_19937 (+39316), ATAC_nP_19938 (+39437)
Il9r	ATAC_nP_18770 (+86616), ATAC_nP_18769 (+86947), ATAC_nP_18767 (+93773)
Ilvbl	ATAC_nP_13858 (-86592)
Immp1l	ATAC_nP_73039 (+16275)
Impa2	ATAC_nP_63050 (+19075), ATAC_nP_63051 (+19369)
Impg1	ATAC_nP_134735 (-39299), ATAC_nP_134734 (-39152)
Inadl	ATAC_nP_89634 (+5631)
Inhba	ATAC_nP_32946 (-80009), ATAC_nP_32950 (+569), ATAC_nP_32951 (+828)
Inpp4b	ATAC_nP_125025 (+91783), ATAC_nP_125026 (+97394)
Inpp5d	ATAC_nP_3765 (+17372)
Inpp5f	ATAC_nP_118316 (-19809)
Insl5	ATAC_nP_89900 (+13030)
Ints1	ATAC_nP_102750 (-21460), ATAC_nP_102749 (-19328)
Ints7	ATAC_nP_9780 (+65895)
Intu	ATAC_nP_79883 (-95804), ATAC_nP_79887 (-12095)
Ipo9	ATAC_nP_6047 (-80081), ATAC_nP_6046 (-79976), ATAC_nP_6044 (-78840)
Iqgap1	ATAC_nP_115575 (+57844)
Iqgap2	ATAC_nP_37077 (+84601), ATAC_nP_37076 (+86014), ATAC_nP_37075 (+92802)
Iqsec1	ATAC_nP_107871 (+1406)
Iqsec2	ATAC_nP_139577 (+5242)
Irf1	ATAC_nP_19936 (-10278), ATAC_nP_19937 (-9904), ATAC_nP_19938 (-9783)
Irf2bp2	ATAC_nP_129690 (-73271), ATAC_nP_129689 (-73035), ATAC_nP_129671 (-1272)
Irf6	ATAC_nP_9889 (+7405)
Irf8	ATAC_nP_128715 (+91520)
Irs1	ATAC_nP_3439 (-1557)
Irs2	ATAC_nP_120225 (+30520), ATAC_nP_120222 (+36200), ATAC_nP_120221 (+36347), ATAC_nP_120217 (+46293)
Irx4	ATAC_nP_36116 (+29949)
Ism1	ATAC_nP_74889 (-68315), ATAC_nP_74893 (+39752), ATAC_nP_74894 (+39860), ATAC_nP_74895 (+44732)
Ism2	ATAC_nP_30276 (-28176), ATAC_nP_30275 (-28037)
Isx	ATAC_nP_124508 (+33764)
Itgb5	ATAC_nP_51346 (+7672)
Itgb7	ATAC_nP_49277 (+17379), ATAC_nP_49276 (+17646)
Itih5	ATAC_nP_68094 (+89506), ATAC_nP_68095 (+89611), ATAC_nP_68096 (+89755)
Itm2a	ATAC_nP_139015 (-54361), ATAC_nP_139014 (-53948), ATAC_nP_139013 (-53596), ATAC_nP_139011 (-52931), ATAC_nP_139010 (-52620), ATAC_nP_139009 (-51341)
Itpkb	ATAC_nP_8813 (-29075), ATAC_nP_8815 (-17497), ATAC_nP_8816 (-17402), ATAC_nP_8817 (-17303)
Itpr1	ATAC_nP_108796 (+39700), ATAC_nP_108797 (+39825)
Izumo3	ATAC_nP_89404 (+35470), ATAC_nP_89403 (+35628)
Jag2	ATAC_nP_31993 (-9582)
Jarid2	ATAC_nP_34544 (+24390)
Jazf1	ATAC_nP_106089 (-96095), ATAC_nP_106085 (+23889)
Jdp2	ATAC_nP_30037 (-27061)
Jmjd1c	ATAC_nP_13130 (-28621)
Jmjd4	ATAC_nP_20354 (+9041), ATAC_nP_20355 (+9183)
Jph1	ATAC_nP_587 (+87992), ATAC_nP_586 (+88131)
Kank1	ATAC_nP_65592 (+60539)
Katnb1	ATAC_nP_126459 (+56770)
Kazald1	ATAC_nP_66739 (-16886), ATAC_nP_66740 (-16676), ATAC_nP_66741 (-16535)
Kbtbd11	ATAC_nP_120637 (-35852), ATAC_nP_120638 (-35770)
Kbtbd2	ATAC_nP_106324 (-2665)
Kcmf1	ATAC_nP_106974 (-27066)
Kcna1	ATAC_nP_110021 (+81812)
Kcnab3	ATAC_nP_21132 (+40318)
Kcnc1	ATAC_nP_113996 (+51710), ATAC_nP_113997 (+51904)
Kcnc3	ATAC_nP_113695 (-3605), ATAC_nP_113696 (-3343)
Kcnf1	ATAC_nP_27145 (+89337)
Kcng3	ATAC_nP_59154 (-1411)
Kcnip3	ATAC_nP_74123 (+36606), ATAC_nP_74122 (+36705)
Kcnj1	ATAC_nP_131320 (+56203), ATAC_nP_131321 (+56368), ATAC_nP_131322 (+56462)
Kcnj12	ATAC_nP_20486 (-48812), ATAC_nP_20487 (-48677)
Kcnj6	ATAC_nP_53676 (+65490), ATAC_nP_53674 (+66097)
Kcnk13	ATAC_nP_30723 (+38525), ATAC_nP_30724 (+38628), ATAC_nP_30725 (+38734), ATAC_nP_30726 (+38825)
Kcnk16	ATAC_nP_39150 (+60643)
Kcnk5	ATAC_nP_39150 (-26737)
Kcnmb3	ATAC_nP_79538 (-16884), ATAC_nP_79536 (-4649), ATAC_nP_79535 (-4338)
Kcnq3	ATAC_nP_46268 (-87910)
Kctd10	ATAC_nP_100248 (+23754)
Kctd17	ATAC_nP_46956 (+8418)
Kctd18	ATAC_nP_2113 (+79330), ATAC_nP_2112 (+79654), ATAC_nP_2111 (+79826)
Kctd3	ATAC_nP_9562 (+1361)
Kdelr2	ATAC_nP_103163 (-16604), ATAC_nP_103167 (+30720)
Kdm2a	ATAC_nP_64407 (+63012)
Kdm2b	ATAC_nP_101259 (-2392)
Kdm5c	ATAC_nP_139577 (-83719)
Kdm6b	ATAC_nP_21158 (-43450), ATAC_nP_21147 (-5363)
Kdm8	ATAC_nP_118034 (+25499)
Khdrbs1	ATAC_nP_91975 (-40131)
Kif21a	ATAC_nP_48146 (-28255), ATAC_nP_48135 (+36608)
Kif21b	ATAC_nP_6171 (+8728)
Kifc3	ATAC_nP_126471 (-78417), ATAC_nP_126459 (+4569)
Kit	ATAC_nP_98145 (-93547), ATAC_nP_98146 (-93070)
Kl	ATAC_nP_103796 (+18089), ATAC_nP_103800 (+71045)
Klf13	ATAC_nP_114585 (-9483), ATAC_nP_114584 (-9316)
Klhdc4	ATAC_nP_128902 (-69237), ATAC_nP_128901 (-69088)
Klhdc7a	ATAC_nP_93477 (-71205), ATAC_nP_93460 (-25294), ATAC_nP_93459 (-25191), ATAC_nP_93452 (+16918), ATAC_nP_93451 (+17250), ATAC_nP_93450 (+17491)
Klhl14	ATAC_nP_60691 (-59634), ATAC_nP_60687 (+17993), ATAC_nP_60686 (+18292)
Klhl24	ATAC_nP_50323 (-24697)
Klhl29	ATAC_nP_26752 (-11240)
Klhl31	ATAC_nP_134528 (+92720)
Klhl36	ATAC_nP_128482 (-17567), ATAC_nP_128489 (+23489), ATAC_nP_128490 (+23574)
Klhl42	ATAC_nP_111332 (+53961), ATAC_nP_111333 (+54125), ATAC_nP_111334 (+54439)
Klhl5	ATAC_nP_97605 (-23829), ATAC_nP_97606 (-23597)
Klhl6	ATAC_nP_50323 (-89820)
Klk15	ATAC_nP_113627 (-13737)
Klk4	ATAC_nP_113627 (+38862)
Kncn	ATAC_nP_90619 (+27359), ATAC_nP_90620 (+27523)
Knop1	ATAC_nP_117708 (-74170)
Kpnb1	ATAC_nP_23693 (-19324), ATAC_nP_23692 (-19181)
Kras	ATAC_nP_111184 (-91193)
Krt1	ATAC_nP_49212 (-8375), ATAC_nP_49211 (-8131), ATAC_nP_49209 (-3555)
Krt18	ATAC_nP_49245 (-14387), ATAC_nP_49246 (-11988), ATAC_nP_49247 (-11339), ATAC_nP_49249 (-10146), ATAC_nP_49250 (-9969), ATAC_nP_49252 (-2727), ATAC_nP_49253 (-2620), ATAC_nP_49254 (-2393)
Krt7	ATAC_nP_49172 (+12372), ATAC_nP_49173 (+12533), ATAC_nP_49174 (+12648)
Krt77	ATAC_nP_49212 (+10544), ATAC_nP_49211 (+10788), ATAC_nP_49209 (+15364)
Krt78	ATAC_nP_49239 (-48832)
Krt8	ATAC_nP_49254 (-21481), ATAC_nP_49253 (-21254), ATAC_nP_49252 (-21147), ATAC_nP_49250 (-13905), ATAC_nP_49249 (-13728), ATAC_nP_49247 (-12535), ATAC_nP_49246 (-11886), ATAC_nP_49245 (-9487), ATAC_nP_49239 (+1223)
Krt81	ATAC_nP_49178 (+10229), ATAC_nP_49177 (+10509)
Krt82	ATAC_nP_49186 (-7854)
Krt83	ATAC_nP_49174 (+13754), ATAC_nP_49173 (+13869), ATAC_nP_49172 (+14030)
Lag3	ATAC_nP_109850 (+7381)
Lama5	ATAC_nP_78369 (-1641)
Lamc3	ATAC_nP_69614 (+17456)
Lamp5	ATAC_nP_74728 (+66553), ATAC_nP_74729 (+66653)
Lancl3	ATAC_nP_137564 (+41040), ATAC_nP_137565 (+41194)
Lao1	ATAC_nP_90974 (+65031), ATAC_nP_90975 (+65218)
Laptm4a	ATAC_nP_26864 (-21474), ATAC_nP_26865 (-21357)
Larp1	ATAC_nP_20232 (-46289)
Larp1b	ATAC_nP_79893 (-1282)
Larp4b	ATAC_nP_32639 (-76573)
Larp7	ATAC_nP_84059 (+5706), ATAC_nP_84046 (+89060), ATAC_nP_84045 (+93276), ATAC_nP_84044 (+93544)
Lars2	ATAC_nP_137362 (-81135)
Lats2	ATAC_nP_41083 (-7677), ATAC_nP_41082 (-7450)
Lax1	ATAC_nP_5796 (-77037)
Layn	ATAC_nP_132602 (+44592), ATAC_nP_132601 (+44810)
Lbr	ATAC_nP_9017 (-5986)
Lca5	ATAC_nP_134798 (+91066), ATAC_nP_134797 (+91293)
Lca5l	ATAC_nP_53751 (+32672)
Lce1a1	ATAC_nP_82065 (+24987)
Lce1m	ATAC_nP_82083 (-7955)
Lce6a	ATAC_nP_82065 (-1660)
Lcn4	ATAC_nP_68970 (+24248)
Ldb2	ATAC_nP_97042 (+45348)
Ldha	ATAC_nP_114033 (-9694), ATAC_nP_114034 (-9130), ATAC_nP_114035 (-8909), ATAC_nP_114036 (-8810)
Ldhd	ATAC_nP_127701 (+74908)
Ldlrad2	ATAC_nP_93129 (+79232), ATAC_nP_93128 (+79530), ATAC_nP_93125 (+85455), ATAC_nP_93121 (+93932)
Ldlrad3	ATAC_nP_72776 (-20665), ATAC_nP_72775 (-20521)
Ldlrad4	ATAC_nP_63125 (+74432)
Ldoc1l	ATAC_nP_47692 (-96576), ATAC_nP_47686 (-64217)
Lef1	ATAC_nP_84278 (-8242), ATAC_nP_84279 (-8114), ATAC_nP_84280 (-7974), ATAC_nP_84285 (+32942)
Lefty1	ATAC_nP_8930 (-1187)
Lefty2	ATAC_nP_8909 (-15077), ATAC_nP_8910 (-4343)
Lekr1	ATAC_nP_80761 (-99661)
Lemd3	ATAC_nP_16440 (+29006)
Letmd1	ATAC_nP_48988 (+17624)
Lfng	ATAC_nP_102844 (-25585), ATAC_nP_102845 (-24208), ATAC_nP_102846 (-23668), ATAC_nP_102847 (-23224)
Lgalsl	ATAC_nP_18249 (+25259)
Lgi1	ATAC_nP_66232 (+6434)
Lhfp	ATAC_nP_80291 (+68529)
Lhfpl2	ATAC_nP_36929 (+8075)
Lhpp	ATAC_nP_118621 (+5952)
Lhx1	ATAC_nP_22475 (-4405)
Lif	ATAC_nP_17304 (+26265), ATAC_nP_17305 (+26428)
Lifr	ATAC_nP_44070 (-65576)
Lilrb4	ATAC_nP_12279 (+17717)
Lin9	ATAC_nP_8869 (+6769)
Lingo3	ATAC_nP_14160 (-4682), ATAC_nP_14159 (-4432)
Lipa	ATAC_nP_66009 (+26529)
Lix1	ATAC_nP_54728 (+22517), ATAC_nP_54729 (+22766)
Llgl2	ATAC_nP_25668 (+18100), ATAC_nP_25669 (+18342)
Lmo7	ATAC_nP_42991 (+4120), ATAC_nP_42994 (+33988), ATAC_nP_42995 (+34191)
Lmx1b	ATAC_nP_69880 (-2880), ATAC_nP_69853 (+45645), ATAC_nP_69852 (+47421), ATAC_nP_69850 (+57648)
Lor	ATAC_nP_82049 (-23632), ATAC_nP_82040 (+49051)
Lpar3	ATAC_nP_85145 (+32975)
Lpar6	ATAC_nP_42025 (-3329), ATAC_nP_42026 (-2986)
Lpgat1	ATAC_nP_9780 (-76731)
Lphn2	ATAC_nP_85259 (+17554), ATAC_nP_85253 (+54540)
Lphn3	ATAC_nP_98338 (+34453)
Lpin1	ATAC_nP_27107 (-1883)
Lpp	ATAC_nP_50701 (-79579), ATAC_nP_50704 (+18146)
Lrfn1	ATAC_nP_112755 (+6378), ATAC_nP_112758 (+8928), ATAC_nP_112759 (+9155)
Lrfn3	ATAC_nP_113034 (-11048), ATAC_nP_113033 (-10944)
Lrig1	ATAC_nP_108190 (-29330), ATAC_nP_108189 (-29206)
Lrig2	ATAC_nP_82940 (-49841), ATAC_nP_82939 (-49758), ATAC_nP_82938 (-49637), ATAC_nP_82932 (-30372), ATAC_nP_82931 (-30060), ATAC_nP_82930 (-29973), ATAC_nP_82929 (-29694)
Lrig3	ATAC_nP_16762 (+2167)
Lrp2	ATAC_nP_71327 (-2217), ATAC_nP_71326 (-2116)
Lrp3	ATAC_nP_113271 (-20119)
Lrrc16a	ATAC_nP_33542 (+97670)
Lrrc3	ATAC_nP_13776 (+37675), ATAC_nP_13775 (+37958), ATAC_nP_13774 (+38123)
Lrrc4b	ATAC_nP_113671 (-36742), ATAC_nP_113672 (-36579)
Lrrc4c	ATAC_nP_72636 (-2977)
Lrrc8a	ATAC_nP_69335 (+4962), ATAC_nP_69336 (+5133)
Lrrc8b	ATAC_nP_99399 (+84717)
Lrrc8c	ATAC_nP_99399 (-18896)
Lrriq1	ATAC_nP_15434 (+10721)
Lrrk2	ATAC_nP_48176 (+30233), ATAC_nP_48184 (+97609)
Lrrn1	ATAC_nP_108770 (+54564)
Lrrn2	ATAC_nP_5650 (-79829), ATAC_nP_5652 (-70145)
Lrrtm2	ATAC_nP_61198 (-81470)
Lrtm1	ATAC_nP_39703 (-62809), ATAC_nP_39704 (-59380)
Lsm14a	ATAC_nP_113173 (+61707), ATAC_nP_113172 (+61871)
Lsm7	ATAC_nP_14160 (+6488), ATAC_nP_14159 (+6738)
Ltbp4	ATAC_nP_112636 (+11743)
Lyg1	ATAC_nP_1375 (+25773)
Lyg2	ATAC_nP_1375 (-15493)
Lypd6b	ATAC_nP_70566 (+53017), ATAC_nP_70570 (+75878)
Lyrm9	ATAC_nP_22015 (+31071), ATAC_nP_22016 (+31246)
Lysmd4	ATAC_nP_114790 (-38674), ATAC_nP_114791 (-38587)
Macc1	ATAC_nP_32390 (-53183), ATAC_nP_32391 (-52847)
Macf1	ATAC_nP_91281 (+95158)
Mad1l1	ATAC_nP_102808 (+68975)
Maff	ATAC_nP_47101 (+10299)
Mafk	ATAC_nP_102749 (-2508), ATAC_nP_102750 (-376), ATAC_nP_102753 (+6309), ATAC_nP_102754 (+6445)
Maged1	ATAC_nP_138662 (-83183)
Magi2	ATAC_nP_95581 (+11688)
Maml3	ATAC_nP_80204 (+2154), ATAC_nP_80203 (+2648), ATAC_nP_80202 (+2842), ATAC_nP_80199 (+13325), ATAC_nP_80195 (+34817), ATAC_nP_80193 (+57832), ATAC_nP_80192 (+58725), ATAC_nP_80184 (+85040), ATAC_nP_80182 (+97101)
Mamstr	ATAC_nP_113905 (-10792), ATAC_nP_113910 (+3685), ATAC_nP_113911 (+3888)
Man2a1	ATAC_nP_57997 (-41405)
Map10	ATAC_nP_129536 (-3660), ATAC_nP_129537 (-3421)
Map1b	ATAC_nP_37401 (-76141)
Map2	ATAC_nP_2603 (+98017), ATAC_nP_2604 (+98146)
Map2k3	ATAC_nP_20486 (+84959), ATAC_nP_20487 (+85094)
Map3k1	ATAC_nP_38071 (-96092), ATAC_nP_38060 (-20719)
Map3k13	ATAC_nP_50462 (-46045)
Map3k4	ATAC_nP_54435 (-51877), ATAC_nP_54434 (-51771)
Map3k7cl	ATAC_nP_53072 (-53637)
Map3k8	ATAC_nP_60017 (+56947)
Map7d1	ATAC_nP_91654 (+5428), ATAC_nP_91653 (+5592)
Map9	ATAC_nP_81234 (+83009), ATAC_nP_81235 (+83178)
Mapk11	ATAC_nP_48044 (-20051)
Mapk4	ATAC_nP_63365 (+2910)
Mapk8	ATAC_nP_39982 (-29532), ATAC_nP_39981 (-29437), ATAC_nP_39980 (-29115), ATAC_nP_39979 (-28987), ATAC_nP_39978 (-24434)
Mapk8ip1	ATAC_nP_72379 (+11942)
Mapkap1	ATAC_nP_69937 (-33959)
Mapkapk2	ATAC_nP_5446 (+10919)
2010-03-01	ATAC_nP_24728 (+64052)
Masp1	ATAC_nP_50642 (+22786)
Mast1	ATAC_nP_125384 (-8438)
Mb21d2	ATAC_nP_50853 (+30729), ATAC_nP_50852 (+30988)
Mbnl2	ATAC_nP_43669 (+42814), ATAC_nP_43678 (+98145)
Mc3r	ATAC_nP_77880 (+25645)
Mccc2	ATAC_nP_37421 (+74861)
Mcfd2	ATAC_nP_59529 (+72269)
Mcph1	ATAC_nP_120820 (-37012), ATAC_nP_120821 (-36852)
Mcts1	ATAC_nP_137944 (-10602)
Mdh2	ATAC_nP_102316 (+16295), ATAC_nP_102318 (+22615)
Mdm1	ATAC_nP_16235 (-38452), ATAC_nP_16236 (-38273)
Mdm4	ATAC_nP_5679 (-8753)
Me1	ATAC_nP_134968 (-6146)
Me2	ATAC_nP_63345 (-24641)
Mecom	ATAC_nP_79398 (-58255)
Med12l	ATAC_nP_80535 (+73857), ATAC_nP_80536 (+74113)
Med16	ATAC_nP_13956 (+7795)
Mef2d	ATAC_nP_81684 (+95309)
Mettl13	ATAC_nP_7549 (+39013)
Mettl14	ATAC_nP_83863 (+71804)
Mettl18	ATAC_nP_7623 (+4340)
Mettl21a	ATAC_nP_2523 (-38487)
Mettl21d	ATAC_nP_28839 (+45461)
Mettl8	ATAC_nP_71423 (+28591)
Mfap3l	ATAC_nP_123346 (+25466), ATAC_nP_123347 (+25748)
Mfhas1	ATAC_nP_122059 (+41894)
Mfrp	ATAC_nP_132016 (-13550)
Mfsd2a	ATAC_nP_91209 (+5620)
Mfsd7c	ATAC_nP_30054 (-41106), ATAC_nP_30055 (-40908)
Mga	ATAC_nP_73757 (-88147)
Mgat3	ATAC_nP_47249 (+35114)
Mgat5	ATAC_nP_5230 (-67689), ATAC_nP_5231 (-67524), ATAC_nP_5232 (-67386)
Mgmt	ATAC_nP_118901 (-29494)
Mical2	ATAC_nP_117213 (-26421)
Mid1ip1	ATAC_nP_137586 (+58776)
Midn	ATAC_nP_14012 (+11712), ATAC_nP_14014 (+16913)
Mill1	ATAC_nP_112101 (-9341)
Mill2	ATAC_nP_112123 (+18770)
Mixl1	ATAC_nP_8869 (+49115)
Mkks	ATAC_nP_74775 (+36230), ATAC_nP_74774 (+36351), ATAC_nP_74773 (+36656)
Mkl1	ATAC_nP_47322 (-24384)
Mllt4	ATAC_nP_54488 (-91652), ATAC_nP_54499 (-59870), ATAC_nP_54500 (-59658), ATAC_nP_54503 (-51131), ATAC_nP_54504 (-51047), ATAC_nP_54505 (-50779), ATAC_nP_54514 (-18078), ATAC_nP_54517 (-16651)
Mlxip	ATAC_nP_101343 (+76497)
Mmaa	ATAC_nP_124856 (-90129), ATAC_nP_124855 (-88123)
Mmp16	ATAC_nP_86358 (-1435)
Mob2	ATAC_nP_119296 (-23526), ATAC_nP_119291 (-10013)
Mob3b	ATAC_nP_86940 (-63854)
Mog	ATAC_nP_56498 (-5581), ATAC_nP_56497 (-5371)
Mon1b	ATAC_nP_127886 (-98215)
Morn3	ATAC_nP_101280 (-20801)
Mpdz	ATAC_nP_88876 (-9290), ATAC_nP_88875 (-9177)
Mpo	ATAC_nP_22824 (-14923)
Mpped2	ATAC_nP_73070 (-43386), ATAC_nP_73076 (-15741)
Mr1	ATAC_nP_7035 (+32607)
Mreg	ATAC_nP_2834 (-43200), ATAC_nP_2829 (-32142)
Mrgbp	ATAC_nP_78427 (-142), ATAC_nP_78428 (+21)
Mrgpra4	ATAC_nP_114069 (-23137)
Mrgprd	ATAC_nP_119675 (-12175)
Mrgprf	ATAC_nP_119675 (+1832)
Mrgprx1	ATAC_nP_114069 (+22168)
Mro	ATAC_nP_63345 (-19369), ATAC_nP_63351 (+47825)
Mroh3	ATAC_nP_6171 (+66980)
Mroh4	ATAC_nP_46598 (-31638)
Mrpl23	ATAC_nP_119371 (+78246)
Mrpl37	ATAC_nP_90196 (+13958)
Mrpl48	ATAC_nP_116630 (-8303), ATAC_nP_116629 (-8104), ATAC_nP_116628 (-7865)
Mrpl52	ATAC_nP_40794 (-11153)
Mrps28	ATAC_nP_78703 (+72887)
Mrps6	ATAC_nP_53351 (-38617)
Mrvi1	ATAC_nP_117157 (-77982)
Msl1	ATAC_nP_23961 (-3245)
Msrb3	ATAC_nP_16440 (-51225)
Mta3	ATAC_nP_59154 (-72885)
Mtch1	ATAC_nP_55695 (-8805), ATAC_nP_55686 (+24845), ATAC_nP_55685 (+25097)
Mtpap	ATAC_nP_60025 (+68397)
Mtss1	ATAC_nP_45963 (-72751), ATAC_nP_45957 (-16328), ATAC_nP_45956 (-16241)
Mtx2	ATAC_nP_71661 (-35680)
Muc16	ATAC_nP_130533 (-85979), ATAC_nP_130532 (-85751), ATAC_nP_130531 (-85659)
Muc19	ATAC_nP_48184 (-67542)
Mul1	ATAC_nP_93239 (-23616), ATAC_nP_93240 (-23529), ATAC_nP_93241 (-23419)
Musk	ATAC_nP_88163 (+40967)
Mx1	ATAC_nP_53808 (+44802)
Mxd4	ATAC_nP_96440 (-31153), ATAC_nP_96435 (+12223)
Mybphl	ATAC_nP_83181 (-76817), ATAC_nP_83187 (-53959)
Myc	ATAC_nP_46079 (-1921)
Mycl1	ATAC_nP_91215 (+1140), ATAC_nP_91216 (+2631), ATAC_nP_91218 (+9112), ATAC_nP_91219 (+9388)
Myef2	ATAC_nP_74009 (-10827), ATAC_nP_74008 (-10674), ATAC_nP_74003 (+48634)
Myf5	ATAC_nP_15569 (-3235), ATAC_nP_15568 (-2993)
Myf6	ATAC_nP_15569 (+5360), ATAC_nP_15568 (+5602)
Myh10	ATAC_nP_21022 (-68356), ATAC_nP_21023 (-68163)
Myh9	ATAC_nP_46923 (-69123), ATAC_nP_46922 (-69003), ATAC_nP_46908 (-40994), ATAC_nP_46907 (-40863), ATAC_nP_46900 (-15665), ATAC_nP_46888 (+14231), ATAC_nP_46887 (+14591), ATAC_nP_46878 (+43261), ATAC_nP_46877 (+43397)
Myl3	ATAC_nP_136371 (+17683), ATAC_nP_136372 (+17770), ATAC_nP_136373 (+17863)
Mylk	ATAC_nP_51415 (-39745)
Mylk4	ATAC_nP_33879 (+17142)
Myo10	ATAC_nP_44574 (-28571)
Myo15b	ATAC_nP_25668 (-19454), ATAC_nP_25669 (-19212), ATAC_nP_25680 (+30352), ATAC_nP_25681 (+30537)
Myo18a	ATAC_nP_21855 (+13452)
Myo1h	ATAC_nP_100248 (+41788)
Myoc	ATAC_nP_7555 (-23456)
Myog	ATAC_nP_5879 (-45596)
Myom1	ATAC_nP_58441 (+20505)
Myom2	ATAC_nP_120661 (+64340), ATAC_nP_120662 (+64524)
Myoz2	ATAC_nP_83834 (-19387)
N6amt2	ATAC_nP_41061 (+34095)
Naa38	ATAC_nP_104417 (+10533)
Naaa	ATAC_nP_98730 (+13939), ATAC_nP_98729 (+14200)
Nab1	ATAC_nP_1895 (+71142)
Naip2	ATAC_nP_37427 (+26611)
Nanog	ATAC_nP_109690 (+8501)
Nanos3	ATAC_nP_125231 (-22040), ATAC_nP_125230 (-21881)
Nans	ATAC_nP_87530 (+17926), ATAC_nP_87531 (+18115), ATAC_nP_87532 (+18222)
Nap1l1	ATAC_nP_15853 (-71587)
Napsa	ATAC_nP_113695 (+14627), ATAC_nP_113696 (+14889)
Nat1	ATAC_nP_123801 (-59142), ATAC_nP_123804 (-51378), ATAC_nP_123805 (-51186), ATAC_nP_123807 (-9888)
Nav2	ATAC_nP_114118 (-50337)
Ncald	ATAC_nP_45164 (+11735), ATAC_nP_45163 (+11973)
Ncam1	ATAC_nP_132504 (-75070)
Ncan	ATAC_nP_124001 (+16217)
Nccrp1	ATAC_nP_112789 (-40557)
Nckap5	ATAC_nP_5199 (+13080)
Ncoa7	ATAC_nP_11391 (+73464)
Ncor2	ATAC_nP_101513 (-61546), ATAC_nP_101512 (-61408), ATAC_nP_101511 (-61247), ATAC_nP_101505 (-9943), ATAC_nP_101501 (-4892), ATAC_nP_101500 (-4594)
Ncs1	ATAC_nP_69522 (+13753), ATAC_nP_69523 (+13972)
Ndfip1	ATAC_nP_61554 (+75949)
Ndrg1	ATAC_nP_46293 (-70154), ATAC_nP_46287 (+7088), ATAC_nP_46286 (+7177)
Ndrg3	ATAC_nP_76225 (+85992), ATAC_nP_76224 (+86196), ATAC_nP_76223 (+86307), ATAC_nP_76222 (+86443), ATAC_nP_76221 (+86817)
Ndst3	ATAC_nP_83887 (-80048), ATAC_nP_83881 (+87106)
Ndst4	ATAC_nP_83928 (-65713)
Ndufa10	ATAC_nP_4149 (+94632)
Ndufa13	ATAC_nP_123986 (-37229)
Ndufb11	ATAC_nP_137834 (+46395)
Necab2	ATAC_nP_128397 (+19691)
Nedd4l	ATAC_nP_62845 (-48088), ATAC_nP_62849 (+1202)
Nefm	ATAC_nP_41783 (-74145), ATAC_nP_41782 (-73849)
Neil3	ATAC_nP_123015 (+31796)
Nek10	ATAC_nP_38930 (+73356), ATAC_nP_38931 (+73621)
Nenf	ATAC_nP_9729 (+93808)
Nes	ATAC_nP_81642 (+15988), ATAC_nP_81643 (+16219)
Nf1	ATAC_nP_22072 (-12595), ATAC_nP_22073 (-12489)
Nf2	ATAC_nP_17346 (+87372)
Nfasc	ATAC_nP_5652 (-68331), ATAC_nP_5650 (-58647), ATAC_nP_5644 (+2455), ATAC_nP_5638 (+81123), ATAC_nP_5637 (+81385), ATAC_nP_5636 (+81693), ATAC_nP_5635 (+82004)
Nfatc2	ATAC_nP_77472 (+65018), ATAC_nP_77471 (+65203)
Nfe2l3	ATAC_nP_105921 (-69908), ATAC_nP_105922 (-69616)
Nfia	ATAC_nP_89600 (-4291), ATAC_nP_89601 (-4187)
Nfic	ATAC_nP_14293 (-37374)
Nfkb1	ATAC_nP_84544 (+9059)
Nfkbia	ATAC_nP_28403 (-2664)
Nfyc	ATAC_nP_91153 (-35405)
Ngf	ATAC_nP_82797 (-97570)
Ninj2	ATAC_nP_109434 (+28764)
Nkain3	ATAC_nP_86426 (+71916), ATAC_nP_86425 (+72165), ATAC_nP_86424 (+72307)
Nkapl	ATAC_nP_33250 (+11947)
Nkd1	ATAC_nP_125734 (-67122), ATAC_nP_125735 (-67027), ATAC_nP_125736 (-66862), ATAC_nP_125750 (+82647), ATAC_nP_125751 (+82923)
Nme5	ATAC_nP_61107 (+29660), ATAC_nP_61106 (+29792)
Nmnat3	ATAC_nP_135498 (+54019)
Nmur2	ATAC_nP_20113 (-52135), ATAC_nP_20112 (-51987)
Nnat	ATAC_nP_76321 (+1265)
Nnmt	ATAC_nP_132430 (-70415), ATAC_nP_132429 (-70146), ATAC_nP_132428 (-69668)
Nobox	ATAC_nP_105584 (+42710), ATAC_nP_105583 (+42836)
Nodal	ATAC_nP_12807 (-11791), ATAC_nP_12817 (+1319)
Nos1ap	ATAC_nP_8072 (+68195)
Nos2	ATAC_nP_22015 (-63132), ATAC_nP_22016 (-62957)
Nos3	ATAC_nP_95811 (+18692)
Notch1	ATAC_nP_68951 (-43842), ATAC_nP_68950 (-43536), ATAC_nP_68934 (+44208)
Notch2	ATAC_nP_82516 (-73717), ATAC_nP_82527 (+10951), ATAC_nP_82528 (+11143)
Noto	ATAC_nP_107481 (-7847)
Npas3	ATAC_nP_28298 (+69306)
Npc2	ATAC_nP_29962 (+26597)
Npepps	ATAC_nP_23693 (+73433), ATAC_nP_23692 (+73576)
Npffr1	ATAC_nP_12835 (-25159)
Npm3	ATAC_nP_66850 (+3333), ATAC_nP_66849 (+3448)
Npn2	ATAC_nP_105130 (+9461), ATAC_nP_105129 (+9824)
Npr3	ATAC_nP_44271 (+69523), ATAC_nP_44270 (+69636)
Npw	ATAC_nP_55058 (-9204)
Nr1d1	ATAC_nP_23961 (-16938), ATAC_nP_23953 (+1295)
Nr3c2	ATAC_nP_124631 (+73347)
Nr4a1	ATAC_nP_49133 (-24007), ATAC_nP_49139 (-12711)
Nr4a2	ATAC_nP_70787 (-1830)
Nrcam	ATAC_nP_28008 (+74950), ATAC_nP_28009 (+75102)
Nrp1	ATAC_nP_129889 (-30971), ATAC_nP_129890 (-30632), ATAC_nP_129894 (-1814), ATAC_nP_129895 (-1637)
Nrxn3	ATAC_nP_30309 (-71685), ATAC_nP_30310 (-71356)
Nsg2	ATAC_nP_18763 (+63518)
Nsmce1	ATAC_nP_118034 (+21421)
Nsun3	ATAC_nP_52408 (-21082), ATAC_nP_52407 (-20913), ATAC_nP_52406 (-20772)
Nt5c1b	ATAC_nP_26907 (-19254)
Ntm	ATAC_nP_131128 (+98094)
Ntsr1	ATAC_nP_78427 (+82594)
Ntsr2	ATAC_nP_27107 (-61817)
Nuak1	ATAC_nP_14470 (-1718)
Nuak2	ATAC_nP_5596 (+2160), ATAC_nP_5597 (+2339), ATAC_nP_5598 (+6708), ATAC_nP_5599 (+6833), ATAC_nP_5604 (+17629), ATAC_nP_5605 (+17738)
Nub1	ATAC_nP_95854 (-80837)
Nubpl	ATAC_nP_28226 (+88664)
Nudcd3	ATAC_nP_17510 (+21354), ATAC_nP_17509 (+21526)
Nudt14	ATAC_nP_31993 (+3041)
Nudt4	ATAC_nP_15128 (-32290), ATAC_nP_15127 (-31946), ATAC_nP_15126 (-31782)
Numbl	ATAC_nP_112636 (+67224)
Nup107	ATAC_nP_16201 (-16621)
Nup210	ATAC_nP_107893 (-37123), ATAC_nP_107892 (-36885)
Nxn	ATAC_nP_21707 (+61212)
Nxpe2	ATAC_nP_132405 (+88510)
Nxph4	ATAC_nP_16919 (+7665)
Odf1	ATAC_nP_45184 (-49263)
Ogdhl	ATAC_nP_39879 (-88056)
Ogfr	ATAC_nP_78428 (-6512)
Olfr1028	ATAC_nP_72152 (+2351)
Olfr1029	ATAC_nP_72152 (-21797)
Olfr124	ATAC_nP_56532 (+19214)
Olfr125	ATAC_nP_56532 (-10628)
Olfr1265	ATAC_nP_72214 (+12534), ATAC_nP_72215 (+12705)
Olfr1311	ATAC_nP_73266 (-5124)
Olfr1312	ATAC_nP_73266 (+16050)
Olfr1322	ATAC_nP_138067 (-58894)
Olfr1323	ATAC_nP_138067 (+64940)
Olfr140	ATAC_nP_72215 (+13968), ATAC_nP_72214 (+14139)
Olfr273	ATAC_nP_87791 (+12774)
Olfr275	ATAC_nP_87791 (+20293)
Olfr288	ATAC_nP_48670 (+14010), ATAC_nP_48669 (+14180)
Olfr298	ATAC_nP_115890 (+17698)
Olfr299	ATAC_nP_115890 (+6438)
Olfr340	ATAC_nP_70113 (+21153)
Olfr341	ATAC_nP_70113 (+6388)
Olfr453	ATAC_nP_105572 (-33914)
Olfr458	ATAC_nP_105564 (+16406)
Olfr513	ATAC_nP_116992 (+42096)
Olfr514	ATAC_nP_116992 (+29043)
Olfr576	ATAC_nP_116805 (+2422)
Olfr577	ATAC_nP_116805 (+6466)
Olfr616	ATAC_nP_116813 (-4622)
Olfr617	ATAC_nP_116813 (-14125)
Olfr792	ATAC_nP_17125 (+9044)
Olfr794	ATAC_nP_17125 (-21074), ATAC_nP_17126 (+2861)
Olfr796	ATAC_nP_17126 (+34961)
Olfr870	ATAC_nP_130574 (-30859), ATAC_nP_130573 (-30687)
Olfr871	ATAC_nP_130573 (-9951), ATAC_nP_130574 (-9779)
Olfr960	ATAC_nP_131667 (+7227)
Olfr961	ATAC_nP_131667 (-16392)
Olfr995	ATAC_nP_72148 (-4385)
Onecut3	ATAC_nP_14081 (-19140)
Opa1	ATAC_nP_50892 (+95318)
Opcml	ATAC_nP_131051 (+36284), ATAC_nP_131052 (+36462), ATAC_nP_131053 (+36595)
Opn5	ATAC_nP_56623 (-59866), ATAC_nP_56622 (-59658)
Oprm1	ATAC_nP_10235 (+31885), ATAC_nP_10236 (+32048)
Optc	ATAC_nP_5813 (+50873), ATAC_nP_5812 (+51437)
Orai1	ATAC_nP_101259 (-23583)
Osbpl3	ATAC_nP_105866 (-7378), ATAC_nP_105865 (-7290)
Osr2	ATAC_nP_44926 (-30021), ATAC_nP_44930 (-19805), ATAC_nP_44938 (+6837)
Otud3	ATAC_nP_93314 (-29970)
Otud6b	ATAC_nP_86306 (-30760)
Otx1	ATAC_nP_18313 (-5935), ATAC_nP_18312 (-5835)
Otx2	ATAC_nP_40539 (-42934)
Oxsm	ATAC_nP_38977 (-78950)
P2ry14	ATAC_nP_80541 (+9378)
Pabpc5	ATAC_nP_139120 (-74680)
Paip2b	ATAC_nP_107339 (-76828), ATAC_nP_107336 (-36306), ATAC_nP_107335 (-36087)
Pald1	ATAC_nP_12807 (-22658)
Pam	ATAC_nP_4306 (+98331)
Pamr1	ATAC_nP_72792 (-5469)
Panx3	ATAC_nP_131620 (+4362)
Papolb	ATAC_nP_103031 (-16585), ATAC_nP_103030 (-16438), ATAC_nP_103029 (-16368), ATAC_nP_103027 (+20524), ATAC_nP_103025 (+20724)
Papss1	ATAC_nP_84345 (+71564)
Pard6b	ATAC_nP_77403 (-22219), ATAC_nP_77411 (-8081)
Pard6g	ATAC_nP_63806 (-6313), ATAC_nP_63807 (-6140)
Parg	ATAC_nP_39879 (+32014)
Park7	ATAC_nP_94481 (-4843), ATAC_nP_94468 (+37955), ATAC_nP_94467 (+38134)
Parp11	ATAC_nP_110096 (-90116), ATAC_nP_110100 (-59600)
Parva	ATAC_nP_117220 (+17059), ATAC_nP_117221 (+26370), ATAC_nP_117222 (+26483)
Parvg	ATAC_nP_47655 (+74455), ATAC_nP_47656 (+74792)
Pax1	ATAC_nP_75437 (+90988), ATAC_nP_75438 (+91179)
Pax2	ATAC_nP_66668 (-63428)
Pax3	ATAC_nP_3252 (+14749), ATAC_nP_3246 (+55974), ATAC_nP_3245 (+56152)
Pax6	ATAC_nP_73015 (-63620)
Pbx1	ATAC_nP_7992 (+14065), ATAC_nP_7991 (+14191), ATAC_nP_7976 (+73397), ATAC_nP_7975 (+73507), ATAC_nP_7974 (+73714)
Pbx3	ATAC_nP_69937 (-974)
Pcdh1	ATAC_nP_61508 (+24499), ATAC_nP_61502 (+34777), ATAC_nP_61492 (+64744)
Pcdh20	ATAC_nP_42609 (+57449), ATAC_nP_42608 (+71946)
Pcdh7	ATAC_nP_97381 (-3111), ATAC_nP_97382 (-2947), ATAC_nP_97383 (-2719), ATAC_nP_97388 (+15517), ATAC_nP_97389 (+15687), ATAC_nP_97395 (+60219)
Pcdhga11	ATAC_nP_61454 (+32725)
Pcif1	ATAC_nP_76848 (+30399)
Pde1b	ATAC_nP_49484 (+16656)
Pde4c	ATAC_nP_124140 (+6147), ATAC_nP_124141 (+6248), ATAC_nP_124142 (+6361)
Pde4d	ATAC_nP_37855 (-57593)
Pde8b	ATAC_nP_37030 (+6888), ATAC_nP_37029 (+7074)
Pdgfa	ATAC_nP_102646 (+80160), ATAC_nP_102645 (+80264), ATAC_nP_102642 (+96130), ATAC_nP_102641 (+96431)
Pdgfrl	ATAC_nP_122378 (+99946)
Pdk4	ATAC_nP_104002 (+53449)
Pdlim2	ATAC_nP_41866 (+6118)
Pdlim5	ATAC_nP_84882 (-41023)
Pdlim7	ATAC_nP_35240 (+1780), ATAC_nP_35239 (+2400), ATAC_nP_35238 (+2655)
Pdp1	ATAC_nP_86212 (+65988)
Pdss2	ATAC_nP_11949 (+26656)
Pdx1	ATAC_nP_103433 (+29366)
Pdzrn3	ATAC_nP_108625 (+61584)
Pecr	ATAC_nP_2834 (+28807), ATAC_nP_2829 (+39865)
Pef1	ATAC_nP_92032 (-123)
Peg3	ATAC_nP_111766 (-47077), ATAC_nP_111765 (-46864), ATAC_nP_111758 (-23151)
Per1	ATAC_nP_21082 (-1756)
Per2	ATAC_nP_4092 (-6021), ATAC_nP_4091 (+16705)
Pex11c	ATAC_nP_119713 (+49344), ATAC_nP_119712 (+49726), ATAC_nP_119711 (+49979), ATAC_nP_119710 (+52629), ATAC_nP_119704 (+72774)
Pex12	ATAC_nP_22374 (+27016), ATAC_nP_22373 (+27273), ATAC_nP_22366 (+65184)
Pex14	ATAC_nP_94202 (+50123), ATAC_nP_94200 (+52295)
Pex26	ATAC_nP_109564 (+10563), ATAC_nP_109565 (+10756)
Pfkfb3	ATAC_nP_68164 (+72248)
Pgls	ATAC_nP_124245 (-21812), ATAC_nP_124246 (-21676)
Pglyrp1	ATAC_nP_112123 (-25954)
Pglyrp3	ATAC_nP_82040 (+19508)
Pgpep1l	ATAC_nP_114876 (+24508), ATAC_nP_114875 (+24658)
Pgr	ATAC_nP_130177 (-17375)
Phc2	ATAC_nP_91807 (+61059), ATAC_nP_91808 (+61321)
Phf15	ATAC_nP_19785 (-78622), ATAC_nP_19781 (-58657)
Phf19	ATAC_nP_69974 (+8724), ATAC_nP_69973 (+8936), ATAC_nP_69972 (+9038)
Phf3	ATAC_nP_984 (-45736)
Phip	ATAC_nP_134784 (-85978), ATAC_nP_134783 (-82168)
Phkb	ATAC_nP_125478 (+84105), ATAC_nP_125479 (+84260)
Phlda3	ATAC_nP_6100 (-34121)
Phldb2	ATAC_nP_51909 (+52730)
Phlpp1	ATAC_nP_4503 (-99515)
Phyhd1	ATAC_nP_69335 (-23845), ATAC_nP_69336 (-23674)
Pi16	ATAC_nP_55685 (+3925), ATAC_nP_55686 (+4177)
Pias1	ATAC_nP_133501 (+8285)
Pid1	ATAC_nP_3514 (-40425)
Piezo1	ATAC_nP_129037 (-7875), ATAC_nP_129036 (-7736)
Piezo2	ATAC_nP_62754 (-19707)
Pigf	ATAC_nP_59509 (+60700)
Pigk	ATAC_nP_85465 (+21805)
Pik3c2b	ATAC_nP_5679 (-11911)
Pik3cb	ATAC_nP_135576 (-78405), ATAC_nP_135552 (+7965)
Pik3cg	ATAC_nP_27633 (+39222), ATAC_nP_27632 (+39412)
Pim1	ATAC_nP_55723 (-53497), ATAC_nP_55724 (-53402), ATAC_nP_55728 (-39307), ATAC_nP_55736 (-26601), ATAC_nP_55737 (-26448)
Pim2	ATAC_nP_137515 (+1673)
Pink1	ATAC_nP_93231 (-35581), ATAC_nP_93230 (-35327), ATAC_nP_93229 (-35088)
Pisd	ATAC_nP_96324 (+71507), ATAC_nP_96323 (+71630), ATAC_nP_96322 (+71725)
Pitpnm2	ATAC_nP_101405 (+44298), ATAC_nP_101404 (+44393), ATAC_nP_101403 (+44533), ATAC_nP_101398 (+50271), ATAC_nP_101397 (+50360)
Pitx2	ATAC_nP_84139 (+3540), ATAC_nP_84140 (+3761), ATAC_nP_84141 (+8962)
Piwil4	ATAC_nP_130411 (+64237), ATAC_nP_130410 (+64456), ATAC_nP_130400 (+97881), ATAC_nP_130399 (+98098)
Pja1	ATAC_nP_138762 (+14586), ATAC_nP_138761 (+14767)
Pkd1l1	ATAC_nP_17697 (-13328), ATAC_nP_17696 (-13079)
Pkdcc	ATAC_nP_59083 (-48612), ATAC_nP_59084 (-48499), ATAC_nP_59090 (-1686)
Pkmyt1	ATAC_nP_54953 (-26045)
Pknox2	ATAC_nP_131569 (-56432), ATAC_nP_131549 (+29019), ATAC_nP_131545 (+61324), ATAC_nP_131544 (+61440)
Pla2g12a	ATAC_nP_84203 (-40393)
Pla2g1b	ATAC_nP_100423 (-29372)
Pla2g2c	ATAC_nP_93282 (-34029)
Pla2g4d	ATAC_nP_73803 (+20256), ATAC_nP_73802 (+20497)
Pla2g4e	ATAC_nP_73803 (-23606), ATAC_nP_73802 (-23365)
Pla2g7	ATAC_nP_56688 (+5393), ATAC_nP_56689 (+5550)
Pla2r1	ATAC_nP_70980 (+50500)
Plau	ATAC_nP_39211 (+55420), ATAC_nP_39212 (+55529)
Plbd1	ATAC_nP_110646 (-17603), ATAC_nP_110643 (-10724)
Plcb1	ATAC_nP_74631 (-59177), ATAC_nP_74632 (-59013)
Plcg2	ATAC_nP_128239 (+10405)
Plcxd1	ATAC_nP_99735 (-41629)
Plcxd2	ATAC_nP_51929 (-77056)
Pld1	ATAC_nP_79349 (+99575), ATAC_nP_79350 (+99893)
Plekha1	ATAC_nP_118496 (-30855), ATAC_nP_118497 (-30766), ATAC_nP_118498 (-30584), ATAC_nP_118499 (-30282), ATAC_nP_118503 (+22182), ATAC_nP_118504 (+22304)
Plekha2	ATAC_nP_121222 (-6616), ATAC_nP_121218 (+3776)
Plekha7	ATAC_nP_117522 (-17170)
Plekhg1	ATAC_nP_10078 (+1355)
Plekhg2	ATAC_nP_112738 (-3458), ATAC_nP_112737 (+14078)
Plekhh3	ATAC_nP_24209 (-2626)
Plg	ATAC_nP_54434 (-8178), ATAC_nP_54435 (-8072)
Plk1s1	ATAC_nP_75359 (-68159)
Pllp	ATAC_nP_126381 (-7552), ATAC_nP_126380 (-7314)
Plvap	ATAC_nP_124236 (-15062), ATAC_nP_124235 (-14741)
Plxna1	ATAC_nP_107804 (+52188), ATAC_nP_107801 (+74018), ATAC_nP_107800 (+74204), ATAC_nP_107798 (+75675)
Plxna2	ATAC_nP_9999 (+9580), ATAC_nP_10000 (+9707)
Plxna4	ATAC_nP_105047 (-63203), ATAC_nP_105045 (-17709), ATAC_nP_105044 (-17595)
Plxnb2	ATAC_nP_48044 (+1031)
Pmaip1	ATAC_nP_63008 (-10697), ATAC_nP_63009 (-10437), ATAC_nP_63021 (+56109), ATAC_nP_63022 (+56221)
Pmepa1	ATAC_nP_78062 (-58454), ATAC_nP_78061 (-58176), ATAC_nP_78060 (-57966), ATAC_nP_78059 (-57830), ATAC_nP_78058 (-57577), ATAC_nP_78031 (+37770), ATAC_nP_78030 (+38008)
Pmf1	ATAC_nP_81707 (-11956)
Pmfbp1	ATAC_nP_127484 (-47118), ATAC_nP_127485 (-46922)
Pnpt1	ATAC_nP_18628 (-68577)
Podn	ATAC_nP_90283 (-39341)
Podxl	ATAC_nP_104988 (-37370), ATAC_nP_104987 (-37265)
Pogz	ATAC_nP_82174 (-41748)
Poln	ATAC_nP_96435 (-6039)
Polr1a	ATAC_nP_106854 (+81016), ATAC_nP_106855 (+81173)
Pom121	ATAC_nP_102283 (-95236)
Pom121l2	ATAC_nP_33337 (+12985)
Pop5	ATAC_nP_100375 (-41421)
Postn	ATAC_nP_80343 (+70669)
Pou2af1	ATAC_nP_132608 (-91620)
Pou3f1	ATAC_nP_91388 (-25983), ATAC_nP_91392 (-10843)
Ppapdc3	ATAC_nP_69642 (+42495)
Ppard	ATAC_nP_55482 (-8572), ATAC_nP_55483 (-8468), ATAC_nP_55484 (-8367)
Pparg	ATAC_nP_109140 (+58902), ATAC_nP_109141 (+59023), ATAC_nP_109142 (+59144)
Ppcdc	ATAC_nP_132958 (+85308), ATAC_nP_132957 (+85501)
Ppef2	ATAC_nP_98730 (-11072), ATAC_nP_98729 (-10811)
Ppfia1	ATAC_nP_119562 (-8540), ATAC_nP_119561 (-8441)
Ppfia3	ATAC_nP_113836 (+5552), ATAC_nP_113832 (+25523)
Ppif	ATAC_nP_39531 (+60838), ATAC_nP_39532 (+61131)
Ppm1e	ATAC_nP_22764 (+82147), ATAC_nP_22763 (+82254), ATAC_nP_22762 (+82339), ATAC_nP_22761 (+82536), ATAC_nP_22760 (+82656)
Ppp1r1a	ATAC_nP_49484 (+18038)
Ppp1r26	ATAC_nP_69130 (-78543)
Ppp2ca	ATAC_nP_19793 (-18437)
Ppp2r2b	ATAC_nP_61776 (-93266), ATAC_nP_61775 (-93030)
Ppp2r2c	ATAC_nP_96686 (+19024), ATAC_nP_96687 (+19197)
Ppp2r2d	ATAC_nP_119013 (+60802)
Ppp2r4	ATAC_nP_69371 (+48084), ATAC_nP_69373 (+54772), ATAC_nP_69374 (+55922)
Ppp2r5a	ATAC_nP_9773 (-98316), ATAC_nP_9772 (-98185), ATAC_nP_9771 (-97964), ATAC_nP_9758 (-57779)
Ppp3ca	ATAC_nP_84585 (-19235)
Ppp3cc	ATAC_nP_41876 (+47814)
Ppp4r4	ATAC_nP_31021 (+31685), ATAC_nP_31022 (+31819), ATAC_nP_31027 (+37301), ATAC_nP_31028 (+37473), ATAC_nP_31029 (+37573), ATAC_nP_31032 (+66865), ATAC_nP_31034 (+68006)
Pptc7	ATAC_nP_101198 (+34831)
Pramel3	ATAC_nP_139221 (-58341), ATAC_nP_139222 (-58136)
Prcc	ATAC_nP_81625 (-6108)
Prdm15	ATAC_nP_53847 (+72357)
Prickle1	ATAC_nP_48311 (-72677), ATAC_nP_48306 (-21129), ATAC_nP_48305 (-20996), ATAC_nP_48303 (-18550), ATAC_nP_48294 (+5255), ATAC_nP_48293 (+5460), ATAC_nP_48292 (+6688)
Prima1	ATAC_nP_30991 (-54659), ATAC_nP_30990 (-54343), ATAC_nP_30978 (+58868)
Prkaa2	ATAC_nP_90007 (+64277)
Prkcdbp	ATAC_nP_116859 (-33119)
Prkce	ATAC_nP_59426 (-16809), ATAC_nP_59427 (-16578)
Prkci	ATAC_nP_79470 (+27286), ATAC_nP_79471 (+27576)
Prl2b1	ATAC_nP_33650 (-8689)
Prl8a6	ATAC_nP_33650 (+39062)
Prps1	ATAC_nP_139345 (-49921), ATAC_nP_139346 (-49832)
Prr12	ATAC_nP_113764 (+1768)
Prr14	ATAC_nP_118213 (+7241), ATAC_nP_118214 (+7368), ATAC_nP_118215 (+7492)
Prr18	ATAC_nP_54206 (+35810), ATAC_nP_54210 (+68537)
Prr5	ATAC_nP_47686 (-58962), ATAC_nP_47692 (-26603), ATAC_nP_47705 (+33889), ATAC_nP_47706 (+34004)
Prr5l	ATAC_nP_72727 (+42263), ATAC_nP_72726 (+42404), ATAC_nP_72725 (+46222)
Prr9	ATAC_nP_82049 (+17173)
Prrc1	ATAC_nP_62377 (+21573)
Prrc2b	ATAC_nP_69642 (-13125)
Prrt3	ATAC_nP_109012 (+7478)
Prrxl1	ATAC_nP_39910 (-2575)
Prss16	ATAC_nP_33337 (+15575)
Prss34	ATAC_nP_55106 (-5781), ATAC_nP_55107 (-5557)
Prss35	ATAC_nP_134968 (-41589)
Prss38	ATAC_nP_20349 (+25117), ATAC_nP_20347 (+39034), ATAC_nP_20346 (+39166)
Prss42	ATAC_nP_136371 (-16856), ATAC_nP_136372 (-16769), ATAC_nP_136373 (-16676)
Prx	ATAC_nP_112675 (-8413)
Psd2	ATAC_nP_61275 (-89741), ATAC_nP_61278 (-85881), ATAC_nP_61280 (-76733), ATAC_nP_61281 (-76556), ATAC_nP_61285 (-75661)
Psd3	ATAC_nP_123825 (+9335)
Psen2	ATAC_nP_8817 (-60044), ATAC_nP_8816 (-59945), ATAC_nP_8815 (-59850), ATAC_nP_8813 (-48272)
Pstpip1	ATAC_nP_132837 (+17594), ATAC_nP_132838 (+17777)
Ptgfrn	ATAC_nP_82657 (-20459)
Ptk2b	ATAC_nP_41632 (+1595), ATAC_nP_41631 (+1866)
Ptk7	ATAC_nP_56955 (+10484)
Ptp4a1	ATAC_nP_984 (+40778)
Ptp4a2	ATAC_nP_91975 (-37794)
Ptp4a3	ATAC_nP_46500 (+7277)
Ptprc	ATAC_nP_6341 (+20968)
Ptprm	ATAC_nP_58194 (-4287), ATAC_nP_58187 (+64683)
Ptpru	ATAC_nP_92205 (+11119)
Pvalb	ATAC_nP_46935 (+19130)
Pvrl1	ATAC_nP_131967 (-46360), ATAC_nP_131968 (-46214), ATAC_nP_131969 (-46043)
Pxdc1	ATAC_nP_33973 (-32618)
Pxn	ATAC_nP_100454 (+17266), ATAC_nP_100455 (+17454)
Pycr2	ATAC_nP_8930 (+29561)
Qrsl1	ATAC_nP_12014 (+93212)
R3hdml	ATAC_nP_76714 (-10556)
Rab11fip1	ATAC_nP_121463 (+14022), ATAC_nP_121462 (+14227), ATAC_nP_121461 (+14454)
Rab11fip4	ATAC_nP_22107 (+69264)
Rab11fip5	ATAC_nP_107481 (-41405)
Rab20	ATAC_nP_120281 (+1844)
Rab35	ATAC_nP_100467 (+21152), ATAC_nP_100470 (+36153)
Rab37	ATAC_nP_25568 (+1257)
Rab39b	ATAC_nP_138462 (-96230), ATAC_nP_138461 (-96082), ATAC_nP_138460 (-95985), ATAC_nP_138459 (-95788), ATAC_nP_138458 (-95642)
Rab3a	ATAC_nP_124140 (-25299), ATAC_nP_124141 (-25198), ATAC_nP_124142 (-25085)
Rab6a	ATAC_nP_116628 (-16619), ATAC_nP_116629 (-16380), ATAC_nP_116630 (-16181)
Racgap1	ATAC_nP_48883 (-12370), ATAC_nP_48882 (-11103), ATAC_nP_48881 (-10868)
Rad52	ATAC_nP_109423 (-48361), ATAC_nP_109424 (-48136)
Rad9b	ATAC_nP_101198 (+35037)
Radil	ATAC_nP_103031 (+4437), ATAC_nP_103030 (+4584), ATAC_nP_103029 (+4654)
Raf1	ATAC_nP_109175 (-67185)
Rai1	ATAC_nP_20397 (+9377), ATAC_nP_20399 (+10355), ATAC_nP_20403 (+22858), ATAC_nP_20404 (+23055)
Ralgapa2	ATAC_nP_75337 (-37499), ATAC_nP_75336 (-37162)
Ralgds	ATAC_nP_69151 (-9731)
Ralyl	ATAC_nP_78890 (+55582)
Ralyl	ATAC_nP_78885 (+32460)
Ramp2	ATAC_nP_24215 (-15021)
Rap1a	ATAC_nP_83050 (-24491), ATAC_nP_83049 (-24300)
Rap1b	ATAC_nP_16201 (+36609)
Rap2c	ATAC_nP_138088 (-2068)
Rapgef1	ATAC_nP_69273 (+97087), ATAC_nP_69274 (+97230)
Rapgef3	ATAC_nP_48605 (-15116)
Rapgef4	ATAC_nP_71516 (+94131)
Raph1	ATAC_nP_2305 (+1340)
Rara	ATAC_nP_23987 (-11668), ATAC_nP_23988 (-11537)
Rasa3	ATAC_nP_120555 (+9547)
Rasal2	ATAC_nP_7266 (-37693), ATAC_nP_7265 (-37453), ATAC_nP_7264 (-37341), ATAC_nP_7263 (-37118)
Rasd2	ATAC_nP_124557 (+2146)
Rasgrf2	ATAC_nP_36848 (+89637)
Rasip1	ATAC_nP_113905 (+1713)
Rassf2	ATAC_nP_74477 (-73452)
Rassf3	ATAC_nP_16497 (+14634), ATAC_nP_16495 (+20927), ATAC_nP_16494 (+21185), ATAC_nP_16493 (+21347), ATAC_nP_16484 (+49298), ATAC_nP_16483 (+49566)
Rassf4	ATAC_nP_109245 (+2554)
Rassf9	ATAC_nP_15416 (+64512)
Rbm26	ATAC_nP_43157 (+91818)
Rbp1	ATAC_nP_135498 (-72359)
Rbp7	ATAC_nP_94240 (+9530)
Rbpj	ATAC_nP_97283 (-84206), ATAC_nP_97284 (-84047)
Rcbtb2	ATAC_nP_42025 (+92025), ATAC_nP_42026 (+92368)
Rdx	ATAC_nP_132649 (-13183)
Reep3	ATAC_nP_13130 (-1649)
Relt	ATAC_nP_116671 (-67607)
Rere	ATAC_nP_94405 (+85284), ATAC_nP_94406 (+85395)
Rerg	ATAC_nP_110678 (+26605), ATAC_nP_110677 (+26731)
Rev3l	ATAC_nP_11706 (-72618), ATAC_nP_11707 (-72349)
Rfx8	ATAC_nP_1498 (-51928), ATAC_nP_1497 (-51507), ATAC_nP_1492 (-17862)
Rgag4	ATAC_nP_138859 (+91710), ATAC_nP_138858 (+91797)
Rgl1	ATAC_nP_6781 (+68804)
Rgl3	ATAC_nP_130786 (+5368)
Rgma	ATAC_nP_115067 (-81890), ATAC_nP_115068 (-81711), ATAC_nP_115075 (-31425), ATAC_nP_115076 (-31302)
Rgmb	ATAC_nP_54672 (-15095)
Rgn	ATAC_nP_137834 (+21437)
Rgs17	ATAC_nP_10222 (-31560)
Rgs3	ATAC_nP_88346 (+80086)
Rhbdd1	ATAC_nP_3439 (-46076), ATAC_nP_3442 (+46884), ATAC_nP_3444 (+89989), ATAC_nP_3445 (+90272)
Rhbdl3	ATAC_nP_22165 (+34980)
Rhbg	ATAC_nP_81684 (+17028)
Rhob	ATAC_nP_26815 (+97721)
Rhod	ATAC_nP_64419 (-12842), ATAC_nP_64418 (-12731)
Rhof	ATAC_nP_101283 (+23056)
Rhoq	ATAC_nP_59509 (+1624)
Rims3	ATAC_nP_91153 (-3702)
Rin3	ATAC_nP_30891 (-38988)
Ripk4	ATAC_nP_53847 (-15133)
Rnd3	ATAC_nP_70630 (+8445)
Rnf122	ATAC_nP_121649 (+1381), ATAC_nP_121650 (+1538)
Rnf166	ATAC_nP_129017 (+14161)
Rnf186	ATAC_nP_93314 (-23197)
Rnf19a	ATAC_nP_44976 (+72227), ATAC_nP_44975 (+72369), ATAC_nP_44974 (+72683)
Rnf19b	ATAC_nP_91869 (-24583), ATAC_nP_91870 (-24460)
Rnf2	ATAC_nP_6725 (-50710)
Rnf20	ATAC_nP_87726 (-7113), ATAC_nP_87727 (-6882)
Rnf216	ATAC_nP_103124 (+59166)
Rnf217	ATAC_nP_11433 (+12242)
Rnf7	ATAC_nP_135373 (+40139), ATAC_nP_135372 (+40249)
Robo1	ATAC_nP_52633 (+17990)
Rock2	ATAC_nP_27132 (-44210), ATAC_nP_27133 (-44108), ATAC_nP_27134 (-43984), ATAC_nP_27138 (-24345), ATAC_nP_27139 (-24167)
Rpf1	ATAC_nP_85170 (-22364)
Rpia	ATAC_nP_106754 (+42354)
Rpl10l	ATAC_nP_28740 (-54987)
Rpl11	ATAC_nP_92938 (-87098), ATAC_nP_92924 (-51766), ATAC_nP_92905 (+21728), ATAC_nP_92904 (+22069), ATAC_nP_92903 (+22214)
Rpl14	ATAC_nP_137073 (+30550), ATAC_nP_137078 (+47958), ATAC_nP_137079 (+48249)
Rpl19	ATAC_nP_23875 (+9200)
Rpl37a	ATAC_nP_2863 (+67728), ATAC_nP_2872 (+93958), ATAC_nP_2877 (+95258)
Rpl7a-ps3	ATAC_nP_44987 (-24511)
Rplp0	ATAC_nP_100454 (-35393), ATAC_nP_100455 (-35205)
Rprm	ATAC_nP_70739 (-73334)
Rps16	ATAC_nP_112737 (+7503)
Rps21	ATAC_nP_78369 (-29877)
Rps24	ATAC_nP_39382 (+88903)
Rps26	ATAC_nP_17082 (-15527)
Rps27a	ATAC_nP_18635 (-55627)
Rps6ka1	ATAC_nP_92563 (-23397), ATAC_nP_92562 (-23314)
Rps6ka2	ATAC_nP_54146 (+6348), ATAC_nP_54147 (+6481), ATAC_nP_54152 (+27853), ATAC_nP_54153 (+28166), ATAC_nP_54159 (+92082)
Rpusd4	ATAC_nP_131463 (+92059)
Rras	ATAC_nP_113764 (+33135)
Rras2	ATAC_nP_117396 (-63889)
Rreb1	ATAC_nP_34140 (+4780), ATAC_nP_34141 (+4912)
Rrp8	ATAC_nP_116879 (-1853)
Rspo1	ATAC_nP_91431 (-21110)
Rtbdn	ATAC_nP_125384 (-1200)
Rtdr1	ATAC_nP_13530 (+29623)
Rtn2	ATAC_nP_112209 (+18148), ATAC_nP_112213 (+26047)
Rtn4	ATAC_nP_18635 (-89211), ATAC_nP_18650 (+86713)
Rtn4rl2	ATAC_nP_72088 (+35366)
Rtp1	ATAC_nP_50642 (+68671)
Rtp3	ATAC_nP_136407 (-5259)
Rufy3	ATAC_nP_98529 (-24431), ATAC_nP_98530 (-24330)
Rxfp2	ATAC_nP_103725 (-53827)
Rybp	ATAC_nP_108517 (+74399), ATAC_nP_108516 (+74563)
Ryk	ATAC_nP_135778 (-67815)
S100a10	ATAC_nP_82125 (-17733)
S100a11	ATAC_nP_82125 (+16859)
S1pr3	ATAC_nP_34896 (-93951), ATAC_nP_34897 (-93734)
Sall1	ATAC_nP_125831 (-99958), ATAC_nP_125795 (+41850), ATAC_nP_125794 (+41975)
Sall3	ATAC_nP_63904 (+26434)
Sall4	ATAC_nP_77527 (-40692), ATAC_nP_77526 (-40564), ATAC_nP_77511 (+4734)
Samd4b	ATAC_nP_112789 (+10333)
Sap18	ATAC_nP_41082 (-44607), ATAC_nP_41083 (-44380)
Sat1	ATAC_nP_139656 (+7606)
Satb1	ATAC_nP_57435 (+41810)
Scarb1	ATAC_nP_101527 (+1887)
Scd2	ATAC_nP_66608 (-45279), ATAC_nP_66612 (-26752), ATAC_nP_66613 (-26571), ATAC_nP_66616 (-12868), ATAC_nP_66617 (-12758), ATAC_nP_66618 (-12617), ATAC_nP_66619 (-9368), ATAC_nP_66620 (-9084), ATAC_nP_66625 (+20982)
Scd3	ATAC_nP_66608 (+45109), ATAC_nP_66612 (+63636), ATAC_nP_66613 (+63817), ATAC_nP_66616 (+77520), ATAC_nP_66617 (+77630), ATAC_nP_66618 (+77771), ATAC_nP_66619 (+81020), ATAC_nP_66620 (+81304)
Scd4	ATAC_nP_66625 (-18434)
Scel	ATAC_nP_43077 (-66453), ATAC_nP_43082 (-12855), ATAC_nP_43083 (-12512), ATAC_nP_43084 (-12232)
Scn2a1	ATAC_nP_71190 (+47666)
Scnn1a	ATAC_nP_109904 (+9810)
Scnn1b	ATAC_nP_117873 (+66447)
Scp2	ATAC_nP_90283 (+47101)
Scrn1	ATAC_nP_106169 (+81163)
Scrn2	ATAC_nP_23656 (-4015)
Sde2	ATAC_nP_8909 (+26880), ATAC_nP_8910 (+37614)
Sdk2	ATAC_nP_25417 (+75463), ATAC_nP_25416 (+75676)
Sec16a	ATAC_nP_68934 (-14398)
Sec22b	ATAC_nP_82516 (+38631)
Sec24d	ATAC_nP_83863 (+46690)
Sele	ATAC_nP_7623 (-49005)
Selplg	ATAC_nP_100183 (-70765)
Sema3e	ATAC_nP_95368 (-50461), ATAC_nP_95373 (-32066), ATAC_nP_95383 (+14010)
Sema4a	ATAC_nP_81709 (+18737), ATAC_nP_81708 (+18896)
Sema4c	ATAC_nP_1273 (-22706)
Sema6a	ATAC_nP_61965 (-92944), ATAC_nP_61964 (-64768), ATAC_nP_61963 (-64616)
Sema6d	ATAC_nP_73980 (+30103), ATAC_nP_73981 (+30385)
2015-09-01	ATAC_nP_85014 (+46748)
Sepsecs	ATAC_nP_97209 (+64886)
2008-09-01	ATAC_nP_19909 (-19026)
2009-09-01	ATAC_nP_25924 (+67923), ATAC_nP_25925 (+78481), ATAC_nP_25926 (+78664), ATAC_nP_25927 (+78824)
Serbp1	ATAC_nP_106648 (-71753), ATAC_nP_106649 (-71481), ATAC_nP_106675 (+92937), ATAC_nP_106676 (+93467)
Serpina10	ATAC_nP_31034 (+30873), ATAC_nP_31032 (+32014), ATAC_nP_31029 (+61306), ATAC_nP_31028 (+61406), ATAC_nP_31027 (+61578), ATAC_nP_31022 (+67060), ATAC_nP_31021 (+67194)
Serpina3n	ATAC_nP_31092 (+60343), ATAC_nP_31093 (+60465)
Serpinb11	ATAC_nP_4575 (+52828)
Serpinb1b	ATAC_nP_33899 (-3600), ATAC_nP_33900 (-3290)
Serpinb2	ATAC_nP_4577 (-23032), ATAC_nP_4578 (-22915)
Serpinb7	ATAC_nP_4575 (-7932), ATAC_nP_4577 (+65776), ATAC_nP_4578 (+65893)
Serpinb9b	ATAC_nP_33899 (+53109), ATAC_nP_33900 (+53419)
Serpinb9d	ATAC_nP_33903 (+12727)
Serpinb9e	ATAC_nP_33903 (-43926)
Serpine1	ATAC_nP_102485 (-7809)
Serpine3	ATAC_nP_41337 (-37487), ATAC_nP_41338 (-37385), ATAC_nP_41339 (-37273)
Serpinh1	ATAC_nP_116514 (-7084)
Sertad1	ATAC_nP_112673 (-5212), ATAC_nP_112675 (+4001)
Sertad2	ATAC_nP_18220 (-10646)
Sertad3	ATAC_nP_112673 (+7930)
Sertad4	ATAC_nP_9878 (+1445)
Sesn3	ATAC_nP_130368 (-31141), ATAC_nP_130369 (-31036), ATAC_nP_130370 (-30937)
Setd4	ATAC_nP_53498 (+70369)
Sez6l	ATAC_nP_100011 (-86672), ATAC_nP_100009 (-79784)
Sf3a3	ATAC_nP_91404 (-5950), ATAC_nP_91405 (-5835), ATAC_nP_91406 (-5589)
Sfn	ATAC_nP_92484 (+2285)
Sfswap	ATAC_nP_101801 (-45838), ATAC_nP_101802 (-45572)
Sfxn3	ATAC_nP_66739 (+10779), ATAC_nP_66740 (+10989), ATAC_nP_66741 (+11130)
Sgce	ATAC_nP_103921 (+37945), ATAC_nP_103920 (+38078)
Sgms1	ATAC_nP_65929 (+26615)
Sgpp2	ATAC_nP_3271 (+78645)
Sgsm1	ATAC_nP_100085 (+14897)
Sh2b3	ATAC_nP_101124 (-1606)
[truncated: 585 more rows]

## Sheet: ATAC_peaks_d0_vs_d5FS_down
# GREAT version 3.0.0	Species assembly: mm10	Association rule: Two nearest genes: 1000000 bp max extension, curated regulatory domains included
Gene	DARs
0610007P14Rik	ATAC_nP_30059 (+70944), ATAC_nP_30058 (+71230)
0610009B22Rik	ATAC_nP_19747 (-14644)
0610010F05Rik	ATAC_nP_18426 (-24858), ATAC_nP_18425 (+46825)
0610012H03Rik	ATAC_nP_72970 (-41619)
0610040J01Rik	ATAC_nP_97494 (+59500), ATAC_nP_97495 (+62464), ATAC_nP_97496 (+62592), ATAC_nP_97498 (+97812), ATAC_nP_97500 (+111271)
1110001A16Rik	ATAC_nP_58809 (-2394)
1110001J03Rik	ATAC_nP_105325 (-9489)
1110002E22Rik	ATAC_nP_84673 (-73994), ATAC_nP_84679 (-23346), ATAC_nP_84680 (-23164), ATAC_nP_84681 (-23017), ATAC_nP_84682 (-22394)
1110002L01Rik	ATAC_nP_26609 (+38681)
1110008E08Rik	ATAC_nP_53221 (-78307), ATAC_nP_53234 (-8222), ATAC_nP_53239 (+147549)
1110008J03Rik	ATAC_nP_101017 (+5570)
1110032F04Rik	ATAC_nP_80917 (-148772), ATAC_nP_80922 (+27796)
1110034G24Rik	ATAC_nP_74511 (-72419), ATAC_nP_74518 (+1654), ATAC_nP_74519 (+2329), ATAC_nP_74522 (+11344), ATAC_nP_74523 (+11537)
1110037F02Rik	ATAC_nP_86190 (+6776), ATAC_nP_86191 (+59994)
1110057K04Rik	ATAC_nP_26802 (+85175)
1110058L19Rik	ATAC_nP_868 (-37521), ATAC_nP_864 (+37056), ATAC_nP_863 (+37174), ATAC_nP_862 (+37236), ATAC_nP_861 (+37543)
1190002N15Rik	ATAC_nP_135269 (-124133), ATAC_nP_135268 (-123965), ATAC_nP_135267 (-123773), ATAC_nP_135248 (+403568)
1190003K10Rik	ATAC_nP_35797 (-151558), ATAC_nP_35794 (-68179), ATAC_nP_35789 (+38620)
1200011I18Rik	ATAC_nP_42162 (+25604), ATAC_nP_42161 (+29253)
1200014J11Rik	ATAC_nP_21460 (-6900)
1500009L16Rik	ATAC_nP_14466 (+695628)
1500015O10Rik	ATAC_nP_1658 (-159347), ATAC_nP_1659 (-159256)
1500035N22Rik	ATAC_nP_95888 (+1050), ATAC_nP_95889 (+1205)
1600002H07Rik	ATAC_nP_55017 (-23712), ATAC_nP_55016 (-7368)
1600012P17Rik	ATAC_nP_7330 (-155030), ATAC_nP_7327 (+2210)
1600014C10Rik	ATAC_nP_113453 (+8556)
1600014C23Rik	ATAC_nP_56838 (-89854)
1600014K23Rik	ATAC_nP_138544 (-806505), ATAC_nP_138545 (-806399), ATAC_nP_138546 (-806124), ATAC_nP_138547 (-805573), ATAC_nP_138557 (-172577), ATAC_nP_138558 (-171907), ATAC_nP_138563 (+19759), ATAC_nP_138564 (+20002), ATAC_nP_138567 (+316757)
1700001G17Rik	ATAC_nP_1038 (+14815)
1700001J03Rik	ATAC_nP_103336 (-15452)
1700001K19Rik	ATAC_nP_31668 (+4801), ATAC_nP_31667 (+4900)
1700001L19Rik	ATAC_nP_35895 (+45632)
1700003H04Rik	ATAC_nP_83918 (-132470), ATAC_nP_83917 (-29060), ATAC_nP_83916 (-25289), ATAC_nP_83915 (-25073), ATAC_nP_83914 (-21430), ATAC_nP_83911 (+8343), ATAC_nP_83910 (+8859), ATAC_nP_83906 (+140311)
1700006A11Rik	ATAC_nP_83911 (-146709), ATAC_nP_83910 (-146193), ATAC_nP_83906 (-14741)
1700007B14Rik	ATAC_nP_124567 (-129970), ATAC_nP_124569 (-127852), ATAC_nP_124574 (-32802), ATAC_nP_124575 (-32661), ATAC_nP_124578 (+40805), ATAC_nP_124579 (+40992), ATAC_nP_124583 (+139521), ATAC_nP_124585 (+188544), ATAC_nP_124591 (+307062), ATAC_nP_124592 (+320666), ATAC_nP_124601 (+568185), ATAC_nP_124602 (+568275), ATAC_nP_124608 (+738946)
1700007G11Rik	ATAC_nP_98962 (+54966), ATAC_nP_98965 (+109490), ATAC_nP_98966 (+109573)
1700008F21Rik	ATAC_nP_129937 (+2990), ATAC_nP_129941 (+48961), ATAC_nP_129942 (+49154), ATAC_nP_129943 (+57198)
1700008P02Rik	ATAC_nP_78622 (-546375), ATAC_nP_78621 (-546240), ATAC_nP_78614 (-302826), ATAC_nP_78613 (-302465), ATAC_nP_78612 (-302233), ATAC_nP_78603 (+446534), ATAC_nP_78598 (+519339), ATAC_nP_78597 (+519480), ATAC_nP_78592 (+848959)
1700009N14Rik	ATAC_nP_86980 (-930947), ATAC_nP_86993 (+106217), ATAC_nP_86994 (+154812), ATAC_nP_86995 (+154923), ATAC_nP_86996 (+155039), ATAC_nP_86998 (+244933), ATAC_nP_86999 (+245269), ATAC_nP_87005 (+595655), ATAC_nP_87007 (+655988)
1700009P17Rik	ATAC_nP_8132 (-24405), ATAC_nP_8154 (+15996), ATAC_nP_8155 (+16141)
1700010I14Rik	ATAC_nP_54261 (+214196), ATAC_nP_54262 (+214367)
1700010L04Rik	ATAC_nP_115738 (-126480), ATAC_nP_115739 (-102434), ATAC_nP_115744 (-66567), ATAC_nP_115745 (-66462), ATAC_nP_115746 (-66390), ATAC_nP_115749 (-42713), ATAC_nP_115750 (-42638), ATAC_nP_115751 (-39644), ATAC_nP_115752 (-39275), ATAC_nP_115754 (-9237), ATAC_nP_115755 (-9012)
1700011H14Rik	ATAC_nP_40575 (-42156), ATAC_nP_40574 (-30117)
1700011I03Rik	ATAC_nP_62391 (+137743), ATAC_nP_62392 (+137840), ATAC_nP_62393 (+138052), ATAC_nP_62394 (+138147), ATAC_nP_62398 (+273021), ATAC_nP_62399 (+273145), ATAC_nP_62400 (+294077)
1700011L22Rik	ATAC_nP_124829 (+168263), ATAC_nP_124828 (+169190)
1700012A03Rik	ATAC_nP_105021 (-101973), ATAC_nP_105022 (-101867)
1700012B07Rik	ATAC_nP_25143 (-58884), ATAC_nP_25137 (-25705), ATAC_nP_25134 (+76356)
1700015E13Rik	ATAC_nP_8065 (+153467)
1700015F17Rik	ATAC_nP_95168 (-28869), ATAC_nP_95167 (-28654), ATAC_nP_95166 (-25545), ATAC_nP_95161 (-7488)
1700015G11Rik	ATAC_nP_114300 (-900502), ATAC_nP_114299 (-716632), ATAC_nP_114295 (-495162)
1700016C15Rik	ATAC_nP_8598 (-269141), ATAC_nP_8602 (-122188)
1700016H13Rik	ATAC_nP_99280 (-69000), ATAC_nP_99279 (-68855), ATAC_nP_99278 (-68723), ATAC_nP_99277 (-68514), ATAC_nP_99276 (-68414), ATAC_nP_99273 (-53271), ATAC_nP_99272 (-53133), ATAC_nP_99271 (-53059), ATAC_nP_99270 (-50076)
1700017B05Rik	ATAC_nP_132940 (+7562)
1700017N19Rik	ATAC_nP_15395 (+561452), ATAC_nP_15396 (+574583), ATAC_nP_15397 (+574920)
1700018A14Rik	ATAC_nP_61877 (-570352), ATAC_nP_61878 (-570203), ATAC_nP_61879 (-570093)
1700018B24Rik	ATAC_nP_80037 (-302865), ATAC_nP_80027 (+540042), ATAC_nP_80026 (+540281)
1700018F24Rik	ATAC_nP_103298 (+16410), ATAC_nP_103299 (+16717)
1700019A02Rik	ATAC_nP_1932 (-22714)
1700019B03Rik	ATAC_nP_119722 (+5388), ATAC_nP_119723 (+5527)
1700019D03Rik	ATAC_nP_1921 (+33245)
1700019G17Rik	ATAC_nP_107503 (+15809)
1700019M22Rik	ATAC_nP_30550 (-570232), ATAC_nP_30549 (-531426), ATAC_nP_30541 (+233938)
1700019O17Rik	ATAC_nP_3669 (+46558)
1700021F05Rik	ATAC_nP_11986 (-19901)
1700021P04Rik	ATAC_nP_65518 (-135), ATAC_nP_65519 (+8472), ATAC_nP_65525 (+99579), ATAC_nP_65528 (+112146), ATAC_nP_65529 (+153221), ATAC_nP_65530 (+159078)
1700023F06Rik	ATAC_nP_24507 (+33505)
1700024P04Rik	ATAC_nP_37367 (-113364), ATAC_nP_37352 (-44745), ATAC_nP_37351 (-44596), ATAC_nP_37349 (-34501)
1700025G04Rik	ATAC_nP_6767 (-151679), ATAC_nP_6761 (+19718), ATAC_nP_6753 (+112422), ATAC_nP_6748 (+205067), ATAC_nP_6747 (+209355), ATAC_nP_6746 (+210640)
1700026D08Rik	ATAC_nP_115810 (-84276)
1700029F12Rik	ATAC_nP_37142 (-30617), ATAC_nP_37141 (-30451)
1700029P11Rik	ATAC_nP_47405 (-12053)
1700030J22Rik	ATAC_nP_128150 (+3668)
1700030K09Rik	ATAC_nP_124370 (+6553)
1700034H15Rik	ATAC_nP_9804 (-39107), ATAC_nP_9803 (-38908), ATAC_nP_9801 (-23237), ATAC_nP_9800 (-23106)
1700034J04Rik	ATAC_nP_26931 (+5523)
1700037H04Rik	ATAC_nP_74403 (+7597), ATAC_nP_74402 (+14834), ATAC_nP_74401 (+15079)
1700052N19Rik	ATAC_nP_10157 (+26552), ATAC_nP_10163 (+53999), ATAC_nP_10164 (+54701), ATAC_nP_10166 (+60647)
1700060C20Rik	ATAC_nP_76389 (-37119)
1700061G19Rik	ATAC_nP_57714 (+2029), ATAC_nP_57715 (+8482), ATAC_nP_57717 (+27008)
1700061I17Rik	ATAC_nP_83528 (-233371), ATAC_nP_83527 (-233124), ATAC_nP_83520 (-15427), ATAC_nP_83519 (-15199), ATAC_nP_83517 (+9767), ATAC_nP_83516 (+9860), ATAC_nP_83515 (+9955)
1700063H04Rik	ATAC_nP_109621 (-45465), ATAC_nP_109622 (-35059), ATAC_nP_109623 (-25467), ATAC_nP_109624 (-25341), ATAC_nP_109625 (-25167), ATAC_nP_109636 (+48041), ATAC_nP_109637 (+78335)
1700065I17Rik	ATAC_nP_62332 (+87255), ATAC_nP_62334 (+88216), ATAC_nP_62337 (+100270)
1700066M21Rik	ATAC_nP_2088 (-96001), ATAC_nP_2091 (-33808)
1700084C01Rik	ATAC_nP_8025 (-94022), ATAC_nP_8026 (-93936), ATAC_nP_8035 (+21862), ATAC_nP_8036 (+22178)
1700084M14Rik	ATAC_nP_138606 (+367158)
1700086D15Rik	ATAC_nP_20781 (+49562), ATAC_nP_20780 (+49682)
1700086L19Rik	ATAC_nP_29193 (-182555), ATAC_nP_29194 (-182330), ATAC_nP_29195 (-17512)
1700093K21Rik	ATAC_nP_18425 (-62260)
1700101G07Rik	ATAC_nP_77566 (-622383), ATAC_nP_77567 (-620006), ATAC_nP_77568 (-619636), ATAC_nP_77579 (-576380), ATAC_nP_77580 (-576121), ATAC_nP_77581 (-576057), ATAC_nP_77582 (-575368), ATAC_nP_77583 (-575273), ATAC_nP_77587 (-493558), ATAC_nP_77591 (-293011), ATAC_nP_77594 (-277499)
1700104B16Rik	ATAC_nP_121799 (+65916)
1700106J16Rik	ATAC_nP_22934 (+110539), ATAC_nP_22951 (+249985), ATAC_nP_22968 (+289295), ATAC_nP_22969 (+289415), ATAC_nP_22970 (+289501), ATAC_nP_22971 (+289615), ATAC_nP_22975 (+305683), ATAC_nP_22984 (+376986), ATAC_nP_22985 (+377207), ATAC_nP_22990 (+395945), ATAC_nP_22991 (+396217), ATAC_nP_22992 (+396406)
1700109H08Rik	ATAC_nP_95097 (+5622), ATAC_nP_95098 (+6422), ATAC_nP_95099 (+6740), ATAC_nP_95101 (+18899)
1700110M21Rik	ATAC_nP_42981 (-360662), ATAC_nP_42979 (-316977), ATAC_nP_42971 (-260837), ATAC_nP_42968 (-179467), ATAC_nP_42967 (-174125), ATAC_nP_42957 (+397868), ATAC_nP_42945 (+740205), ATAC_nP_42940 (+810092), ATAC_nP_42935 (+838065), ATAC_nP_42934 (+848810)
1700120B22Rik	ATAC_nP_13015 (-122513), ATAC_nP_13014 (-122144), ATAC_nP_13013 (-121997), ATAC_nP_13011 (-104552), ATAC_nP_13010 (-104423), ATAC_nP_13007 (-103677), ATAC_nP_13006 (-102840), ATAC_nP_13005 (-91041), ATAC_nP_12998 (-15134)
1700123L14Rik	ATAC_nP_108285 (-880491), ATAC_nP_108284 (-880261), ATAC_nP_108273 (-429242), ATAC_nP_108271 (-386484), ATAC_nP_108268 (-293054), ATAC_nP_108267 (-291828), ATAC_nP_108266 (-291629), ATAC_nP_108262 (-130915), ATAC_nP_108259 (-121311), ATAC_nP_108257 (+27001)
1700128F08Rik	ATAC_nP_130150 (-23922), ATAC_nP_130151 (-23801), ATAC_nP_130152 (-23641), ATAC_nP_130153 (-23537), ATAC_nP_130159 (+241111), ATAC_nP_130160 (+241262), ATAC_nP_130161 (+241381), ATAC_nP_130164 (+311933), ATAC_nP_130165 (+312032)
1700129C05Rik	ATAC_nP_41132 (+116927)
1810011O10Rik	ATAC_nP_121197 (-132544), ATAC_nP_121196 (-132391), ATAC_nP_121195 (-132196), ATAC_nP_121194 (-127518), ATAC_nP_121193 (-127350), ATAC_nP_121177 (+11059), ATAC_nP_121176 (+11180), ATAC_nP_121175 (+11340)
1810013L24Rik	ATAC_nP_49718 (-71653), ATAC_nP_49725 (-59229), ATAC_nP_49726 (-58798), ATAC_nP_49727 (-51282), ATAC_nP_49728 (-51137), ATAC_nP_49729 (-48744), ATAC_nP_49730 (-46648), ATAC_nP_49731 (-42364), ATAC_nP_49738 (-37743), ATAC_nP_49742 (-19474), ATAC_nP_49743 (-19241), ATAC_nP_49744 (-19060), ATAC_nP_49754 (+253613), ATAC_nP_49755 (+253766), ATAC_nP_49764 (+454468)
1810037I17Rik	ATAC_nP_83828 (+11906), ATAC_nP_83829 (+12081), ATAC_nP_83830 (+12502), ATAC_nP_83831 (+12782), ATAC_nP_83832 (+13023)
1810043G02Rik	ATAC_nP_13784 (+16802)
2010106E10Rik	ATAC_nP_139069 (-15460)
2010107G12Rik	ATAC_nP_105165 (-49424), ATAC_nP_105154 (+36256)
2010109I03Rik	ATAC_nP_46619 (+8589)
2010111I01Rik	ATAC_nP_35655 (+51885), ATAC_nP_35656 (+57122), ATAC_nP_35668 (+156695), ATAC_nP_35669 (+156989)
2010300C02Rik	ATAC_nP_1362 (+44430)
2210010C04Rik	ATAC_nP_105522 (-112123)
2210016F16Rik	ATAC_nP_35446 (-9214)
2210016L21Rik	ATAC_nP_100345 (-10389)
2210404J11Rik	ATAC_nP_54587 (+18340), ATAC_nP_54609 (+165584), ATAC_nP_54610 (+165864)
2210408I21Rik	ATAC_nP_36323 (+402068), ATAC_nP_36324 (+402281), ATAC_nP_36326 (+553321)
2300002M23Rik	ATAC_nP_56355 (+26502), ATAC_nP_56356 (+26577)
2310001K24Rik	ATAC_nP_76712 (-8943)
2310003L06Rik	ATAC_nP_98515 (-176)
2310005G13Rik	ATAC_nP_52261 (-5148), ATAC_nP_52256 (+168550)
2310008H04Rik	ATAC_nP_50071 (+60124), ATAC_nP_50070 (+60211), ATAC_nP_50069 (+60596), ATAC_nP_50064 (+187895), ATAC_nP_50063 (+188061)
2310009B15Rik	ATAC_nP_6398 (-99902), ATAC_nP_6397 (-99733), ATAC_nP_6393 (-19740)
2310015B20Rik	ATAC_nP_13318 (-94454), ATAC_nP_13332 (+38575)
2310016G11Rik	ATAC_nP_113736 (+26221), ATAC_nP_113737 (+26470)
2310035C23Rik	ATAC_nP_4465 (+65601), ATAC_nP_4467 (+95193)
2310044G17Rik	ATAC_nP_30207 (-47832), ATAC_nP_30208 (-47662), ATAC_nP_30209 (-43431), ATAC_nP_30213 (-34812), ATAC_nP_30214 (-34467), ATAC_nP_30216 (-28275), ATAC_nP_30219 (-15900), ATAC_nP_30220 (-15796), ATAC_nP_30221 (-15723), ATAC_nP_30236 (+34037)
2310057J18Rik	ATAC_nP_11317 (-33413)
2310061I04Rik	ATAC_nP_56411 (+9300), ATAC_nP_56410 (+9504)
2310061N02Rik	ATAC_nP_53124 (-12317), ATAC_nP_53123 (-12195), ATAC_nP_53122 (-12106)
2410004B18Rik	ATAC_nP_85111 (+31072), ATAC_nP_85113 (+42565), ATAC_nP_85114 (+48488), ATAC_nP_85115 (+48595)
2410015M20Rik	ATAC_nP_57671 (+5982)
2410017I17Rik	ATAC_nP_56427 (+3506), ATAC_nP_56428 (+3760), ATAC_nP_56429 (+4021)
2410066E13Rik	ATAC_nP_106189 (-8686), ATAC_nP_106194 (+27151)
2410076I21Rik	ATAC_nP_133133 (+80138)
2410089E03Rik	ATAC_nP_44124 (-7278), ATAC_nP_44125 (-7099)
2410124H12Rik	ATAC_nP_53401 (-10077), ATAC_nP_53402 (-9742)
2410127L17Rik	ATAC_nP_65287 (+40218), ATAC_nP_65288 (+40380)
2410131K14Rik	ATAC_nP_100753 (+184041), ATAC_nP_100769 (+204192)
2410137M14Rik	ATAC_nP_56485 (+7582), ATAC_nP_56484 (+7796), ATAC_nP_56483 (+7969), ATAC_nP_56482 (+10555)
2510002D24Rik	ATAC_nP_50294 (+30483)
2610001J05Rik	ATAC_nP_104287 (-674945), ATAC_nP_104283 (-628693), ATAC_nP_104282 (-628500), ATAC_nP_104281 (-615310), ATAC_nP_104278 (-223721), ATAC_nP_104275 (+25299)
2610015P09Rik	ATAC_nP_51827 (+36726)
2610018G03Rik	ATAC_nP_138073 (-243712), ATAC_nP_138074 (-220841)
2610019F03Rik	ATAC_nP_120581 (-40559), ATAC_nP_120580 (-40434), ATAC_nP_120579 (-40155), ATAC_nP_120578 (-40077), ATAC_nP_120577 (-39989), ATAC_nP_120576 (-37966), ATAC_nP_120575 (-18517), ATAC_nP_120574 (-12611), ATAC_nP_120568 (+27101)
2610021A01Rik	ATAC_nP_113524 (-17135), ATAC_nP_113525 (-16951), ATAC_nP_113526 (-16693)
2610034B18Rik	ATAC_nP_115484 (-80278), ATAC_nP_115483 (-79998), ATAC_nP_115482 (-79681), ATAC_nP_115481 (-78710)
2610034M16Rik	ATAC_nP_57809 (+58303), ATAC_nP_57808 (+58442), ATAC_nP_57807 (+58565), ATAC_nP_57806 (+58924), ATAC_nP_57793 (+440112)
2610044O15Rik8	ATAC_nP_129951 (-46394), ATAC_nP_129946 (+10610), ATAC_nP_129945 (+10785), ATAC_nP_129944 (+75967)
2610203C22Rik	ATAC_nP_266 (-18357)
2610301B20Rik	ATAC_nP_86094 (-474671), ATAC_nP_86095 (-474574), ATAC_nP_86101 (-180612), ATAC_nP_86102 (-180133), ATAC_nP_86103 (-179941), ATAC_nP_86104 (-140033), ATAC_nP_86105 (-139943), ATAC_nP_86106 (-125413), ATAC_nP_86107 (-123947), ATAC_nP_86109 (-14094), ATAC_nP_86118 (+39372), ATAC_nP_86119 (+39481), ATAC_nP_86127 (+78915), ATAC_nP_86129 (+86424), ATAC_nP_86132 (+102216), ATAC_nP_86133 (+102314), ATAC…
2610303G11Rik	ATAC_nP_135482 (+63584)
2610305D13Rik	ATAC_nP_94022 (+40415), ATAC_nP_94021 (+44638)
2610528J11Rik	ATAC_nP_90933 (-9354)
2700029M09Rik	ATAC_nP_123346 (-232125), ATAC_nP_123348 (-231484), ATAC_nP_123349 (-231187), ATAC_nP_123367 (-32097), ATAC_nP_123376 (+78664), ATAC_nP_123377 (+78775), ATAC_nP_123379 (+86566)
2700062C07Rik	ATAC_nP_60772 (+45036)
2700073G19Rik	ATAC_nP_30288 (-26901)
2700089E24Rik	ATAC_nP_110379 (-20625), ATAC_nP_110380 (-20322), ATAC_nP_110382 (-12737)
2700094K13Rik	ATAC_nP_72065 (-1909), ATAC_nP_72063 (+10287)
2810004N23Rik	ATAC_nP_129402 (+32427)
2810007J24Rik	ATAC_nP_111901 (+46683), ATAC_nP_111900 (+47091), ATAC_nP_111899 (+125535)
2810032G03Rik	ATAC_nP_26772 (+959324)
2810407A14Rik	ATAC_nP_53093 (-29106)
2810407C02Rik	ATAC_nP_80490 (-39981), ATAC_nP_80491 (-39831)
2810474O19Rik	ATAC_nP_111461 (+2715), ATAC_nP_111462 (+2920)
2900011O08Rik	ATAC_nP_50004 (-35147)
2900055J20Rik	ATAC_nP_61682 (-31486), ATAC_nP_61683 (-28072), ATAC_nP_61684 (-23442), ATAC_nP_61685 (-23228), ATAC_nP_61687 (-21609)
2900060B14Rik	ATAC_nP_4806 (-22730), ATAC_nP_4805 (-22638), ATAC_nP_4801 (+35691), ATAC_nP_4800 (+55997)
3100002H09Rik	ATAC_nP_91332 (+556416), ATAC_nP_91318 (+681109)
3110001D03Rik	ATAC_nP_88762 (-885434), ATAC_nP_88761 (-885222), ATAC_nP_88756 (-736292), ATAC_nP_88755 (-736091), ATAC_nP_88737 (-22514), ATAC_nP_88736 (-22367), ATAC_nP_88734 (+11044), ATAC_nP_88720 (+868287), ATAC_nP_88719 (+868748), ATAC_nP_88717 (+910262), ATAC_nP_88716 (+910400), ATAC_nP_88715 (+910992)
3110018I06Rik	ATAC_nP_31379 (+39964), ATAC_nP_31395 (+426902), ATAC_nP_31396 (+427084), ATAC_nP_31397 (+428191), ATAC_nP_31398 (+428364)
3110021N24Rik	ATAC_nP_90317 (-84821), ATAC_nP_90318 (-84380), ATAC_nP_90319 (-83683)
3110035E14Rik	ATAC_nP_260 (-28892)
3110043O21Rik	ATAC_nP_86951 (-482355), ATAC_nP_86945 (-161508)
3110047P20Rik	ATAC_nP_97480 (-234859), ATAC_nP_97486 (-73917), ATAC_nP_97487 (-73836)
3110052M02Rik	ATAC_nP_54851 (-40019), ATAC_nP_54852 (-39770)
3110062M04Rik	ATAC_nP_105141 (+11125)
3110070M22Rik	ATAC_nP_38526 (+7002)
3222401L13Rik	ATAC_nP_61431 (+93600), ATAC_nP_61432 (+102206), ATAC_nP_61433 (+112393), ATAC_nP_61435 (+115758), ATAC_nP_61436 (+116155)
3300002I08Rik	ATAC_nP_75619 (-36746), ATAC_nP_75617 (+4848), ATAC_nP_75616 (+5054)
3632451O06Rik	ATAC_nP_40590 (+157116)
3830406C13Rik	ATAC_nP_38753 (-721203), ATAC_nP_38757 (-663702), ATAC_nP_38780 (-336588), ATAC_nP_38782 (-319707), ATAC_nP_38784 (-309291), ATAC_nP_38785 (-309164), ATAC_nP_38794 (-176607)
3830408C21Rik	ATAC_nP_37737 (+1990), ATAC_nP_37738 (+2241), ATAC_nP_37749 (+102207), ATAC_nP_37750 (+102487), ATAC_nP_37753 (+176138), ATAC_nP_37772 (+569217), ATAC_nP_37778 (+627335), ATAC_nP_37779 (+629650), ATAC_nP_37796 (+797001), ATAC_nP_37797 (+797147), ATAC_nP_37806 (+841372)
4632415L05Rik	ATAC_nP_79089 (-177568), ATAC_nP_79094 (+2454)
4632433K11Rik	ATAC_nP_111673 (-4871), ATAC_nP_111674 (-3995), ATAC_nP_111675 (-3185), ATAC_nP_111676 (-2731), ATAC_nP_111677 (-2445), ATAC_nP_111678 (-2301), ATAC_nP_111679 (-2213)
4732440D04Rik	ATAC_nP_140 (-67437), ATAC_nP_139 (-67232)
4732465J04Rik	ATAC_nP_15138 (-114641), ATAC_nP_15139 (-111518), ATAC_nP_15140 (-111334), ATAC_nP_15155 (+70267), ATAC_nP_15159 (+91302), ATAC_nP_15161 (+98849), ATAC_nP_15162 (+99161), ATAC_nP_15163 (+99695), ATAC_nP_15164 (+99835), ATAC_nP_15165 (+100931), ATAC_nP_15167 (+106070)
4833403I15Rik	ATAC_nP_61924 (+31467), ATAC_nP_61926 (+64148), ATAC_nP_61927 (+64520), ATAC_nP_61928 (+64682), ATAC_nP_61929 (+65152)
4833413E03Rik	ATAC_nP_55965 (-31139)
4833420G17Rik	ATAC_nP_38526 (+18622)
4833424O15Rik	ATAC_nP_83538 (+89055), ATAC_nP_83542 (+219208), ATAC_nP_83543 (+219293)
4921513D11Rik	ATAC_nP_58848 (+27612), ATAC_nP_58849 (+27698)
4921513I03Rik	ATAC_nP_16390 (-242828), ATAC_nP_16391 (-242590)
4921524J17Rik	ATAC_nP_125450 (-49342), ATAC_nP_125449 (-49154), ATAC_nP_125448 (-40616), ATAC_nP_125447 (-40475), ATAC_nP_125444 (-39992), ATAC_nP_125440 (-24510), ATAC_nP_125435 (-12517), ATAC_nP_125434 (-9099), ATAC_nP_125433 (-8856), ATAC_nP_125429 (+11288)
4921528I07Rik	ATAC_nP_136565 (+33581), ATAC_nP_136562 (+229444), ATAC_nP_136561 (+229620)
4921530D09Rik	ATAC_nP_68870 (+4369)
4921530L21Rik	ATAC_nP_42731 (-986417), ATAC_nP_42732 (-985999), ATAC_nP_42733 (-985830), ATAC_nP_42734 (-985718), ATAC_nP_42744 (-220242), ATAC_nP_42746 (-61798), ATAC_nP_42748 (-46964), ATAC_nP_42749 (-7019), ATAC_nP_42755 (+464632), ATAC_nP_42756 (+523836)
4921539E11Rik	ATAC_nP_89909 (+17723)
4922501C03Rik	ATAC_nP_135003 (-170713), ATAC_nP_134994 (+79529), ATAC_nP_134992 (+107324)
4922501L14Rik	ATAC_nP_85606 (-56305), ATAC_nP_85609 (-18719)
4922502B01Rik	ATAC_nP_127493 (-212387), ATAC_nP_127492 (-212173), ATAC_nP_127481 (-162166), ATAC_nP_127479 (-109403)
4922502B01Rik	ATAC_nP_127458 (+293716), ATAC_nP_127457 (+294065), ATAC_nP_127456 (+294319), ATAC_nP_127455 (+294530), ATAC_nP_127454 (+302479), ATAC_nP_127453 (+307406), ATAC_nP_127452 (+310459), ATAC_nP_127449 (+330284), ATAC_nP_127429 (+455750), ATAC_nP_127428 (+457562)
4922502D21Rik	ATAC_nP_110311 (-2612), ATAC_nP_110310 (-2197)
4930402K13Rik	ATAC_nP_137554 (-9421), ATAC_nP_137555 (-9298)
4930404A10Rik	ATAC_nP_19997 (-14806)
4930404H24Rik	ATAC_nP_75876 (-121755), ATAC_nP_75877 (-121666), ATAC_nP_75883 (-72195)
4930408O17Rik	ATAC_nP_31174 (+50572)
4930412D23Rik	ATAC_nP_139147 (-840140)
4930415F15Rik	ATAC_nP_17787 (+8466), ATAC_nP_17788 (+8845), ATAC_nP_17789 (+9041)
4930415L06Rik	ATAC_nP_138605 (-493562)
4930415O20Rik	ATAC_nP_48692 (+23287), ATAC_nP_48693 (+33403)
4930423O20Rik	ATAC_nP_52581 (-732179), ATAC_nP_52576 (-415904)
4930427A07Rik	ATAC_nP_32029 (+8365), ATAC_nP_32030 (+11861), ATAC_nP_32032 (+21108), ATAC_nP_32033 (+21321)
4930430O22Rik	ATAC_nP_100431 (-28494), ATAC_nP_100430 (-28264)
4930432K09Rik	ATAC_nP_98506 (+17463), ATAC_nP_98507 (+17558)
4930435H24Rik	ATAC_nP_97062 (-209116)
4930444G20Rik	ATAC_nP_10983 (+12562), ATAC_nP_10982 (+12684), ATAC_nP_10974 (+87022)
4930447A16Rik	ATAC_nP_45132 (-135543)
4930447C04Rik	ATAC_nP_29082 (+73431), ATAC_nP_29081 (+73546), ATAC_nP_29080 (+73691), ATAC_nP_29079 (+73874), ATAC_nP_29078 (+82297)
4930449A18Rik	ATAC_nP_80561 (+5464)
4930449E01Rik	ATAC_nP_43173 (-174970)
4930452B06Rik	ATAC_nP_38700 (-966504), ATAC_nP_38691 (-665498), ATAC_nP_38690 (-661218), ATAC_nP_38665 (+50452), ATAC_nP_38658 (+258865), ATAC_nP_38657 (+259006), ATAC_nP_38656 (+260090), ATAC_nP_38655 (+262727)
4930453N24Rik	ATAC_nP_52458 (+3972), ATAC_nP_52457 (+4069), ATAC_nP_52451 (+160767)
4930455H04Rik	ATAC_nP_83506 (-62167), ATAC_nP_83507 (-6717)
4930470P17Rik	ATAC_nP_77757 (+71956), ATAC_nP_77756 (+72083)
4930474N05Rik	ATAC_nP_40177 (+843154)
4930485B16Rik	ATAC_nP_14896 (+12104), ATAC_nP_14895 (+12343), ATAC_nP_14893 (+190742), ATAC_nP_14892 (+263187), ATAC_nP_14891 (+264396)
4930503L19Rik	ATAC_nP_63243 (-5552)
4930505A04Rik	ATAC_nP_18697 (-20312), ATAC_nP_18696 (-20132), ATAC_nP_18695 (-19882)
4930510E17Rik	ATAC_nP_132671 (-3862), ATAC_nP_132673 (+1151)
4930512B01Rik	ATAC_nP_28850 (-60773)
4930512M02Rik	ATAC_nP_17789 (+129517), ATAC_nP_17788 (+129713), ATAC_nP_17787 (+130092)
4930519P11Rik	ATAC_nP_76013 (-32061)
4930522L14Rik	ATAC_nP_99723 (-95732), ATAC_nP_99719 (-91191)
4930523C07Rik	ATAC_nP_7378 (-231053), ATAC_nP_7379 (-230056)
4930533K18Rik	ATAC_nP_13379 (-182104), ATAC_nP_13382 (-128913)
4930539E08Rik	ATAC_nP_55608 (+19006), ATAC_nP_55607 (+19944)
4930542C12Rik	ATAC_nP_134591 (-31494), ATAC_nP_134590 (-31314)
4930544D05Rik	ATAC_nP_21313 (-7419)
4930544G11Rik	ATAC_nP_106579 (-155957), ATAC_nP_106580 (-155762), ATAC_nP_106581 (-155147), ATAC_nP_106582 (-155076), ATAC_nP_106583 (-149911), ATAC_nP_106585 (-97745), ATAC_nP_106587 (-19261), ATAC_nP_106597 (+505811), ATAC_nP_106599 (+512246), ATAC_nP_106600 (+512696), ATAC_nP_106603 (+552924), ATAC_nP_106604 (+563974), ATAC_nP_106607 (+576806)
4930546C10Rik	ATAC_nP_63182 (-353499), ATAC_nP_63174 (-189114), ATAC_nP_63172 (+6052), ATAC_nP_63171 (+6703), ATAC_nP_63167 (+25806)
4930547C10Rik	ATAC_nP_87775 (-64083), ATAC_nP_87776 (-63849), ATAC_nP_87779 (+53482), ATAC_nP_87780 (+53618)
4930548G14Rik	ATAC_nP_45480 (-612934), ATAC_nP_45483 (-537990), ATAC_nP_45492 (+555112), ATAC_nP_45493 (+555517), ATAC_nP_45496 (+571483), ATAC_nP_45497 (+670561), ATAC_nP_45506 (+922757)
4930548H24Rik	ATAC_nP_96249 (+3284), ATAC_nP_96250 (+3469)
4930550C14Rik	ATAC_nP_132690 (+105491), ATAC_nP_132691 (+109047)
4930555F03Rik	ATAC_nP_122889 (-641854), ATAC_nP_122890 (-618767), ATAC_nP_122902 (-543278), ATAC_nP_122931 (+100207), ATAC_nP_122932 (+100299), ATAC_nP_122940 (+202676), ATAC_nP_122949 (+610329), ATAC_nP_122950 (+610725), ATAC_nP_122951 (+610943)
4930558K02Rik	ATAC_nP_7541 (-375347), ATAC_nP_7540 (-358752), ATAC_nP_7539 (-358625), ATAC_nP_7530 (-140912)
4930562F07Rik	ATAC_nP_7397 (-68273)
4930566N20Rik	ATAC_nP_85707 (-274251), ATAC_nP_85704 (-214714), ATAC_nP_85701 (-113411), ATAC_nP_85700 (-113168), ATAC_nP_85699 (-112440), ATAC_nP_85698 (-112308), ATAC_nP_85697 (-112077), ATAC_nP_85694 (-60104), ATAC_nP_85692 (-39659), ATAC_nP_85691 (-39560), ATAC_nP_85690 (-39501), ATAC_nP_85688 (+13305), ATAC_nP_85686 (+98694), ATAC_nP_85679 (+336926)
4930569F06Rik	ATAC_nP_100571 (-30796)
4930571K23Rik	ATAC_nP_118027 (+30049), ATAC_nP_118029 (+37517)
4930572O03Rik	ATAC_nP_95419 (-13972)
4930578C19Rik	ATAC_nP_137824 (-880443), ATAC_nP_137816 (-267231), ATAC_nP_137815 (-266771), ATAC_nP_137812 (+58779)
4930579C12Rik	ATAC_nP_135065 (-9463), ATAC_nP_135064 (-9234)
4930583I09Rik	ATAC_nP_58025 (-494886), ATAC_nP_58013 (-80882), ATAC_nP_58010 (-37936), ATAC_nP_58009 (-37784), ATAC_nP_58008 (-37671), ATAC_nP_58006 (+77971)
4930584F24Rik	ATAC_nP_95977 (-418283), ATAC_nP_95972 (-394489), ATAC_nP_95971 (-393993), ATAC_nP_95965 (-269379), ATAC_nP_95946 (+48756)
4930595M18Rik	ATAC_nP_138520 (+309687), ATAC_nP_138519 (+309768)
4930596D02Rik	ATAC_nP_40151 (+162152), ATAC_nP_40130 (+930166), ATAC_nP_40128 (+972778)
4930597O21Rik	ATAC_nP_106623 (-135205), ATAC_nP_106622 (-134141), ATAC_nP_106621 (-133501), ATAC_nP_106614 (-14674), ATAC_nP_106613 (-14548)
4931406C07Rik	ATAC_nP_130453 (-12060), ATAC_nP_130449 (-7570)
4931406P16Rik	ATAC_nP_113175 (-64130), ATAC_nP_113174 (-38615)
4931408C20Rik	ATAC_nP_941 (-345319), ATAC_nP_940 (-345112), ATAC_nP_935 (+162761), ATAC_nP_930 (+457613), ATAC_nP_927 (+798906), ATAC_nP_926 (+799161), ATAC_nP_925 (+799379)
4931414P19Rik	ATAC_nP_40831 (-7496)
4931417E11Rik	ATAC_nP_107012 (-289905), ATAC_nP_107011 (-289731), ATAC_nP_107003 (-16197), ATAC_nP_106999 (+100964), ATAC_nP_106992 (+204593)
4931423N10Rik	ATAC_nP_68730 (+17883)
4931429L15Rik	ATAC_nP_132289 (-262167), ATAC_nP_132288 (-261987)
4931429P17Rik	ATAC_nP_34742 (-234043)
4931440F15Rik	ATAC_nP_18662 (-135832), ATAC_nP_18647 (+76387), ATAC_nP_18646 (+91872), ATAC_nP_18645 (+111373), ATAC_nP_18644 (+111464)
4931440L10Rik	ATAC_nP_5913 (+14334), ATAC_nP_5912 (+14546)
4931440P22Rik	ATAC_nP_80774 (-128086), ATAC_nP_80771 (-119656), ATAC_nP_80768 (-113799)
4932411E22Rik	ATAC_nP_23087 (-217046), ATAC_nP_23086 (-216884), ATAC_nP_23069 (+26768), ATAC_nP_23068 (+27003)
4932414N04Rik	ATAC_nP_71290 (+159395)
4932415M13Rik	ATAC_nP_57518 (+80162)
4932442E05Rik	ATAC_nP_16248 (-399678), ATAC_nP_16249 (-399541), ATAC_nP_16250 (-399380)
4933400A11Rik	ATAC_nP_139990 (-64693)
4933402D24Rik	ATAC_nP_2472 (-129136)
4933402E13Rik	ATAC_nP_138290 (-563382), ATAC_nP_138291 (-563289), ATAC_nP_138292 (-563210), ATAC_nP_138294 (-559015)
4933402J07Rik	ATAC_nP_125664 (+374564)
4933402N22Rik	ATAC_nP_95303 (+221184)
4933402P03Rik	ATAC_nP_21240 (+1399)
4933405O20Rik	ATAC_nP_114267 (+856696)
4933406P04Rik	ATAC_nP_10862 (+47589), ATAC_nP_10861 (+47690), ATAC_nP_10847 (+158462)
4933412E24Rik	ATAC_nP_46035 (-538202), ATAC_nP_46030 (-458882), ATAC_nP_46029 (-458596), ATAC_nP_46021 (+32614), ATAC_nP_46015 (+188013), ATAC_nP_46012 (+193092)
4933415A04Rik	ATAC_nP_19295 (-1648), ATAC_nP_19296 (-1247)
4933415F23Rik	ATAC_nP_819 (-7025)
4933416C03Rik	ATAC_nP_16053 (-83508)
4933421I07Rik	ATAC_nP_113543 (-49616), ATAC_nP_113542 (-49374), ATAC_nP_113541 (-49035)
4933425L06Rik	ATAC_nP_37683 (+174523), ATAC_nP_37684 (+174754), ATAC_nP_37685 (+174930), ATAC_nP_37686 (+175121)
4933426M11Rik	ATAC_nP_29677 (+94833), ATAC_nP_29678 (+94912), ATAC_nP_29679 (+95060), ATAC_nP_29680 (+95161), ATAC_nP_29681 (+95337), ATAC_nP_29682 (+95564)
4933427D14Rik	ATAC_nP_21388 (+26959)
4933428G20Rik	ATAC_nP_23767 (-25078), ATAC_nP_23761 (-9549), ATAC_nP_23760 (-2275), ATAC_nP_23759 (-2163)
4933436I01Rik	ATAC_nP_138327 (-590947)
5031414D18Rik	ATAC_nP_42087 (+19600)
5031425E22Rik	ATAC_nP_95723 (+32175), ATAC_nP_95722 (+32413), ATAC_nP_95721 (+32573), ATAC_nP_95720 (+32748), ATAC_nP_95694 (+860796), ATAC_nP_95693 (+867873)
5033411D12Rik	ATAC_nP_33017 (+30016), ATAC_nP_33016 (+41791), ATAC_nP_33015 (+41902), ATAC_nP_33010 (+162538), ATAC_nP_33009 (+162799), ATAC_nP_33008 (+162874), ATAC_nP_33007 (+162962), ATAC_nP_33005 (+236595), ATAC_nP_32998 (+628932), ATAC_nP_32997 (+629042), ATAC_nP_32995 (+754757), ATAC_nP_32994 (+754878), ATAC_nP_32990 (+863802), ATAC_nP_32989 (+864162), ATAC_nP_32988 (+864249), ATAC_nP_32987 (+864324), AT…
5330417C22Rik	ATAC_nP_83205 (+84365)
5330417H12Rik	ATAC_nP_116953 (-66618), ATAC_nP_116952 (-62505), ATAC_nP_116951 (-60885), ATAC_nP_116949 (-55294), ATAC_nP_116948 (-55142), ATAC_nP_116943 (-23850)
5330426P16Rik	ATAC_nP_52115 (-4956)
5430401F13Rik	ATAC_nP_110366 (+72564)
5430403G16Rik	ATAC_nP_99706 (+7549), ATAC_nP_99705 (+7832)
5430419D17Rik	ATAC_nP_118529 (+123979)
5430427O19Rik	ATAC_nP_138572 (-44257), ATAC_nP_138573 (-41141), ATAC_nP_138576 (+146369), ATAC_nP_138577 (+146444)
5530400C23Rik	ATAC_nP_110390 (+21675), ATAC_nP_110391 (+21852), ATAC_nP_110392 (+22016), ATAC_nP_110393 (+22188)
5530401A14Rik	ATAC_nP_22261 (-244077), ATAC_nP_22262 (-243920)
5730460C07Rik	ATAC_nP_85542 (-40699), ATAC_nP_85541 (-40476), ATAC_nP_85540 (-39744), ATAC_nP_85539 (-39420)
5730508B09Rik	ATAC_nP_84098 (-43673), ATAC_nP_84097 (-43549), ATAC_nP_84092 (+27134), ATAC_nP_84089 (+42278), ATAC_nP_84088 (+42430), ATAC_nP_84085 (+44841), ATAC_nP_84084 (+45064), ATAC_nP_84083 (+45190)
5730522E02Rik	ATAC_nP_18544 (-396838), ATAC_nP_18542 (-358713), ATAC_nP_18541 (-358544), ATAC_nP_18539 (-358097), ATAC_nP_18538 (-357971), ATAC_nP_18535 (-332453), ATAC_nP_18534 (-328588), ATAC_nP_18533 (-316232), ATAC_nP_18531 (-223711), ATAC_nP_18530 (-223436), ATAC_nP_18526 (+16824), ATAC_nP_18525 (+16964), ATAC_nP_18517 (+279916), ATAC_nP_18516 (+296628), ATAC_nP_18515 (+296789), ATAC_nP_18513 (+333162), A…
5730522E02Rik	ATAC_nP_18549 (-159774), ATAC_nP_18544 (+43158), ATAC_nP_18542 (+81283), ATAC_nP_18541 (+81452), ATAC_nP_18539 (+81899), ATAC_nP_18538 (+82025), ATAC_nP_18535 (+107543), ATAC_nP_18534 (+111408), ATAC_nP_18533 (+123764), ATAC_nP_18531 (+216285), ATAC_nP_18530 (+216560)
5730559C18Rik	ATAC_nP_6186 (+13863)
5830411N06Rik	ATAC_nP_119158 (-12410)
5830418K08Rik	ATAC_nP_130465 (-144925), ATAC_nP_130464 (-144765), ATAC_nP_130459 (-114653), ATAC_nP_130453 (+39280), ATAC_nP_130449 (+43770)
5930403N24Rik	ATAC_nP_11594 (+73289), ATAC_nP_11595 (+91740), ATAC_nP_11596 (+91816), ATAC_nP_11607 (+238579), ATAC_nP_11608 (+238866), ATAC_nP_11615 (+412220), ATAC_nP_11616 (+419492), ATAC_nP_11619 (+527632), ATAC_nP_11625 (+702362), ATAC_nP_11626 (+702460)
5930422O12Rik	ATAC_nP_121763 (+14829), ATAC_nP_121764 (+15009), ATAC_nP_121765 (+15134)
6030452D12Rik	ATAC_nP_127155 (-69202), ATAC_nP_127156 (-69103), ATAC_nP_127160 (-49047), ATAC_nP_127161 (-48905), ATAC_nP_127164 (-46077)
6030458C11Rik	ATAC_nP_44348 (+11517)
6030469F06Rik	ATAC_nP_27572 (+40912), ATAC_nP_27573 (+41055), ATAC_nP_27576 (+49985), ATAC_nP_27578 (+54492), ATAC_nP_27579 (+54721)
6030498E09Rik	ATAC_nP_137947 (-41819)
6330403A02Rik	ATAC_nP_8854 (-49375)
6430503K07Rik	ATAC_nP_75400 (+2065), ATAC_nP_75414 (+105228), ATAC_nP_75415 (+105348), ATAC_nP_75416 (+105511), ATAC_nP_75417 (+105672), ATAC_nP_75418 (+106085)
6430573F11Rik	ATAC_nP_122158 (+63027), ATAC_nP_122164 (+79469), ATAC_nP_122165 (+79920), ATAC_nP_122166 (+81730), ATAC_nP_122167 (+81896), ATAC_nP_122168 (+82012), ATAC_nP_122170 (+89977), ATAC_nP_122171 (+90400), ATAC_nP_122172 (+90626), ATAC_nP_122173 (+90744), ATAC_nP_122174 (+90827), ATAC_nP_122178 (+101853), ATAC_nP_122183 (+123631), ATAC_nP_122184 (+123710), ATAC_nP_122185 (+123836), ATAC_nP_122186 (+124…
8430423G03Rik	ATAC_nP_103591 (-3252)
8430427H17Rik	ATAC_nP_75931 (-81950), ATAC_nP_75930 (-81874), ATAC_nP_75929 (-81725), ATAC_nP_75920 (-65160)
9030617O03Rik	ATAC_nP_30808 (+52805), ATAC_nP_30809 (+53030), ATAC_nP_30810 (+53268)
9030624J02Rik	ATAC_nP_117699 (+77747), ATAC_nP_117703 (+108789), ATAC_nP_117705 (+110909)
9130008F23Rik	ATAC_nP_56583 (-19550), ATAC_nP_56582 (-19335), ATAC_nP_56581 (-12901), ATAC_nP_56580 (-12802)
9130204L05Rik	ATAC_nP_82037 (-874075), ATAC_nP_82036 (-873978), ATAC_nP_82035 (-873377), ATAC_nP_82034 (-873253), ATAC_nP_82024 (+120777)
9130230L23Rik	ATAC_nP_97695 (-1209), ATAC_nP_97694 (-1044), ATAC_nP_97693 (+9400), ATAC_nP_97690 (+28282), ATAC_nP_97689 (+28431), ATAC_nP_97688 (+28564)
9230019H11Rik	ATAC_nP_10055 (+804), ATAC_nP_10057 (+52569), ATAC_nP_10058 (+52646), ATAC_nP_10063 (+72491), ATAC_nP_10064 (+72662)
9230102O04Rik	ATAC_nP_68086 (-76189), ATAC_nP_68081 (-20185)
9230109A22Rik	ATAC_nP_44558 (-254586), ATAC_nP_44554 (-227969), ATAC_nP_44546 (-183095), ATAC_nP_44545 (-146836), ATAC_nP_44530 (+812909)
9230110C19Rik	ATAC_nP_130145 (-30524), ATAC_nP_130144 (-24994)
9330101J02Rik	ATAC_nP_119097 (-82650)
9330159F19Rik	ATAC_nP_11327 (-14875), ATAC_nP_11328 (-14627), ATAC_nP_11329 (-14545), ATAC_nP_11330 (-14407)
9330182L06Rik	ATAC_nP_95264 (-100774), ATAC_nP_95273 (+161668), ATAC_nP_95282 (+424851), ATAC_nP_95283 (+424944), ATAC_nP_95284 (+425040)
9330182O14Rik	ATAC_nP_45321 (+20275), ATAC_nP_45328 (+484495), ATAC_nP_45329 (+485883)
9430015G10Rik	ATAC_nP_95069 (+78883), ATAC_nP_95070 (+79234)
9430020K01Rik	ATAC_nP_60020 (-230999), ATAC_nP_60021 (-230804), ATAC_nP_60022 (-230731), ATAC_nP_60023 (-230604), ATAC_nP_60029 (+225830)
9430023L20Rik	ATAC_nP_49142 (-6930), ATAC_nP_49143 (-6797)
9430069I07Rik	ATAC_nP_44901 (-11679)
9530002B09Rik	ATAC_nP_91188 (-666370), ATAC_nP_91189 (-659768)
9530003J23Rik	ATAC_nP_16132 (+8656)
9530068E07Rik	ATAC_nP_19830 (-8205), ATAC_nP_19834 (+3870), ATAC_nP_19838 (+115401)
9630014M24Rik	ATAC_nP_61574 (+1301), ATAC_nP_61575 (+27451), ATAC_nP_61576 (+27551), ATAC_nP_61580 (+34380), ATAC_nP_61581 (+34496), ATAC_nP_61582 (+34614), ATAC_nP_61583 (+35374), ATAC_nP_61584 (+35679), ATAC_nP_61612 (+302622)
9630033F20Rik	ATAC_nP_110063 (-21175), ATAC_nP_110062 (-21088), ATAC_nP_110061 (-20891), ATAC_nP_110058 (-5195), ATAC_nP_110053 (+27588)
9630041A04Rik	ATAC_nP_135715 (+267282)
9830147E19Rik	ATAC_nP_113549 (-37288), ATAC_nP_113548 (+49853)
9930022D16Rik	ATAC_nP_25105 (+6308)
A130050O07Rik	ATAC_nP_6286 (-885728), ATAC_nP_6287 (-876465), ATAC_nP_6288 (-876303), ATAC_nP_6289 (-875968), ATAC_nP_6293 (-753853), ATAC_nP_6294 (-753635), ATAC_nP_6295 (-721597), ATAC_nP_6301 (-701245), ATAC_nP_6308 (-597343), ATAC_nP_6311 (-549444), ATAC_nP_6312 (-540507), ATAC_nP_6313 (-537655), ATAC_nP_6318 (-270876), ATAC_nP_6319 (-270800), ATAC_nP_6320 (-258845), ATAC_nP_6321 (-232289), ATAC_nP_6323 (-…
A130051J06Rik	ATAC_nP_48462 (-466310), ATAC_nP_48460 (-453475), ATAC_nP_48459 (-453252), ATAC_nP_48458 (-452664), ATAC_nP_48457 (-445884), ATAC_nP_48451 (-407464), ATAC_nP_48450 (-407402), ATAC_nP_48445 (-389060), ATAC_nP_48444 (-388131), ATAC_nP_48443 (-387994), ATAC_nP_48442 (-387635), ATAC_nP_48432 (-340288), ATAC_nP_48431 (-340218), ATAC_nP_48412 (-36107), ATAC_nP_48411 (-36017), ATAC_nP_48409 (-29129), AT…
A1bg	ATAC_nP_46052 (+23453), ATAC_nP_46051 (+23588)
A230065N10Rik	ATAC_nP_116003 (-250892)
A2m	ATAC_nP_109598 (-107190), ATAC_nP_109600 (-101686)
A330008L17Rik	ATAC_nP_126709 (+127616), ATAC_nP_126710 (+127799), ATAC_nP_126715 (+218285), ATAC_nP_126716 (+224127), ATAC_nP_126717 (+247856), ATAC_nP_126718 (+261005), ATAC_nP_126723 (+348975), ATAC_nP_126724 (+487620), ATAC_nP_126731 (+944023)
A330017A19Rik	ATAC_nP_56975 (+44389)
A330021E22Rik	ATAC_nP_95177 (+45733)
A330041J22Rik	ATAC_nP_134961 (-43361)
A330050F15Rik	ATAC_nP_58308 (+339596), ATAC_nP_58309 (+347902), ATAC_nP_58318 (+601585), ATAC_nP_58319 (+601672), ATAC_nP_58326 (+964382), ATAC_nP_58327 (+964618)
A330070K13Rik	ATAC_nP_101914 (-792722), ATAC_nP_101907 (-710435), ATAC_nP_101906 (-710238), ATAC_nP_101899 (-628659), ATAC_nP_101892 (-566432), ATAC_nP_101891 (-566106)
A430005L14Rik	ATAC_nP_94766 (-397537), ATAC_nP_94779 (-323714)
A530021J07Rik	ATAC_nP_115764 (-195308), ATAC_nP_115765 (-195085), ATAC_nP_115766 (-194888), ATAC_nP_115770 (+37885), ATAC_nP_115773 (+58651), ATAC_nP_115775 (+89172), ATAC_nP_115779 (+148631), ATAC_nP_115780 (+148891), ATAC_nP_115783 (+228472), ATAC_nP_115784 (+234538)
A530053G22Rik	ATAC_nP_106444 (-243810), ATAC_nP_106443 (-243689), ATAC_nP_106442 (-243542), ATAC_nP_106441 (-238758), ATAC_nP_106436 (-97976), ATAC_nP_106435 (-8206), ATAC_nP_106434 (-7904), ATAC_nP_106433 (-7731), ATAC_nP_106431 (-6613), ATAC_nP_106430 (-5635), ATAC_nP_106429 (+39218), ATAC_nP_106428 (+39607), ATAC_nP_106427 (+39783), ATAC_nP_106426 (+39995), ATAC_nP_106425 (+58038)
A630001G21Rik	ATAC_nP_3578 (+75186)
A630081J09Rik	ATAC_nP_102503 (-56479)
A630095E13Rik	ATAC_nP_131504 (+69547)
A730017C20Rik	ATAC_nP_62446 (-35860), ATAC_nP_62447 (-35648), ATAC_nP_62448 (-35420), ATAC_nP_62449 (+13917)
A730018C14Rik	ATAC_nP_31877 (+249217)
A730020M07Rik	ATAC_nP_83690 (+42444), ATAC_nP_83689 (+53604), ATAC_nP_83688 (+53916), ATAC_nP_83685 (+64643), ATAC_nP_83684 (+66021), ATAC_nP_83683 (+66129), ATAC_nP_83682 (+66244), ATAC_nP_83681 (+66939), ATAC_nP_83680 (+67014), ATAC_nP_83678 (+83514), ATAC_nP_83677 (+83754), ATAC_nP_83676 (+84078), ATAC_nP_83675 (+84361)
A730045E13Rik	ATAC_nP_121145 (-128452), ATAC_nP_121175 (+253702), ATAC_nP_121176 (+253862), ATAC_nP_121177 (+253983)
A830005F24Rik	ATAC_nP_34767 (+52900)
A830018L16Rik	ATAC_nP_322 (-317282), ATAC_nP_323 (-317195), ATAC_nP_342 (-18546), ATAC_nP_343 (-18225)
A830018L16Rik	ATAC_nP_347 (+53014), ATAC_nP_348 (+53173), ATAC_nP_349 (+53263), ATAC_nP_350 (+87581), ATAC_nP_351 (+87672), ATAC_nP_365 (+958996)
A830031A19Rik	ATAC_nP_18443 (+16795), ATAC_nP_18441 (+28201)
A830080D01Rik	ATAC_nP_139732 (-24113), ATAC_nP_139733 (-22503), ATAC_nP_139734 (-22245), ATAC_nP_139735 (-22067), ATAC_nP_139736 (-21839), ATAC_nP_139737 (-9981), ATAC_nP_139738 (-9771), ATAC_nP_139743 (+36362)
A930002H24Rik	ATAC_nP_57954 (+30079), ATAC_nP_57953 (+34723), ATAC_nP_57952 (+37349), ATAC_nP_57950 (+50118), ATAC_nP_57949 (+50271), ATAC_nP_57937 (+302504), ATAC_nP_57936 (+329051), ATAC_nP_57935 (+329317), ATAC_nP_57934 (+329900), ATAC_nP_57933 (+330389), ATAC_nP_57932 (+330595)
A930005H10Rik	ATAC_nP_83435 (+29094), ATAC_nP_83433 (+50076), ATAC_nP_83432 (+50171), ATAC_nP_83425 (+169688)
A930009A15Rik	ATAC_nP_16021 (-101135), ATAC_nP_16022 (-100860)
A930011G23Rik	ATAC_nP_99030 (-228173), ATAC_nP_99024 (-174726), ATAC_nP_99006 (+144550), ATAC_nP_99003 (+187662), ATAC_nP_99002 (+187878)
A930018M24Rik	ATAC_nP_40625 (+996)
A930033H14Rik	ATAC_nP_13244 (+178245), ATAC_nP_13243 (+179444), ATAC_nP_13240 (+343500), ATAC_nP_13239 (+417400), ATAC_nP_13238 (+417490)
A930039A15Rik	ATAC_nP_6956 (+175254), ATAC_nP_6957 (+175614), ATAC_nP_6958 (+175775), ATAC_nP_6959 (+175893), ATAC_nP_6960 (+190953), ATAC_nP_6961 (+191191)
AA386476	ATAC_nP_122778 (+16430), ATAC_nP_122779 (+16643)
AA467197	ATAC_nP_73932 (+14418), ATAC_nP_73933 (+20268)
AA792892	ATAC_nP_98829 (+52456)
AB041803	ATAC_nP_104959 (-152920), ATAC_nP_104928 (+169386)
AI429214	ATAC_nP_122222 (+68686), ATAC_nP_122223 (+68887), ATAC_nP_122226 (+78794), ATAC_nP_122236 (+435475), ATAC_nP_122238 (+472224), ATAC_nP_122240 (+504137), ATAC_nP_122241 (+505027), ATAC_nP_122242 (+505243), ATAC_nP_122246 (+576486), ATAC_nP_122247 (+576696)
AI593442	ATAC_nP_132659 (+400971)
AI607873	ATAC_nP_8399 (+8678)
AI747448	ATAC_nP_85035 (-15243), ATAC_nP_85033 (-15001)
AI846148	ATAC_nP_64788 (+13275)
AI848285	ATAC_nP_47437 (+21681), ATAC_nP_47435 (+39655)
AI987944	ATAC_nP_113514 (-52604)
AK129341	ATAC_nP_130153 (-64058), ATAC_nP_130152 (-63954), ATAC_nP_130151 (-63794), ATAC_nP_130150 (-63673), ATAC_nP_130145 (+60947), ATAC_nP_130144 (+66477)
AU015836	ATAC_nP_138638 (+47257)
AU016765	ATAC_nP_58002 (-42448), ATAC_nP_57995 (+25762)
AU018091	ATAC_nP_111499 (-53118), ATAC_nP_111498 (-52840), ATAC_nP_111497 (-44581), ATAC_nP_111496 (-43116), ATAC_nP_111495 (-42986), ATAC_nP_111491 (-35041), ATAC_nP_111489 (-32355), ATAC_nP_111488 (-32141), ATAC_nP_111486 (-26843), ATAC_nP_111485 (-25428), ATAC_nP_111483 (-24374), ATAC_nP_111482 (-24189), ATAC_nP_111481 (-23937), ATAC_nP_111480 (-23000), ATAC_nP_111479 (-22938), ATAC_nP_111476 (+4035)
AU019823	ATAC_nP_132567 (-29707), ATAC_nP_132566 (-29495)
AU040320	ATAC_nP_91707 (+115031), ATAC_nP_91708 (+115163)
AW146154	ATAC_nP_113523 (-66842), ATAC_nP_113522 (-60999), ATAC_nP_113521 (-60731), ATAC_nP_113520 (-13057), ATAC_nP_113519 (-12548), ATAC_nP_113518 (-12458)
AW209491	ATAC_nP_32910 (+260742)
AW549877	ATAC_nP_43983 (-6445)
AW554918	ATAC_nP_60810 (+220337), ATAC_nP_60811 (+220769), ATAC_nP_60813 (+222380), ATAC_nP_60827 (+371695), ATAC_nP_60831 (+384445), ATAC_nP_60845 (+477018)
AY702102	ATAC_nP_77637 (-131396), ATAC_nP_77629 (+47956)
Aacs	ATAC_nP_101558 (+17048), ATAC_nP_101559 (+17287), ATAC_nP_101562 (+31992), ATAC_nP_101564 (+45288), ATAC_nP_101565 (+45497)
Aadat	ATAC_nP_123335 (+47131), ATAC_nP_123339 (+85335), ATAC_nP_123340 (+85799), ATAC_nP_123344 (+115633)
Aak1	ATAC_nP_107602 (+101458), ATAC_nP_107603 (+143438)
Aard	ATAC_nP_45605 (-39965), ATAC_nP_45606 (-39825), ATAC_nP_45607 (-37922), ATAC_nP_45608 (-37342), ATAC_nP_45609 (-26790), ATAC_nP_45610 (-26658), ATAC_nP_45611 (-26015)
Aasdhppt	ATAC_nP_129992 (+25151), ATAC_nP_129990 (+25541), ATAC_nP_129989 (+25753), ATAC_nP_129984 (+152997), ATAC_nP_129983 (+153272), ATAC_nP_129979 (+216841), ATAC_nP_129978 (+288938), ATAC_nP_129977 (+289150), ATAC_nP_129976 (+289319), ATAC_nP_129970 (+437239), ATAC_nP_129969 (+437361), ATAC_nP_129968 (+438015), ATAC_nP_129967 (+438162), ATAC_nP_129966 (+438748), ATAC_nP_129963 (+746122), ATAC_nP_1299…
Aass	ATAC_nP_104491 (+40616), ATAC_nP_104490 (+42120), ATAC_nP_104489 (+42358), ATAC_nP_104488 (+43476)
Abat	ATAC_nP_49699 (+19581)
Abca1	ATAC_nP_87821 (-194014), ATAC_nP_87820 (-180215), ATAC_nP_87819 (-179952), ATAC_nP_87818 (-179511), ATAC_nP_87817 (-179339), ATAC_nP_87816 (-179280), ATAC_nP_87814 (-167879), ATAC_nP_87813 (-167671), ATAC_nP_87812 (-167496), ATAC_nP_87810 (-76207), ATAC_nP_87809 (-76038), ATAC_nP_87808 (-75663), ATAC_nP_87807 (-72783)
Abca12	ATAC_nP_2757 (-136344), ATAC_nP_2756 (-136134), ATAC_nP_2755 (-116951), ATAC_nP_2748 (+296240)
Abca13	ATAC_nP_17707 (-69411), ATAC_nP_17711 (+57013), ATAC_nP_17712 (+57259), ATAC_nP_17715 (+126986), ATAC_nP_17718 (+223358), ATAC_nP_17720 (+323200), ATAC_nP_17730 (+532095), ATAC_nP_17736 (+712462), ATAC_nP_17737 (+712590), ATAC_nP_17738 (+712817), ATAC_nP_17740 (+769753), ATAC_nP_17741 (+776312), ATAC_nP_17742 (+791189), ATAC_nP_17743 (+791504), ATAC_nP_17747 (+859840), ATAC_nP_17748 (+896214), AT…
Abca14	ATAC_nP_117787 (+96895)
Abca15	ATAC_nP_117787 (-27825)
Abca4	ATAC_nP_83737 (+41074), ATAC_nP_83738 (+41450), ATAC_nP_83750 (+101110), ATAC_nP_83751 (+101247)
Abca5	ATAC_nP_25169 (-33939), ATAC_nP_25167 (-31871), ATAC_nP_25166 (-31783), ATAC_nP_25164 (-20290), ATAC_nP_25163 (-17632), ATAC_nP_25162 (+46882)
Abca6	ATAC_nP_25162 (-39020), ATAC_nP_25158 (+71245), ATAC_nP_25157 (+71459), ATAC_nP_25156 (+80362)
Abca8a	ATAC_nP_25154 (+26330), ATAC_nP_25152 (+42102)
Abca8b	ATAC_nP_25154 (-73762), ATAC_nP_25152 (-57990), ATAC_nP_25143 (+108915), ATAC_nP_25137 (+142094)
Abca9	ATAC_nP_25158 (-12335), ATAC_nP_25157 (-12121), ATAC_nP_25156 (-3218)
Abcb10	ATAC_nP_129291 (-29131), ATAC_nP_129288 (-11380), ATAC_nP_129287 (-11031), ATAC_nP_129286 (-10708), ATAC_nP_129285 (-10513), ATAC_nP_129279 (+28807)
Abcb1a	ATAC_nP_95233 (+52178)
Abcb1b	ATAC_nP_95233 (-85892), ATAC_nP_95242 (+39818)
Abcb4	ATAC_nP_95242 (-55756)
Abcb5	ATAC_nP_32378 (-261596), ATAC_nP_32368 (+35378), ATAC_nP_32366 (+39276), ATAC_nP_32364 (+48405), ATAC_nP_32362 (+55875), ATAC_nP_32361 (+82232)
Abcc12	ATAC_nP_125494 (+186679), ATAC_nP_125493 (+186806), ATAC_nP_125492 (+190592)
Abcc2	ATAC_nP_66559 (+66154), ATAC_nP_66574 (+108096), ATAC_nP_66575 (+108365)
Abcc4	ATAC_nP_43586 (-89454), ATAC_nP_43584 (-45573), ATAC_nP_43583 (-45106), ATAC_nP_43582 (-44310), ATAC_nP_43581 (-31329), ATAC_nP_43580 (-31220), ATAC_nP_43579 (-31130), ATAC_nP_43577 (-6863), ATAC_nP_43575 (+9155), ATAC_nP_43574 (+9386), ATAC_nP_43573 (+14507), ATAC_nP_43562 (+163122), ATAC_nP_43527 (+337013), ATAC_nP_43526 (+337237), ATAC_nP_43525 (+387442), ATAC_nP_43524 (+387559)
Abcc5	ATAC_nP_50344 (-53881), ATAC_nP_50343 (-49153)
Abcc9	ATAC_nP_111004 (-50966), ATAC_nP_111003 (-50727), ATAC_nP_111002 (-49487), ATAC_nP_111001 (-49207), ATAC_nP_110989 (+91612)
Abcd2	ATAC_nP_48155 (-7916), ATAC_nP_48154 (-7803), ATAC_nP_48153 (-7645), ATAC_nP_48141 (+135423), ATAC_nP_48140 (+135532)
Abcd3	ATAC_nP_83704 (+20921), ATAC_nP_83698 (+79205)
Abcf1	ATAC_nP_56416 (+29566), ATAC_nP_56415 (+30399)
Abcg8	ATAC_nP_59309 (+30874), ATAC_nP_59310 (+37884), ATAC_nP_59311 (+75474)
Abhd12	ATAC_nP_75655 (+67453), ATAC_nP_75654 (+67626)
Abhd17b	ATAC_nP_65363 (+60520), ATAC_nP_65365 (+70645), ATAC_nP_65369 (+84745)
Abhd2	ATAC_nP_115363 (-61859), ATAC_nP_115364 (-61625), ATAC_nP_115365 (-61560)
Abi1	ATAC_nP_68728 (+37079), ATAC_nP_68727 (+37334), ATAC_nP_68726 (+37462)
Abi3bp	ATAC_nP_52239 (-236536), ATAC_nP_52241 (+8786)
Abl2	ATAC_nP_7151 (-46273), ATAC_nP_7152 (-45967), ATAC_nP_7174 (+96160), ATAC_nP_7175 (+101545)
Ablim1	ATAC_nP_67576 (-142432)
Ablim2	ATAC_nP_96560 (+13181), ATAC_nP_96561 (+13283), ATAC_nP_96562 (+13415)
Ablim3	ATAC_nP_62677 (+92621)
Abo	ATAC_nP_68976 (-5931)
Abr	ATAC_nP_21727 (+52474)
Abra	ATAC_nP_45401 (-759917), ATAC_nP_45397 (-715631), ATAC_nP_45380 (-13262), ATAC_nP_45379 (-12979), ATAC_nP_45373 (+127333), ATAC_nP_45372 (+127651), ATAC_nP_45370 (+210715), ATAC_nP_45369 (+211165), ATAC_nP_45361 (+408032)
Abracl	ATAC_nP_10709 (-21428)
Abt1	ATAC_nP_33446 (+5981)
Acaa2	ATAC_nP_63391 (-136322), ATAC_nP_63396 (+27255), ATAC_nP_63405 (+126917), ATAC_nP_63407 (+128107), ATAC_nP_63408 (+128256), ATAC_nP_63409 (+128418), ATAC_nP_63410 (+128632)
Acad11	ATAC_nP_135893 (+35610)
Acad8	ATAC_nP_131003 (+51588)
Acadl	ATAC_nP_2616 (-49125)
Acadm	ATAC_nP_85547 (+7178)
Acan	ATAC_nP_115343 (-134679), ATAC_nP_115348 (-114101), ATAC_nP_115355 (+36335)
Acat1	ATAC_nP_132692 (+20601)
Acat2	ATAC_nP_54465 (-27575)
Acbd3	ATAC_nP_8891 (+57219), ATAC_nP_8896 (+78624)
Accsl	ATAC_nP_72562 (-17004)
Ace	ATAC_nP_24760 (-14904), ATAC_nP_24764 (+20864), ATAC_nP_24765 (+21089)
Ace3	ATAC_nP_24764 (-5866), ATAC_nP_24765 (-5641)
Acer2	ATAC_nP_89181 (+11608), ATAC_nP_89182 (+13635), ATAC_nP_89184 (+37390), ATAC_nP_89185 (+37703), ATAC_nP_89186 (+37966), ATAC_nP_89206 (+245589)
Ache	ATAC_nP_102503 (-19409)
Acly	ATAC_nP_24130 (-11177)
Acn9	ATAC_nP_104090 (+485781), ATAC_nP_104091 (+485924), ATAC_nP_104092 (+486413)
Acnat1	ATAC_nP_87716 (-16398)
Acnat2	ATAC_nP_87713 (+141850)
Aco1	ATAC_nP_86993 (-586569), ATAC_nP_86994 (-537974), ATAC_nP_86995 (-537863), ATAC_nP_86996 (-537747), ATAC_nP_86998 (-447853), ATAC_nP_86999 (-447517), ATAC_nP_87005 (-97131), ATAC_nP_87007 (-36798), ATAC_nP_87014 (+75493), ATAC_nP_87016 (+77827), ATAC_nP_87017 (+78133)
Acot10	ATAC_nP_44465 (+677202), ATAC_nP_44464 (+681195), ATAC_nP_44463 (+681398), ATAC_nP_44462 (+681568), ATAC_nP_44461 (+681772), ATAC_nP_44460 (+802453), ATAC_nP_44459 (+802694)
Acot11	ATAC_nP_90159 (-54485)
Acot12	ATAC_nP_36839 (-17723)
Acoxl	ATAC_nP_74144 (-15001), ATAC_nP_74145 (-14919)
Acp2	ATAC_nP_72275 (+3975), ATAC_nP_72276 (+17737)
Acpl2	ATAC_nP_135419 (+55626), ATAC_nP_135418 (+64446)
Acpp	ATAC_nP_135922 (-24056)
Acr	ATAC_nP_48071 (-61284), ATAC_nP_48077 (-35574), ATAC_nP_48078 (-35496), ATAC_nP_48079 (-35416), ATAC_nP_48082 (-20395), ATAC_nP_48083 (-20079), ATAC_nP_48085 (-11537), ATAC_nP_48086 (-11465), ATAC_nP_48087 (-11393)
Acrv1	ATAC_nP_131506 (+23796)
Acsbg2	ATAC_nP_57713 (+3682), ATAC_nP_57712 (+4688), ATAC_nP_57711 (+4844), ATAC_nP_57706 (+33766), ATAC_nP_57705 (+40808)
Acsl3	ATAC_nP_3280 (-125502)
Acsl4	ATAC_nP_139400 (-161221)
Acsl6	ATAC_nP_19997 (+51644)
Acsm2	ATAC_nP_117750 (-8693)
Acsm5	ATAC_nP_117750 (+19472)
Acss1	ATAC_nP_75633 (+10544), ATAC_nP_75632 (+10808), ATAC_nP_75631 (+17378), ATAC_nP_75629 (+23874), ATAC_nP_75628 (+24124), ATAC_nP_75627 (+30074), ATAC_nP_75626 (+30364), ATAC_nP_75625 (+30721)
Acss3	ATAC_nP_15549 (+513775), ATAC_nP_15548 (+514023), ATAC_nP_15547 (+514167)
Acta2	ATAC_nP_66000 (+32387)
Actb	ATAC_nP_103093 (-17138)
Actbl2	ATAC_nP_37986 (-824259), ATAC_nP_37987 (-818236), ATAC_nP_37988 (-809649), ATAC_nP_37997 (-424808), ATAC_nP_38009 (+71953), ATAC_nP_38014 (+118996), ATAC_nP_38015 (+119180), ATAC_nP_38016 (+138539), ATAC_nP_38017 (+138621), ATAC_nP_38025 (+159648), ATAC_nP_38028 (+163297), ATAC_nP_38029 (+164046)
Actl6a	ATAC_nP_79543 (-78108), ATAC_nP_79549 (+22263)
Actn1	ATAC_nP_29582 (+143333), ATAC_nP_29581 (+143490)
Actn4	ATAC_nP_112847 (+23481)
Actr2	ATAC_nP_18174 (-39320), ATAC_nP_18173 (-35018), ATAC_nP_18169 (-27677), ATAC_nP_18168 (-27077), ATAC_nP_18166 (-14383), ATAC_nP_18165 (-10556), ATAC_nP_18164 (+4531), ATAC_nP_18162 (+53035), ATAC_nP_18156 (+71169), ATAC_nP_18155 (+71380), ATAC_nP_18154 (+71524), ATAC_nP_18143 (+127496)
Actr3	ATAC_nP_5136 (+463557), ATAC_nP_5131 (+826730)
Actr3b	ATAC_nP_95933 (+9550), ATAC_nP_95934 (+9630)
Actrt1	ATAC_nP_138010 (+986964)
Actrt2	ATAC_nP_94877 (+12238)
Acvr1	ATAC_nP_70852 (-59635), ATAC_nP_70851 (-59224), ATAC_nP_70850 (-59117)
Acvr1b	ATAC_nP_49108 (-9693)
Acvr2a	ATAC_nP_70492 (-768417), ATAC_nP_70503 (-379982)
Acvrl1	ATAC_nP_49108 (+35889)
Acyp1	ATAC_nP_30006 (+8320), ATAC_nP_30005 (+8619)
Acyp2	ATAC_nP_18705 (-100426), ATAC_nP_18704 (-100260), ATAC_nP_18703 (-100089), ATAC_nP_18697 (+157467), ATAC_nP_18696 (+157647), ATAC_nP_18695 (+157897)
Adam10	ATAC_nP_134117 (+116508)
Adam12	ATAC_nP_118743 (-47553), ATAC_nP_118727 (+202781), ATAC_nP_118724 (+277509)
Adam19	ATAC_nP_19433 (+12866), ATAC_nP_19434 (+13228), ATAC_nP_19437 (+15239), ATAC_nP_19438 (+59116), ATAC_nP_19439 (+59779)
Adam1a	ATAC_nP_101085 (-15653)
Adam22	ATAC_nP_95224 (-49685), ATAC_nP_95223 (+1042), ATAC_nP_95221 (+75729), ATAC_nP_95219 (+124654)
Adam23	ATAC_nP_2451 (-122201), ATAC_nP_2452 (-121967), ATAC_nP_2456 (-3409)
Adam26a	ATAC_nP_122485 (-26868), ATAC_nP_122484 (-26700)
Adam26b	ATAC_nP_122482 (+66293), ATAC_nP_122481 (+66399), ATAC_nP_122475 (+134887), ATAC_nP_122473 (+173351), ATAC_nP_122472 (+174377), ATAC_nP_122471 (+174532), ATAC_nP_122469 (+194016), ATAC_nP_122467 (+196313), ATAC_nP_122466 (+196433), ATAC_nP_122465 (+199327), ATAC_nP_122464 (+201833), ATAC_nP_122463 (+206990), ATAC_nP_122462 (+207183), ATAC_nP_122461 (+216816), ATAC_nP_122460 (+217093), ATAC_nP_122…
Adam29	ATAC_nP_123085 (+215076), ATAC_nP_123083 (+256049)
Adam30	ATAC_nP_82536 (-74888), ATAC_nP_82537 (-74829), ATAC_nP_82539 (+49063)
Adam34	ATAC_nP_122512 (-854971), ATAC_nP_122511 (-854688), ATAC_nP_122498 (-214098)
Adam6a	ATAC_nP_32071 (+328309), ATAC_nP_32072 (+328666), ATAC_nP_32084 (+523180), ATAC_nP_32085 (+523342), ATAC_nP_32086 (+523452), ATAC_nP_32096 (+835004), ATAC_nP_32097 (+835168), ATAC_nP_32098 (+835437), ATAC_nP_32099 (+847737), ATAC_nP_32101 (+890820)
Adamts12	ATAC_nP_44245 (+64284), ATAC_nP_44249 (+292692), ATAC_nP_44250 (+292927), ATAC_nP_44251 (+293182), ATAC_nP_44252 (+315071)
Adamts14	ATAC_nP_12778 (+72193)
Adamts17	ATAC_nP_114776 (-49856)
Adamts18	ATAC_nP_127932 (-267622), ATAC_nP_127920 (-62452), ATAC_nP_127905 (+183402)
Adamts19	ATAC_nP_62438 (-173044), ATAC_nP_62439 (-171749), ATAC_nP_62440 (-171684), ATAC_nP_62442 (-94556), ATAC_nP_62446 (+189658), ATAC_nP_62447 (+189870), ATAC_nP_62448 (+190098)
Adamts20	ATAC_nP_48345 (-39106), ATAC_nP_48344 (-39031), ATAC_nP_48343 (-38909), ATAC_nP_48341 (+1202), ATAC_nP_48310 (+824228)
Adamts3	ATAC_nP_98605 (+199163), ATAC_nP_98604 (+206074), ATAC_nP_98596 (+323878), ATAC_nP_98595 (+324034)
Adamts5	ATAC_nP_53039 (-286716), ATAC_nP_53038 (-286581)
Adamts6	ATAC_nP_37621 (+7796), ATAC_nP_37627 (+230615), ATAC_nP_37633 (+261368), ATAC_nP_37654 (+372639), ATAC_nP_37658 (+373525)
Adamts7	ATAC_nP_135115 (-37640), ATAC_nP_135122 (+38306), ATAC_nP_135125 (+53385), ATAC_nP_135128 (+71134)
Adamts8	ATAC_nP_131168 (+33973), ATAC_nP_131169 (+67668), ATAC_nP_131170 (+70279), ATAC_nP_131171 (+76228), ATAC_nP_131172 (+76311)
Adamts9	ATAC_nP_108117 (-972335), ATAC_nP_108105 (-777505), ATAC_nP_108104 (-777071), ATAC_nP_108101 (-728676), ATAC_nP_108100 (-728447), ATAC_nP_108099 (-728232), ATAC_nP_108078 (-359637)
Adamtsl1	ATAC_nP_89124 (-845147), ATAC_nP_89126 (-770525), ATAC_nP_89127 (-748689), ATAC_nP_89138 (-234087), ATAC_nP_89139 (-233790), ATAC_nP_89141 (-222235), ATAC_nP_89142 (-162410), ATAC_nP_89145 (+14137), ATAC_nP_89146 (+129889), ATAC_nP_89152 (+288796), ATAC_nP_89156 (+485226)
Adamtsl3	ATAC_nP_115713 (-132389), ATAC_nP_115714 (-131189), ATAC_nP_115715 (-130938), ATAC_nP_115722 (-71080)
Adamtsl4	ATAC_nP_82246 (+13018)
Adap2	ATAC_nP_22152 (+24342), ATAC_nP_22153 (+24410), ATAC_nP_22154 (+24475)
Adar	ATAC_nP_81906 (-83212), ATAC_nP_81907 (-83017)
Adarb2	ATAC_nP_32610 (-10561), ATAC_nP_32618 (+431225)
Adat1	ATAC_nP_127782 (+28494)
Adc	ATAC_nP_91838 (+70479)
Adck1	ATAC_nP_30296 (-6510), ATAC_nP_30297 (-6276), ATAC_nP_30301 (+90354), ATAC_nP_30305 (+245364)
Adcy1	ATAC_nP_17559 (-180308), ATAC_nP_17560 (-168900), ATAC_nP_17561 (-168779), ATAC_nP_17562 (-168653), ATAC_nP_17563 (-168575), ATAC_nP_17564 (-168285), ATAC_nP_17565 (-168080)
Adcy10	ATAC_nP_7737 (+124511), ATAC_nP_7739 (+128874)
Adcy2	ATAC_nP_35916 (-264285), ATAC_nP_35895 (+356470)
Adcy5	ATAC_nP_51439 (-116030), ATAC_nP_51440 (-115912), ATAC_nP_51452 (-8566), ATAC_nP_51453 (-8424), ATAC_nP_51454 (-7803)
Adcy6	ATAC_nP_48702 (-18699), ATAC_nP_48693 (+3226), ATAC_nP_48692 (+13342)
Adcy8	ATAC_nP_46227 (-827668), ATAC_nP_46226 (-827470), ATAC_nP_46225 (-827366), ATAC_nP_46224 (-827282), ATAC_nP_46222 (-804157), ATAC_nP_46220 (-754339), ATAC_nP_46217 (-448787), ATAC_nP_46215 (-336570), ATAC_nP_46214 (-295790), ATAC_nP_46208 (+58679)
Adcy9	ATAC_nP_49530 (+14123), ATAC_nP_49525 (+126269), ATAC_nP_49522 (+142899)
Adcyap1	ATAC_nP_59890 (-638821), ATAC_nP_59892 (-591462), ATAC_nP_59893 (-591278), ATAC_nP_59894 (-591184), ATAC_nP_59895 (-591057), ATAC_nP_59897 (-496961), ATAC_nP_59912 (+2600), ATAC_nP_59914 (+3126), ATAC_nP_59915 (+3228), ATAC_nP_59922 (+122157), ATAC_nP_59923 (+124709), ATAC_nP_59924 (+124929), ATAC_nP_59926 (+204748), ATAC_nP_59927 (+204880), ATAC_nP_59928 (+266696), ATAC_nP_59930 (+283038), ATAC_…
Add3	ATAC_nP_67214 (-82258), ATAC_nP_67215 (-82157), ATAC_nP_67216 (-82058), ATAC_nP_67217 (-81874), ATAC_nP_67218 (-81608), ATAC_nP_67219 (-75647)
Adgb	ATAC_nP_10402 (+411847)
Adh1	ATAC_nP_84711 (+33429)
Adh6a	ATAC_nP_84711 (-2363)
Adhfe1	ATAC_nP_260 (+24359)
Adk	ATAC_nP_39226 (+422173), ATAC_nP_39227 (+428816), ATAC_nP_39228 (+433475), ATAC_nP_39229 (+436880)
Adnp2	ATAC_nP_63831 (-41883), ATAC_nP_63828 (-33429), ATAC_nP_63827 (-33302), ATAC_nP_63826 (-33204), ATAC_nP_63825 (-27645), ATAC_nP_63822 (-18962), ATAC_nP_63818 (+46496), ATAC_nP_63817 (+46701)
Adora1	ATAC_nP_5882 (-34770)
Adprhl1	ATAC_nP_120509 (+45023), ATAC_nP_120508 (+45315)
Adra1a	ATAC_nP_41648 (-90276)
Adra1b	ATAC_nP_19338 (-185927)
Adra2a	ATAC_nP_67330 (-55148)
Adrb2	ATAC_nP_62684 (+212121)
Adrb3	ATAC_nP_121492 (-11117), ATAC_nP_121491 (-10820), ATAC_nP_121490 (-6901), ATAC_nP_121489 (-5129), ATAC_nP_121488 (-4936), ATAC_nP_121482 (+5709), ATAC_nP_121479 (+13733)
Adrm1	ATAC_nP_78364 (+44581)
Adss	ATAC_nP_8632 (-191168)
Aebp2	ATAC_nP_110843 (-166823), ATAC_nP_110858 (-46297), ATAC_nP_110859 (-20093), ATAC_nP_110860 (-19902), ATAC_nP_110861 (-17619), ATAC_nP_110865 (-5664), ATAC_nP_110866 (-5565), ATAC_nP_110870 (+44158), ATAC_nP_110872 (+53789), ATAC_nP_110873 (+57271), ATAC_nP_110874 (+57406), ATAC_nP_110876 (+61038), ATAC_nP_110877 (+61141)
Afap1	ATAC_nP_96560 (-122087), ATAC_nP_96561 (-121985), ATAC_nP_96562 (-121853), ATAC_nP_96589 (+54986), ATAC_nP_96590 (+55258)
Afap1l1	ATAC_nP_62677 (-32501), ATAC_nP_62666 (+47695)
Aff1	ATAC_nP_99270 (-48487), ATAC_nP_99271 (-45504), ATAC_nP_99272 (-45430), ATAC_nP_99273 (-45292), ATAC_nP_99276 (-30149), ATAC_nP_99277 (-30049), ATAC_nP_99278 (-29840), ATAC_nP_99279 (-29708), ATAC_nP_99280 (-29563), ATAC_nP_99307 (+58606), ATAC_nP_99308 (+58848)
Aff3	ATAC_nP_1413 (-159413)
Afg3l1	ATAC_nP_129169 (-24445), ATAC_nP_129170 (-24190), ATAC_nP_129171 (-23727), ATAC_nP_129172 (-22385), ATAC_nP_129173 (-19602)
Aftph	ATAC_nP_18235 (+84684), ATAC_nP_18230 (+91925), ATAC_nP_18229 (+93486)
Aga	ATAC_nP_123008 (-675547), ATAC_nP_123009 (-446291), ATAC_nP_123010 (-446159), ATAC_nP_123012 (-159435), ATAC_nP_123013 (-75791)
Agap1	ATAC_nP_3912 (-321268), ATAC_nP_3976 (+415978), ATAC_nP_3977 (+422008)
Agap2	ATAC_nP_16850 (+2454), ATAC_nP_16858 (+19688)
Agap3	ATAC_nP_95840 (+51846)
Agbl1	ATAC_nP_115240 (-539636), ATAC_nP_115276 (+741455)
Agbl2	ATAC_nP_72243 (+27665)
Agbl4	ATAC_nP_90429 (-87118), ATAC_nP_90430 (-85505), ATAC_nP_90431 (-85393), ATAC_nP_90432 (-85130), ATAC_nP_90440 (+676483)
Agfg1	ATAC_nP_3457 (-19132), ATAC_nP_3458 (-18938), ATAC_nP_3459 (-18696), ATAC_nP_3464 (+109275), ATAC_nP_3465 (+109432)
Agfg2	ATAC_nP_102556 (+12582), ATAC_nP_102555 (+12655)
Aggf1	ATAC_nP_37037 (+38814)
Agk	ATAC_nP_105493 (+8186), ATAC_nP_105495 (+24731)
Agl	ATAC_nP_83501 (+33908), ATAC_nP_83500 (+34151), ATAC_nP_83491 (+84341), ATAC_nP_83489 (+85099)
Agmo	ATAC_nP_27815 (+532386), ATAC_nP_27816 (+532612)
Ago2	ATAC_nP_46452 (-61938), ATAC_nP_46451 (-61811), ATAC_nP_46445 (+83399)
Agpat2	ATAC_nP_68962 (-6966), ATAC_nP_68961 (-6866)
Agpat3	ATAC_nP_13822 (+40387)
Agpat4	ATAC_nP_54408 (-4042), ATAC_nP_54409 (+40144), ATAC_nP_54410 (+40676), ATAC_nP_54411 (+76047), ATAC_nP_54419 (+103028)
Agpat5	ATAC_nP_120858 (-18527), ATAC_nP_120859 (-18408), ATAC_nP_120882 (+90513), ATAC_nP_120883 (+90754), ATAC_nP_120884 (+100096)
Agpat6	ATAC_nP_121079 (+42161), ATAC_nP_121078 (+45163)
Agpat9	ATAC_nP_99079 (+17180), ATAC_nP_99101 (+585472), ATAC_nP_99102 (+585676), ATAC_nP_99120 (+802419)
Agps	ATAC_nP_71725 (+37506), ATAC_nP_71726 (+37603), ATAC_nP_71727 (+42007)
Agr2	ATAC_nP_27782 (+27926)
Agr3	ATAC_nP_27757 (-284643), ATAC_nP_27758 (-284581), ATAC_nP_27760 (-283267), ATAC_nP_27761 (-282982), ATAC_nP_27762 (-282756), ATAC_nP_27763 (-282561), ATAC_nP_27765 (-250887), ATAC_nP_27766 (-249871), ATAC_nP_27772 (-28749), ATAC_nP_27773 (-28576), ATAC_nP_27774 (-16557)
Agrn	ATAC_nP_95070 (+8256), ATAC_nP_95069 (+8607)
Agrp	ATAC_nP_127040 (-6687)
Agtr1b	ATAC_nP_79128 (-363530), ATAC_nP_79127 (-363430)
Agtrap	ATAC_nP_94062 (-19857), ATAC_nP_94060 (-7246), ATAC_nP_94059 (+2566), ATAC_nP_94056 (+12479)
Agxt2	ATAC_nP_44205 (-145732), ATAC_nP_44207 (-58883)
Agxt2l1	ATAC_nP_84229 (-37908), ATAC_nP_84235 (+77231), ATAC_nP_84236 (+77345)
Ahdc1	ATAC_nP_92373 (+82920)
Ahi1	ATAC_nP_10904 (+149491), ATAC_nP_10905 (+149619), ATAC_nP_10906 (+149698), ATAC_nP_10907 (+149795)
Ahr	ATAC_nP_27774 (-374025), ATAC_nP_27773 (-362006), ATAC_nP_27772 (-361833), ATAC_nP_27766 (-140711), ATAC_nP_27765 (-139695), ATAC_nP_27763 (-108021), ATAC_nP_27762 (-107826), ATAC_nP_27761 (-107600), ATAC_nP_27760 (-107315), ATAC_nP_27758 (-106001), ATAC_nP_27757 (-105939), ATAC_nP_27753 (+30796), ATAC_nP_27752 (+31011), ATAC_nP_27747 (+115600)
Ahsa1	ATAC_nP_30261 (+12723), ATAC_nP_30262 (+12989), ATAC_nP_30263 (+13325), ATAC_nP_30265 (+22557)
Aicda	ATAC_nP_109645 (-31005)
Aida	ATAC_nP_9189 (+27603)
Aifm3	ATAC_nP_50147 (-1453)
Aig1	ATAC_nP_10568 (-24033), ATAC_nP_10561 (+175353)
Aim1	ATAC_nP_12048 (-261218), ATAC_nP_12024 (+11283), ATAC_nP_12023 (+11441), ATAC_nP_12020 (+65550)
Aipl1	ATAC_nP_21352 (+271942)
Ajap1	ATAC_nP_94779 (-150693), ATAC_nP_94766 (-76870)
Ak3	ATAC_nP_65766 (+39505), ATAC_nP_65765 (+39831)
Ak4	ATAC_nP_89821 (-90936), ATAC_nP_89830 (+17996), ATAC_nP_89833 (+59246), ATAC_nP_89834 (+74640)
Ak5	ATAC_nP_85461 (-34301), ATAC_nP_85453 (+117149), ATAC_nP_85452 (+182033)
Ak7	ATAC_nP_31252 (+27783), ATAC_nP_31254 (+28963), ATAC_nP_31255 (+29910), ATAC_nP_31256 (+32641)
Akap1	ATAC_nP_23024 (-86329), ATAC_nP_23023 (-85647), ATAC_nP_23021 (-76648), ATAC_nP_23016 (-67425), ATAC_nP_23015 (-67292), ATAC_nP_23008 (+2104)
Akap11	ATAC_nP_42346 (-185343)
Akap12	ATAC_nP_10098 (-290883), ATAC_nP_10104 (-177414), ATAC_nP_10111 (-155075), ATAC_nP_10113 (-122859), ATAC_nP_10114 (-122711), ATAC_nP_10118 (-23886), ATAC_nP_10119 (-23719), ATAC_nP_10121 (-22524), ATAC_nP_10122 (-22429), ATAC_nP_10123 (-16896), ATAC_nP_10124 (-16208), ATAC_nP_10130 (-11728), ATAC_nP_10132 (+18524), ATAC_nP_10133 (+18679), ATAC_nP_10134 (+18754), ATAC_nP_10135 (+23491), ATAC_nP_10…
Akap13	ATAC_nP_115203 (-57805), ATAC_nP_115210 (+65916), ATAC_nP_115219 (+289205), ATAC_nP_115226 (+304595), ATAC_nP_115231 (+346324), ATAC_nP_115232 (+346761), ATAC_nP_115233 (+347466)
Akap2	ATAC_nP_88102 (-172349), ATAC_nP_88103 (-172349), ATAC_nP_88104 (-172228), ATAC_nP_88105 (-172228), ATAC_nP_88119 (-88038), ATAC_nP_88120 (-83802), ATAC_nP_88139 (-19812), ATAC_nP_88141 (-12070)
Akap7	ATAC_nP_11151 (+19613), ATAC_nP_11145 (+90769)
Akap8	ATAC_nP_56069 (+22812), ATAC_nP_56068 (+25150)
Akap9	ATAC_nP_95108 (+15087), ATAC_nP_95109 (+15383), ATAC_nP_95110 (+132238)
Akip1	ATAC_nP_117052 (-78841)
Akirin2	ATAC_nP_86878 (-139810), ATAC_nP_86886 (+31192)
Akna	ATAC_nP_88409 (-53365), ATAC_nP_88405 (-17394), ATAC_nP_88404 (-17296)
Akr1b10	ATAC_nP_105114 (+15958)
Akr1b3	ATAC_nP_105105 (-26833), ATAC_nP_105104 (-26694), ATAC_nP_105092 (+129814), ATAC_nP_105091 (+129961), ATAC_nP_105090 (+130054)
Akr1b7	ATAC_nP_105114 (-12158)
Akr1b8	ATAC_nP_105104 (-9928), ATAC_nP_105105 (-9789)
Akr1c12	ATAC_nP_32478 (-25693), ATAC_nP_32477 (-25614)
Akr1c13	ATAC_nP_32468 (-35698)
Akr1c18	ATAC_nP_32468 (-4835)
Akr1c6	ATAC_nP_32477 (-129259), ATAC_nP_32478 (-129180)
Akr1d1	ATAC_nP_105255 (-78335), ATAC_nP_105282 (+199180), ATAC_nP_105285 (+237639)
Akr1e1	ATAC_nP_32483 (-49512)
Akt2	ATAC_nP_112696 (+53070), ATAC_nP_112697 (+58342)
Akt3	ATAC_nP_8577 (-63966)
Alas1	ATAC_nP_136003 (+21083), ATAC_nP_136002 (+21278), ATAC_nP_136001 (+21516), ATAC_nP_136000 (+21802)
Alcam	ATAC_nP_52155 (-404750), ATAC_nP_52154 (-404629), ATAC_nP_52152 (-288341), ATAC_nP_52151 (-288163), ATAC_nP_52150 (-264310)
Aldh18a1	ATAC_nP_66304 (+26681), ATAC_nP_66302 (+76410), ATAC_nP_66301 (+76541)
Aldh1a2	ATAC_nP_134143 (-18792), ATAC_nP_134144 (+11563), ATAC_nP_134145 (+11637)
Aldh1a3	ATAC_nP_114765 (-64187)
Aldh1a7	ATAC_nP_65339 (-196809), ATAC_nP_65338 (-196563), ATAC_nP_65337 (-196434), ATAC_nP_65336 (-196335)
Aldh1b1	ATAC_nP_87433 (-27833), ATAC_nP_87434 (-27644)
Aldh1l1	ATAC_nP_107829 (-75174), ATAC_nP_107832 (-70376)
Aldh3a2	ATAC_nP_20510 (-30402), ATAC_nP_20508 (-29454)
Aldh5a1	ATAC_nP_33584 (+35608)
Aldh7a1	ATAC_nP_62314 (+95517), ATAC_nP_62313 (+95713)
Aldoart2	ATAC_nP_28407 (-59795), ATAC_nP_28408 (-59660), ATAC_nP_28410 (-57523), ATAC_nP_28411 (-57434), ATAC_nP_28414 (-41625), ATAC_nP_28416 (-25805)
Alg10b	ATAC_nP_48103 (-75542), ATAC_nP_48106 (-41192), ATAC_nP_48107 (-40978)
Alg13	ATAC_nP_139448 (-49070), ATAC_nP_139449 (-48974), ATAC_nP_139453 (-9184), ATAC_nP_139459 (+15365), ATAC_nP_139460 (+18018), ATAC_nP_139461 (+18172), ATAC_nP_139462 (+18272), ATAC_nP_139463 (+18359), ATAC_nP_139464 (+20186), ATAC_nP_139465 (+20337), ATAC_nP_139466 (+20706), ATAC_nP_139467 (+20900)
Alg14	ATAC_nP_83639 (-11991), ATAC_nP_83641 (+31820), ATAC_nP_83642 (+31993), ATAC_nP_83652 (+126519), ATAC_nP_83653 (+127254), ATAC_nP_83654 (+127407), ATAC_nP_83655 (+127484), ATAC_nP_83656 (+127660)
Alg6	ATAC_nP_89712 (-52803), ATAC_nP_89715 (-51710), ATAC_nP_89716 (-45340), ATAC_nP_89717 (-45233)
Alg8	ATAC_nP_116295 (-20676)
Alg9	ATAC_nP_132586 (+53795)
Alk	ATAC_nP_58522 (+46398), ATAC_nP_58521 (+46599)
Alkbh1	ATAC_nP_30287 (+13947), ATAC_nP_30281 (+34530), ATAC_nP_30280 (+35785), ATAC_nP_30279 (+37935)
Alkbh3	ATAC_nP_72577 (-30240), ATAC_nP_72576 (-29854), ATAC_nP_72562 (+124569)
Alkbh5	ATAC_nP_20451 (-60795)
Alkbh6	ATAC_nP_113024 (-6482)
Alkbh8	ATAC_nP_129957 (+40989)
Alox5	ATAC_nP_109234 (+63454), ATAC_nP_109229 (+104409)
Alox5ap	ATAC_nP_103639 (-5869), ATAC_nP_103643 (+14341)
Alpk2	ATAC_nP_62895 (-23181), ATAC_nP_62894 (-22948), ATAC_nP_62893 (-22783), ATAC_nP_62892 (-22714), ATAC_nP_62878 (+218567), ATAC_nP_62877 (+270993), ATAC_nP_62876 (+271182), ATAC_nP_62865 (+356059)
Alpk3	ATAC_nP_115621 (+36927), ATAC_nP_115622 (+37143)
Alpl	ATAC_nP_93174 (+4798), ATAC_nP_93173 (+5041), ATAC_nP_93171 (+18332), ATAC_nP_93152 (+77194)
Als2cl	ATAC_nP_136381 (+1721), ATAC_nP_136382 (+7841), ATAC_nP_136383 (+8122)
Alx1	ATAC_nP_15433 (-166084), ATAC_nP_15430 (-6087), ATAC_nP_15427 (+69294)
Alyref	ATAC_nP_26502 (+12688)
Alyref2	ATAC_nP_8204 (-41781), ATAC_nP_8206 (-37637), ATAC_nP_8207 (-37526)
Amacr	ATAC_nP_44236 (-4384)
Amd2	ATAC_nP_11557 (-593095), ATAC_nP_11542 (-140733), ATAC_nP_11541 (-123714), ATAC_nP_11540 (-123569), ATAC_nP_11528 (+636560), ATAC_nP_11521 (+824219)
Amdhd2	ATAC_nP_55005 (+5612), ATAC_nP_55004 (+6253)
Amelx	ATAC_nP_139981 (-115277), ATAC_nP_139975 (+390885)
Amer1	ATAC_nP_138671 (+235430)
Amer2	ATAC_nP_41210 (+176090)
Amigo1	ATAC_nP_83175 (+2266)
Amigo2	ATAC_nP_48590 (-347006), ATAC_nP_48589 (-346814), ATAC_nP_48588 (-346593), ATAC_nP_48587 (-346486), ATAC_nP_48586 (-345493), ATAC_nP_48579 (-147471), ATAC_nP_48578 (-147103), ATAC_nP_48577 (-146973), ATAC_nP_48576 (-146809), ATAC_nP_48574 (-137249), ATAC_nP_48573 (-137053), ATAC_nP_48572 (-136775), ATAC_nP_48571 (-136635), ATAC_nP_48570 (-136489), ATAC_nP_48561 (-122068), ATAC_nP_48560 (-121942),…
Ammecr1l	ATAC_nP_60964 (-106240), ATAC_nP_60967 (-62729)
Amot	ATAC_nP_139503 (-644322), ATAC_nP_139501 (-524376), ATAC_nP_139500 (-524149), ATAC_nP_139498 (-284220), ATAC_nP_139496 (-261432), ATAC_nP_139495 (-261330)
Amotl1	ATAC_nP_130405 (-47556)
Ampd1	ATAC_nP_82828 (+12173), ATAC_nP_82829 (+24831), ATAC_nP_82834 (+33969)
Amph	ATAC_nP_33059 (-106335)
Amtn	ATAC_nP_98523 (-1893)
Amy2a5	ATAC_nP_83364 (+156807), ATAC_nP_83360 (+305191), ATAC_nP_83359 (+306174), ATAC_nP_83358 (+306246), ATAC_nP_83357 (+306425)
Amz2	ATAC_nP_25105 (-5721), ATAC_nP_25111 (+21779)
Anapc1	ATAC_nP_74222 (+83741)
Anapc15-ps	ATAC_nP_15140 (-7786), ATAC_nP_15139 (-7602), ATAC_nP_15138 (-4479), ATAC_nP_15134 (+30164)
Anapc4	ATAC_nP_97231 (+141580), ATAC_nP_97234 (+189888), ATAC_nP_97235 (+190022)
Anapc7	ATAC_nP_101207 (+31664)
Angel1	ATAC_nP_30154 (+38217), ATAC_nP_30153 (+38762)
Angpt1	ATAC_nP_45414 (-464388), ATAC_nP_45401 (+47340), ATAC_nP_45397 (+91626), ATAC_nP_45380 (+793995), ATAC_nP_45379 (+794278)
Angpt2	ATAC_nP_120859 (-86307), ATAC_nP_120858 (-86188), ATAC_nP_120834 (+47175), ATAC_nP_120833 (+47284)
Angptl1	ATAC_nP_7190 (-86271), ATAC_nP_7195 (+25778)
Angptl3	ATAC_nP_89665 (-81479), ATAC_nP_89667 (+60752)
Angptl4	ATAC_nP_56132 (-25480)
Angptl7	ATAC_nP_94107 (+3925), ATAC_nP_94106 (+4136)
Ank	ATAC_nP_44650 (-333699)
Ank2	ATAC_nP_84041 (-454967), ATAC_nP_84040 (-454830), ATAC_nP_84030 (-365254), ATAC_nP_84003 (+166758), ATAC_nP_84002 (+166954), ATAC_nP_84001 (+222261), ATAC_nP_84000 (+222323), ATAC_nP_83999 (+222406), ATAC_nP_83997 (+253563)
Ank3	ATAC_nP_13279 (+35403), ATAC_nP_13297 (+326491), ATAC_nP_13312 (+448194), ATAC_nP_13315 (+558234)
Ankfn1	ATAC_nP_23091 (-136735), ATAC_nP_23087 (+3637), ATAC_nP_23086 (+3799)
Ankle2	ATAC_nP_99751 (-3299), ATAC_nP_99752 (-2989), ATAC_nP_99753 (-2829)
Ankrd1	ATAC_nP_66083 (-278837), ATAC_nP_66082 (-278693)
Ankrd12	ATAC_nP_58088 (-7688)
Ankrd13c	ATAC_nP_85740 (-13058), ATAC_nP_85741 (-12909), ATAC_nP_85742 (-10448)
Ankrd16	ATAC_nP_68197 (+140930)
Ankrd17	ATAC_nP_98617 (+130441)
Ankrd2	ATAC_nP_66435 (-40929), ATAC_nP_66436 (-40425)
Ankrd32	ATAC_nP_36314 (+74644), ATAC_nP_36309 (+324708), ATAC_nP_36302 (+535725)
Ankrd35	ATAC_nP_82414 (+5615), ATAC_nP_82415 (+5776)
Ankrd36	ATAC_nP_17456 (+124531)
Ankrd42	ATAC_nP_116120 (+56373)
Ankrd44	ATAC_nP_1984 (+249203), ATAC_nP_1981 (+340229), ATAC_nP_1980 (+340683), ATAC_nP_1979 (+341047)
Ankrd45	ATAC_nP_7463 (-2536), ATAC_nP_7464 (-2259), ATAC_nP_7465 (+5484), ATAC_nP_7466 (+8945), ATAC_nP_7473 (+71914), ATAC_nP_7474 (+97488)
Ankrd46	ATAC_nP_45009 (+25256)
Ankrd54	ATAC_nP_47055 (+10762)
Ankrd55	ATAC_nP_38077 (-352289), ATAC_nP_38078 (-352134), ATAC_nP_38079 (-351978), ATAC_nP_38080 (-351756), ATAC_nP_38081 (-349303), ATAC_nP_38087 (-310416), ATAC_nP_38128 (+124559), ATAC_nP_38135 (+151899), ATAC_nP_38136 (+152395), ATAC_nP_38137 (+174238)
Ankrd60	ATAC_nP_78081 (-4390)
Ankrd9	ATAC_nP_31721 (-29888), ATAC_nP_31708 (+12939)
Anks1b	ATAC_nP_14757 (+176423), ATAC_nP_14762 (+264165), ATAC_nP_14763 (+264289), ATAC_nP_14769 (+658446), ATAC_nP_14770 (+658565), ATAC_nP_14774 (+836204), ATAC_nP_14775 (+844620), ATAC_nP_14783 (+906169), ATAC_nP_14784 (+906282), ATAC_nP_14785 (+906601), ATAC_nP_14790 (+936416)
Anks4b	ATAC_nP_117784 (+27030)
Anln	ATAC_nP_130820 (+35060)
Ano2	ATAC_nP_109961 (-123553)
Ano3	ATAC_nP_73250 (+44103)
Ano4	ATAC_nP_14700 (+364837)
Ano5	ATAC_nP_114267 (-55143)
Anp32b	ATAC_nP_87517 (+2689)
Anp32e	ATAC_nP_82277 (+31192)
Anpep	ATAC_nP_115473 (-33011), ATAC_nP_115472 (-21054), ATAC_nP_115471 (-20818)
Antxr2	ATAC_nP_98918 (+191221), ATAC_nP_98915 (+217947)
Anxa10	ATAC_nP_123537 (-294834), ATAC_nP_123536 (-294735), ATAC_nP_123535 (-294608), ATAC_nP_123528 (-127764), ATAC_nP_123527 (-127563), ATAC_nP_123516 (+157894), ATAC_nP_123515 (+158035), ATAC_nP_123514 (+158175), ATAC_nP_123513 (+158371)
Anxa3	ATAC_nP_98879 (+54607), ATAC_nP_98880 (+54813), ATAC_nP_98883 (+129905)
Anxa4	ATAC_nP_107584 (+11210)
Aoah	ATAC_nP_33151 (-408655), ATAC_nP_33158 (-193658), ATAC_nP_33161 (-50214), ATAC_nP_33164 (+110185), ATAC_nP_33165 (+142027), ATAC_nP_33166 (+142238), ATAC_nP_33169 (+145176), ATAC_nP_33171 (+191577)
Aoc3	ATAC_nP_24236 (+16663)
Aox3l1	ATAC_nP_2138 (+88628), ATAC_nP_2139 (+89242)
Ap1ar	ATAC_nP_84092 (-31697), ATAC_nP_84089 (-16553), ATAC_nP_84088 (-16401), ATAC_nP_84085 (-13990), ATAC_nP_84084 (-13767), ATAC_nP_84083 (-13641)
Ap1b1	ATAC_nP_17381 (+59842), ATAC_nP_17382 (+59926), ATAC_nP_17383 (+67517)
Ap1m1	ATAC_nP_124332 (-18838), ATAC_nP_124338 (+31317), ATAC_nP_124339 (+31577)
Ap1s2	ATAC_nP_139857 (+27412)
Ap1s3	ATAC_nP_3327 (+221484)
Ap2b1	ATAC_nP_22380 (+46733)
Ap2m1	ATAC_nP_50351 (-11402)
Ap2s1	ATAC_nP_112025 (+34366), ATAC_nP_112026 (+34497)
Ap3b1	ATAC_nP_36969 (+6298), ATAC_nP_36989 (+347731), ATAC_nP_36990 (+347809)
Ap3s2	ATAC_nP_115473 (+39419), ATAC_nP_115472 (+51376), ATAC_nP_115471 (+51612)
Ap4e1	ATAC_nP_74087 (-8239)
Ap4s1	ATAC_nP_28184 (-34771)
Ap5m1	ATAC_nP_40565 (-67703), ATAC_nP_40566 (-67544)
Ap5z1	ATAC_nP_103017 (+22356), ATAC_nP_103018 (+31169)
Apaf1	ATAC_nP_14806 (+54685), ATAC_nP_14799 (+209256), ATAC_nP_14790 (+272845), ATAC_nP_14785 (+302660), ATAC_nP_14784 (+302979), ATAC_nP_14783 (+303092), ATAC_nP_14775 (+364641), ATAC_nP_14774 (+373057), ATAC_nP_14770 (+550696), ATAC_nP_14769 (+550815), ATAC_nP_14763 (+944972), ATAC_nP_14762 (+945096)
Apba2	ATAC_nP_114621 (-77035), ATAC_nP_114628 (+50993)
Apbb1	ATAC_nP_116864 (+15102)
Apbb2	ATAC_nP_97738 (+190592), ATAC_nP_97737 (+210605), ATAC_nP_97733 (+276409)
Apc	ATAC_nP_61064 (-192278), ATAC_nP_61065 (-188754), ATAC_nP_61066 (-188585), ATAC_nP_61070 (-127843), ATAC_nP_61071 (-127520), ATAC_nP_61072 (-127305), ATAC_nP_61084 (-52426), ATAC_nP_61085 (-52339)
Apcs	ATAC_nP_8356 (+193597)
Apeh	ATAC_nP_136208 (-11869)
Api5	ATAC_nP_72616 (-326942), ATAC_nP_72613 (-152644), ATAC_nP_72612 (-152548), ATAC_nP_72604 (-28988)
Apitd1	ATAC_nP_94219 (-19971), ATAC_nP_94218 (-19908)
Apln	ATAC_nP_138016 (-29588)
Aplnr	ATAC_nP_72119 (-76970), ATAC_nP_72124 (-38030)
Apmap	ATAC_nP_75633 (-49147), ATAC_nP_75632 (-48883), ATAC_nP_75631 (-42313), ATAC_nP_75629 (-35817), ATAC_nP_75628 (-35567), ATAC_nP_75627 (-29617), ATAC_nP_75626 (-29327), ATAC_nP_75625 (-28970), ATAC_nP_75624 (+19298)
Apobec1	ATAC_nP_109663 (-6455), ATAC_nP_109662 (-6130), ATAC_nP_109661 (-5804), ATAC_nP_109660 (-5739), ATAC_nP_109659 (-5478), ATAC_nP_109658 (-3184)
Apobec2	ATAC_nP_57208 (+5513)
Apobec3	ATAC_nP_47178 (-44584), ATAC_nP_47179 (-44584), ATAC_nP_47181 (-16742), ATAC_nP_47182 (-13545), ATAC_nP_47183 (-13236), ATAC_nP_47192 (+20220), ATAC_nP_47193 (+22360)
Apoc1	ATAC_nP_112277 (+5451), ATAC_nP_112276 (+5580), ATAC_nP_112275 (+5828)
Apoc4	ATAC_nP_112277 (-5729), ATAC_nP_112276 (-5600), ATAC_nP_112275 (-5352)
Apof	ATAC_nP_17023 (-5504)
Apol6	ATAC_nP_46815 (+13645), ATAC_nP_46818 (+26232), ATAC_nP_46819 (+26413), ATAC_nP_46820 (+26630)
Apol7a	ATAC_nP_46863 (+24801), ATAC_nP_46856 (+43609)
Apol7d	ATAC_nP_2758 (-72276), ATAC_nP_2759 (-42741), ATAC_nP_2761 (-7272), ATAC_nP_2762 (-6652), ATAC_nP_2763 (-6580), ATAC_nP_2764 (-1877)
Apol8	ATAC_nP_46882 (-59527)
Apon	ATAC_nP_17021 (-6832), ATAC_nP_17022 (-6574), ATAC_nP_17023 (+8362)
App	ATAC_nP_52996 (+93378), ATAC_nP_52995 (+93527), ATAC_nP_52986 (+218312), ATAC_nP_52985 (+230532), ATAC_nP_52984 (+238801)
Appbp2	ATAC_nP_22592 (-13232), ATAC_nP_22591 (-6263), ATAC_nP_22590 (-6116), ATAC_nP_22589 (-5200)
Appl1	ATAC_nP_39590 (-10480), ATAC_nP_39586 (+60642)
Aptx	ATAC_nP_87037 (-13978), ATAC_nP_87033 (+26229), ATAC_nP_87032 (+26480)
Aqp11	ATAC_nP_116344 (-92765), ATAC_nP_116343 (-66511), ATAC_nP_116342 (-65051), ATAC_nP_116335 (-19410), ATAC_nP_116334 (-19256), ATAC_nP_116333 (-19002), ATAC_nP_116332 (-16969), ATAC_nP_116320 (+14413)
Aqp3	ATAC_nP_87086 (-2929)
Aqp4	ATAC_nP_60507 (+229100)
Aqp7	ATAC_nP_87072 (+21534), ATAC_nP_87071 (+21647)
Aqp9	ATAC_nP_134143 (-33708), ATAC_nP_134139 (+7516)
Aqr	ATAC_nP_73381 (-3111), ATAC_nP_73380 (-2903), ATAC_nP_73379 (-2665)
Ar	ATAC_nP_138706 (+103062), ATAC_nP_138710 (+270182)
Arc	ATAC_nP_46593 (+19608)
Areg	ATAC_nP_98663 (-63503)
Arfip1	ATAC_nP_81379 (+90680)
Arg1	ATAC_nP_11151 (-352081), ATAC_nP_11145 (-280925)
Arglu1	ATAC_nP_120106 (-792218), ATAC_nP_120066 (-294076), ATAC_nP_120065 (-294002), ATAC_nP_120064 (-293867), ATAC_nP_120043 (-181594), ATAC_nP_120042 (-181508), ATAC_nP_120025 (-10363), ATAC_nP_120024 (-10123), ATAC_nP_120023 (-10063), ATAC_nP_120022 (-9792), ATAC_nP_120021 (-9706)
Arhgap1	ATAC_nP_72317 (+55803), ATAC_nP_72318 (+56598)
Arhgap10	ATAC_nP_124676 (-20550), ATAC_nP_124675 (-19129), ATAC_nP_124655 (+150840), ATAC_nP_124652 (+186235), ATAC_nP_124651 (+186480), ATAC_nP_124644 (+332007)
Arhgap15	ATAC_nP_70355 (-25726), ATAC_nP_70356 (-16213), ATAC_nP_70381 (+776516), ATAC_nP_70382 (+776735), ATAC_nP_70383 (+776816), ATAC_nP_70386 (+789433), ATAC_nP_70387 (+789588), ATAC_nP_70389 (+808355), ATAC_nP_70390 (+819328), ATAC_nP_70391 (+819433), ATAC_nP_70392 (+820935)
Arhgap17	ATAC_nP_117956 (+24338), ATAC_nP_117955 (+24835), ATAC_nP_117954 (+33381), ATAC_nP_117953 (+33630), ATAC_nP_117949 (+118375), ATAC_nP_117947 (+149134), ATAC_nP_117946 (+149213), ATAC_nP_117945 (+149365)
Arhgap18	ATAC_nP_11226 (-251823), ATAC_nP_11234 (-119215), ATAC_nP_11250 (+186212), ATAC_nP_11251 (+186603), ATAC_nP_11259 (+434947), ATAC_nP_11260 (+541388)
Arhgap19	ATAC_nP_66415 (+35226)
Arhgap21	ATAC_nP_68663 (-43157), ATAC_nP_68652 (+33147), ATAC_nP_68649 (+68864), ATAC_nP_68647 (+106824), ATAC_nP_68643 (+188016), ATAC_nP_68642 (+189601), ATAC_nP_68638 (+220323), ATAC_nP_68635 (+230014), ATAC_nP_68634 (+230246), ATAC_nP_68633 (+231250), ATAC_nP_68632 (+243227), ATAC_nP_68631 (+243562), ATAC_nP_68630 (+244895), ATAC_nP_68628 (+273755), ATAC_nP_68627 (+278082), ATAC_nP_68626 (+278188), AT…
Arhgap24	ATAC_nP_99224 (+651626)
Arhgap25	ATAC_nP_107631 (-12508)
Arhgap26	ATAC_nP_61618 (-32209), ATAC_nP_61619 (-32048), ATAC_nP_61621 (-20314), ATAC_nP_61622 (-20233), ATAC_nP_61627 (+75001), ATAC_nP_61631 (+131690)
Arhgap27	ATAC_nP_24547 (-22851)
Arhgap28	ATAC_nP_58216 (+156225)
Arhgap30	ATAC_nP_8188 (-15892)
Arhgap31	ATAC_nP_51659 (-11890), ATAC_nP_51649 (+104021), ATAC_nP_51648 (+104103)
Arhgap32	ATAC_nP_131251 (-179033), ATAC_nP_131253 (-155733), ATAC_nP_131254 (-155427), ATAC_nP_131257 (-139861), ATAC_nP_131258 (-139724), ATAC_nP_131261 (-104494), ATAC_nP_131274 (-20585), ATAC_nP_131275 (-20485), ATAC_nP_131276 (-20354), ATAC_nP_131279 (+20800), ATAC_nP_131289 (+176811)
Arhgap33	ATAC_nP_113059 (+15608), ATAC_nP_113058 (+15688)
Arhgap39	ATAC_nP_46788 (-35680), ATAC_nP_46787 (-35492)
Arhgap42	ATAC_nP_130211 (-155128), ATAC_nP_130207 (-31359), ATAC_nP_130206 (-31221), ATAC_nP_130205 (-30431), ATAC_nP_130204 (-30279), ATAC_nP_130203 (-29443), ATAC_nP_130202 (-29270), ATAC_nP_130197 (+78014), ATAC_nP_130196 (+78175), ATAC_nP_130190 (+211006), ATAC_nP_130189 (+211378), ATAC_nP_130188 (+211666), ATAC_nP_130187 (+212038)
Arhgap5	ATAC_nP_28232 (-134535), ATAC_nP_28233 (-134270), ATAC_nP_28234 (-133289), ATAC_nP_28235 (-133011), ATAC_nP_28236 (-132713), ATAC_nP_28237 (-132444), ATAC_nP_28238 (-121582), ATAC_nP_28239 (-120701)
Arhgap6	ATAC_nP_139975 (+1216)
Arhgap9	ATAC_nP_16888 (+7889), ATAC_nP_16892 (+9699)
Arhgdia	ATAC_nP_26502 (-4297)
Arhgef10l	ATAC_nP_93565 (-46156), ATAC_nP_93564 (-46038), ATAC_nP_93562 (-41654), ATAC_nP_93561 (-39817), ATAC_nP_93560 (-39680), ATAC_nP_93551 (+8406)
Arhgef18	ATAC_nP_119714 (+34369)
Arhgef2	ATAC_nP_81748 (-34676), ATAC_nP_81749 (-30682), ATAC_nP_81750 (-30512), ATAC_nP_81763 (+13267), ATAC_nP_81765 (+24963), ATAC_nP_81766 (+25404), ATAC_nP_81767 (+25577)
Arhgef25	ATAC_nP_16872 (+6810)
Arhgef26	ATAC_nP_80618 (-941484), ATAC_nP_80622 (-859005), ATAC_nP_80623 (-695431), ATAC_nP_80625 (-542050), ATAC_nP_80626 (-521432), ATAC_nP_80627 (-521349), ATAC_nP_80630 (-424991), ATAC_nP_80633 (-335925), ATAC_nP_80635 (-137287)
Arhgef28	ATAC_nP_37271 (+85544)
Arhgef3	ATAC_nP_39613 (-170123), ATAC_nP_39636 (+109434), ATAC_nP_39637 (+109781)
Arhgef4	ATAC_nP_1166 (+4491)
Arhgef40	ATAC_nP_40697 (-43304), ATAC_nP_40700 (+12783), ATAC_nP_40701 (+15139)
Arhgef9	ATAC_nP_138671 (-42956)
Arid1a	ATAC_nP_92534 (-87146), ATAC_nP_92533 (-86109), ATAC_nP_92519 (-15810)
Arid1b	ATAC_nP_53925 (-902543), ATAC_nP_53926 (-902468), ATAC_nP_53927 (-831370), ATAC_nP_53933 (-663149), ATAC_nP_53935 (-496928), ATAC_nP_53936 (-496701), ATAC_nP_53954 (-46573), ATAC_nP_53955 (-46383), ATAC_nP_53956 (-46305), ATAC_nP_53963 (+12418), ATAC_nP_53975 (+64165), ATAC_nP_53998 (+264040), ATAC_nP_53999 (+265421), ATAC_nP_54000 (+275921), ATAC_nP_54001 (+275982), ATAC_nP_54002 (+276054), ATAC…
Arid2	ATAC_nP_48406 (-467816), ATAC_nP_48407 (-467347), ATAC_nP_48408 (-466989), ATAC_nP_48409 (-466802), ATAC_nP_48411 (-459914), ATAC_nP_48412 (-459824), ATAC_nP_48431 (-155713), ATAC_nP_48432 (-155643), ATAC_nP_48442 (-108296), ATAC_nP_48443 (-107937), ATAC_nP_48444 (-107800), ATAC_nP_48445 (-106871), ATAC_nP_48450 (-88529), ATAC_nP_48451 (-88467), ATAC_nP_48457 (-50047), ATAC_nP_48458 (-43267), ATA…
Arid4b	ATAC_nP_32887 (+226352), ATAC_nP_32888 (+226479), ATAC_nP_32896 (+363174), ATAC_nP_32897 (+363866), ATAC_nP_32898 (+375926)
Arid5b	ATAC_nP_13208 (+141171), ATAC_nP_13207 (+141785), ATAC_nP_13204 (+163392), ATAC_nP_13203 (+163626), ATAC_nP_13201 (+186787), ATAC_nP_13196 (+226274), ATAC_nP_13193 (+249495), ATAC_nP_13192 (+249763)
Arl1	ATAC_nP_14686 (-45921), ATAC_nP_14689 (-29994), ATAC_nP_14690 (-22124), ATAC_nP_14694 (-12154)
Arl11	ATAC_nP_41279 (-35030), ATAC_nP_41282 (-14378)
Arl14ep	ATAC_nP_73097 (+19074), ATAC_nP_73096 (+78091), ATAC_nP_73095 (+78316), ATAC_nP_73092 (+117653), ATAC_nP_73091 (+117836), ATAC_nP_73085 (+151757), ATAC_nP_73081 (+223397), ATAC_nP_73080 (+223512), ATAC_nP_73078 (+266971), ATAC_nP_73077 (+267143)
Arl14epl	ATAC_nP_61924 (-44476), ATAC_nP_61926 (-11795), ATAC_nP_61927 (-11423), ATAC_nP_61928 (-11261), ATAC_nP_61929 (-10791), ATAC_nP_61931 (+12755), ATAC_nP_61932 (+13041)
Arl15	ATAC_nP_38226 (-68532), ATAC_nP_38230 (-58734), ATAC_nP_38231 (-58307), ATAC_nP_38232 (-58012), ATAC_nP_38233 (-57867), ATAC_nP_38236 (-19535), ATAC_nP_38240 (+44791), ATAC_nP_38241 (+44885), ATAC_nP_38247 (+61561), ATAC_nP_38248 (+64334), ATAC_nP_38259 (+86675), ATAC_nP_38260 (+86865), ATAC_nP_38263 (+94336), ATAC_nP_38280 (+363838), ATAC_nP_38285 (+509105), ATAC_nP_38287 (+516319)
Arl4a	ATAC_nP_27873 (+39637), ATAC_nP_27867 (+148785), ATAC_nP_27866 (+149002), ATAC_nP_27865 (+149093), ATAC_nP_27849 (+471520), ATAC_nP_27848 (+471597), ATAC_nP_27847 (+526767), ATAC_nP_27846 (+527011), ATAC_nP_27841 (+882635)
Arl4c	ATAC_nP_3867 (-98224)
Arl5b	ATAC_nP_68338 (+101380), ATAC_nP_68339 (+101506), ATAC_nP_68341 (+115756), ATAC_nP_68342 (+115871), ATAC_nP_68344 (+205382), ATAC_nP_68345 (+205654), ATAC_nP_68346 (+218353), ATAC_nP_68347 (+218433), ATAC_nP_68357 (+870891), ATAC_nP_68358 (+870993), ATAC_nP_68360 (+962534), ATAC_nP_68361 (+977722)
Arl6	ATAC_nP_52380 (-4811), ATAC_nP_52379 (-4707), ATAC_nP_52368 (+73289)
Arl6ip6	ATAC_nP_70724 (+282578)
Arl8b	ATAC_nP_108845 (-115363), ATAC_nP_108848 (-97184), ATAC_nP_108849 (-97063), ATAC_nP_108850 (-94554), ATAC_nP_108858 (-73396), ATAC_nP_108859 (-73281), ATAC_nP_108866 (+13831), ATAC_nP_108867 (+13987)
Armc1	ATAC_nP_79035 (+538777), ATAC_nP_79027 (+653555), ATAC_nP_79022 (+823574), ATAC_nP_79021 (+823643), ATAC_nP_79020 (+823721), ATAC_nP_79019 (+823813), ATAC_nP_79018 (+906149), ATAC_nP_79017 (+906305), ATAC_nP_79016 (+917718)
Armc10	ATAC_nP_95651 (+5058), ATAC_nP_95654 (+27511), ATAC_nP_95656 (+29443)
Armc2	ATAC_nP_11859 (-178725)
Armc6	ATAC_nP_124035 (-40037), ATAC_nP_124034 (-39814), ATAC_nP_124033 (-39587)
Armc9	ATAC_nP_3615 (+81769), ATAC_nP_3616 (+81919)
Arnt2	ATAC_nP_115857 (-184643)
Arntl	ATAC_nP_117315 (-158961), ATAC_nP_117316 (-158871), ATAC_nP_117323 (-21262), ATAC_nP_117324 (-20932), ATAC_nP_117334 (+52988), ATAC_nP_117335 (+53192), ATAC_nP_117336 (+53563), ATAC_nP_117340 (+71990)
Arpc1a	ATAC_nP_103298 (-24430), ATAC_nP_103299 (-24123)
Arpc2	ATAC_nP_2983 (+20513)
Arpc5	ATAC_nP_6802 (+27439)
Arpp19	ATAC_nP_134371 (-39557), ATAC_nP_134372 (-39452), ATAC_nP_134373 (-11736)
Arpp21	ATAC_nP_136489 (-967660), ATAC_nP_136462 (+132983), ATAC_nP_136454 (+278543), ATAC_nP_136453 (+307878)
Arrdc2	ATAC_nP_124169 (-9882), ATAC_nP_124168 (-9805), ATAC_nP_124164 (+9861)
Arrdc3	ATAC_nP_36417 (-841667), ATAC_nP_36423 (-462890), ATAC_nP_36427 (-286903), ATAC_nP_36428 (-263881), ATAC_nP_36432 (-160064), ATAC_nP_36433 (-159940), ATAC_nP_36443 (-63727), ATAC_nP_36444 (-63365), ATAC_nP_36446 (-8102), ATAC_nP_36453 (+14167), ATAC_nP_36455 (+38394), ATAC_nP_36456 (+38713), ATAC_nP_36460 (+99262), ATAC_nP_36470 (+248988), ATAC_nP_36472 (+268949), ATAC_nP_36483 (+385778), ATAC_nP…
Arrdc4	ATAC_nP_114909 (-160675)
Arsa	ATAC_nP_48070 (-18906)
Arsb	ATAC_nP_36922 (+195691)
Arsg	ATAC_nP_25111 (-25649)
Arsj	ATAC_nP_83941 (-397753), ATAC_nP_83948 (-326543), ATAC_nP_83952 (-276650), ATAC_nP_83961 (+79421), ATAC_nP_83962 (+79654), ATAC_nP_83963 (+79742), ATAC_nP_83964 (+79847), ATAC_nP_83967 (+85898), ATAC_nP_83969 (+100568), ATAC_nP_83970 (+100688)
Arsk	ATAC_nP_36288 (+33852), ATAC_nP_36287 (+34039), ATAC_nP_36286 (+34106), ATAC_nP_36285 (+34174)
Art1	ATAC_nP_116762 (+1128), ATAC_nP_116763 (+5199), ATAC_nP_116764 (+5381), ATAC_nP_116765 (+5711), ATAC_nP_116766 (+12233)
Art5	ATAC_nP_116761 (+5216), ATAC_nP_116760 (+5474)
Arxes2	ATAC_nP_139231 (-67796), ATAC_nP_139232 (-67643), ATAC_nP_139233 (-30587), ATAC_nP_139235 (-20165)
Asah1	ATAC_nP_122397 (+25995), ATAC_nP_122396 (+32627), ATAC_nP_122394 (+36868)
Asah2	ATAC_nP_65918 (-180917), ATAC_nP_65917 (-179385), ATAC_nP_65916 (-179252), ATAC_nP_65915 (-163814), ATAC_nP_65912 (-133611), ATAC_nP_65911 (-133493), ATAC_nP_65909 (-111213)
Asap1	ATAC_nP_46208 (-480698), ATAC_nP_46186 (+229755), ATAC_nP_46183 (+241061), ATAC_nP_46179 (+253306)
Asb13	ATAC_nP_32436 (-6694), ATAC_nP_32448 (+92419)
Asb14	ATAC_nP_39581 (-27071), ATAC_nP_39582 (-26995), ATAC_nP_39583 (-26908), ATAC_nP_39584 (-26765), ATAC_nP_39585 (-14416), ATAC_nP_39586 (+16033)
Asb17	ATAC_nP_85539 (-12702), ATAC_nP_85540 (-12378), ATAC_nP_85541 (-11646), ATAC_nP_85542 (-11423)
Asb4	ATAC_nP_103997 (+40236), ATAC_nP_103998 (+40339), ATAC_nP_103999 (+40483)
Asb7	ATAC_nP_114765 (+197892)
Ascc1	ATAC_nP_12618 (-30263), ATAC_nP_12619 (-30119), ATAC_nP_12620 (-28524)
Ascc2	ATAC_nP_17333 (+52903), ATAC_nP_17334 (+53158)
Ascc3	ATAC_nP_12224 (-684377), ATAC_nP_12225 (-684283), ATAC_nP_12228 (-510251), ATAC_nP_12234 (-153142), ATAC_nP_12240 (+148151)
Ascl1	ATAC_nP_14635 (+45720), ATAC_nP_14634 (+45873)
Asf1a	ATAC_nP_12360 (-183875)
Ash2l	ATAC_nP_121335 (+26948)
Asic1	ATAC_nP_48897 (+28164)
Asic2	ATAC_nP_22262 (-463438), ATAC_nP_22261 (-463281), ATAC_nP_22228 (+18986), ATAC_nP_22227 (+19229)
Asmt	ATAC_nP_139994 (-690137), ATAC_nP_139995 (-690049), ATAC_nP_139997 (-687622), ATAC_nP_139998 (-678827), ATAC_nP_139999 (-678588)
Asns	ATAC_nP_104110 (-130727), ATAC_nP_104109 (-130278), ATAC_nP_104108 (-130022), ATAC_nP_104107 (-60294), ATAC_nP_104106 (-60127), ATAC_nP_104104 (-19214), ATAC_nP_104103 (-14118), ATAC_nP_104102 (-1689), ATAC_nP_104097 (+79315)
Asnsd1	ATAC_nP_1938 (-228816), ATAC_nP_1937 (-228635)
Asph	ATAC_nP_86069 (+42149)
Aspm	ATAC_nP_6425 (-18395), ATAC_nP_6428 (+25638), ATAC_nP_6429 (+39743), ATAC_nP_6430 (+40039), ATAC_nP_6431 (+40128)
Asprv1	ATAC_nP_107573 (-43672)
Aspscr1	ATAC_nP_26512 (+31461), ATAC_nP_26513 (+31665)
Ass1	ATAC_nP_69557 (+32533), ATAC_nP_69558 (+32916)
Astn1	ATAC_nP_7309 (+24539)
Astn2	ATAC_nP_88542 (-339257), ATAC_nP_88541 (-338999), ATAC_nP_88524 (+73501), ATAC_nP_88523 (+73790), ATAC_nP_88522 (+73906), ATAC_nP_88515 (+413817), ATAC_nP_88513 (+564775), ATAC_nP_88512 (+564914), ATAC_nP_88503 (+725555)
Asxl1	ATAC_nP_75876 (+25190), ATAC_nP_75877 (+25279), ATAC_nP_75883 (+74750)
Asxl2	ATAC_nP_26612 (+5123)
Atad1	ATAC_nP_65944 (+77035), ATAC_nP_65943 (+77251)
Atad2b	ATAC_nP_26737 (+126973)
Atad5	ATAC_nP_22147 (+42691), ATAC_nP_22148 (+42770), ATAC_nP_22149 (+42867), ATAC_nP_22150 (+46734)
Ate1	ATAC_nP_118451 (+124667)
Atf1	ATAC_nP_48955 (+28783)
Atf6	ATAC_nP_8079 (+171196)
Atf6b	ATAC_nP_56229 (+10286)
Atf7ip	ATAC_nP_110621 (-84007), ATAC_nP_110622 (-83906)
Atf7ip	ATAC_nP_110597 (-111174), ATAC_nP_110598 (-111005), ATAC_nP_110615 (-28781), ATAC_nP_110616 (-28127), ATAC_nP_110619 (-19128), ATAC_nP_110621 (+6001), ATAC_nP_110622 (+6102)
Atf7ip2	ATAC_nP_49786 (+23821)
Atg10	ATAC_nP_36820 (+12471), ATAC_nP_36818 (+45000), ATAC_nP_36817 (+45151), ATAC_nP_36816 (+45237), ATAC_nP_36815 (+45399), ATAC_nP_36812 (+53969), ATAC_nP_36811 (+57758), ATAC_nP_36805 (+230196), ATAC_nP_36798 (+293932), ATAC_nP_36797 (+295331), ATAC_nP_36796 (+298651), ATAC_nP_36795 (+298790)
Atg13	ATAC_nP_72318 (+3860), ATAC_nP_72317 (+4655)
Atg14	ATAC_nP_40475 (-4588), ATAC_nP_40474 (-4457), ATAC_nP_40473 (-4252)
Atg16l2	ATAC_nP_116695 (+6380)
Atg4b	ATAC_nP_4214 (+33917), ATAC_nP_4215 (+39724)
Atg4c	ATAC_nP_89669 (-32382), ATAC_nP_89670 (+4402), ATAC_nP_89676 (+47934)
Atg5	ATAC_nP_12048 (-2294), ATAC_nP_12053 (+57661), ATAC_nP_12058 (+100499), ATAC_nP_12060 (+123259), ATAC_nP_12061 (+123337), ATAC_nP_12062 (+123682), ATAC_nP_12063 (+123858), ATAC_nP_12064 (+159718), ATAC_nP_12065 (+159882), ATAC_nP_12066 (+172899)
Atic	ATAC_nP_2755 (-25289), ATAC_nP_2756 (-6106), ATAC_nP_2757 (-5896), ATAC_nP_2758 (+23411), ATAC_nP_2759 (+52946), ATAC_nP_2761 (+88415), ATAC_nP_2762 (+89035), ATAC_nP_2763 (+89107), ATAC_nP_2764 (+93810)
Atl2	ATAC_nP_58881 (-132806), ATAC_nP_58878 (-113995), ATAC_nP_58874 (-80989)
Atm	ATAC_nP_132691 (+22407), ATAC_nP_132690 (+25963)
Atmin	ATAC_nP_128145 (-8300), ATAC_nP_128150 (+31882)
Atn1	ATAC_nP_109825 (+5280)
Atoh1	ATAC_nP_106519 (-80810), ATAC_nP_106520 (-80737), ATAC_nP_106533 (+267874), ATAC_nP_106534 (+273265), ATAC_nP_106535 (+282435), ATAC_nP_106536 (+282573), ATAC_nP_106537 (+283050), ATAC_nP_106539 (+292905), ATAC_nP_106540 (+294061), ATAC_nP_106541 (+295686), ATAC_nP_106542 (+295822)
Atoh7	ATAC_nP_12992 (+82364), ATAC_nP_12993 (+82502)
Atp10a	ATAC_nP_114406 (-432351), ATAC_nP_114407 (-432155), ATAC_nP_114424 (+10302), ATAC_nP_114425 (+10633), ATAC_nP_114428 (+168079)
Atp10b	ATAC_nP_19273 (+272776), ATAC_nP_19274 (+272975)
Atp11a	ATAC_nP_120446 (-57944)
Atp11b	ATAC_nP_79667 (-996122), ATAC_nP_79668 (-994039), ATAC_nP_79669 (-992768), ATAC_nP_79670 (-992559), ATAC_nP_79672 (-971109), ATAC_nP_79678 (-868806), ATAC_nP_79715 (-58871), ATAC_nP_79716 (-33481), ATAC_nP_79717 (-33190), ATAC_nP_79718 (-33108), ATAC_nP_79719 (-33013), ATAC_nP_79720 (-32261), ATAC_nP_79721 (-30334)
Atp11c	ATAC_nP_138261 (+216042), ATAC_nP_138260 (+216190)
Atp13a1	ATAC_nP_123948 (-13866)
Atp13a3	ATAC_nP_51022 (-133909)
Atp1a1	ATAC_nP_82707 (+33655), ATAC_nP_82706 (+33998), ATAC_nP_82705 (+34219), ATAC_nP_82691 (+194276)
Atp1a2	ATAC_nP_8278 (-7768)
Atp1b1	ATAC_nP_7674 (-183524), ATAC_nP_7673 (-183418), ATAC_nP_7666 (-45268), ATAC_nP_7665 (-45155), ATAC_nP_7664 (-44964), ATAC_nP_7663 (-37184), ATAC_nP_7662 (-36966), ATAC_nP_7661 (-36542), ATAC_nP_7660 (-36295), ATAC_nP_7659 (-35991)
Atp2a1	ATAC_nP_118109 (+14461)
Atp2a2	ATAC_nP_101211 (-1729), ATAC_nP_101210 (-1597), ATAC_nP_101207 (+48868)
Atp2b1	ATAC_nP_15253 (-906576), ATAC_nP_15256 (-824909), ATAC_nP_15257 (-824473), ATAC_nP_15268 (-377522), ATAC_nP_15269 (-377426), ATAC_nP_15278 (-148676), ATAC_nP_15280 (-74702), ATAC_nP_15281 (-74558), ATAC_nP_15282 (-74284)
Atp2b2	ATAC_nP_109039 (+29982), ATAC_nP_109031 (+143088)
Atp2b4	ATAC_nP_5794 (+59040)
Atp4b	ATAC_nP_120522 (+51219)
Atp5a1	ATAC_nP_63704 (-3068), ATAC_nP_63706 (+12864)
Atp5b	ATAC_nP_16988 (-5080)
Atp5g3	ATAC_nP_71630 (-515622), ATAC_nP_71618 (-162230)
Atp5j	ATAC_nP_52996 (-244704), ATAC_nP_52995 (-244555), ATAC_nP_52986 (-119770), ATAC_nP_52985 (-107550), ATAC_nP_52984 (-99281)
Atp5l-ps1	ATAC_nP_114498 (+10021), ATAC_nP_114500 (+74546)
Atp5o	ATAC_nP_53339 (+25060), ATAC_nP_53328 (+94284), ATAC_nP_53327 (+94503)
Atp5s	ATAC_nP_28850 (+4553)
Atp6ap1l	ATAC_nP_36786 (+33569), ATAC_nP_36785 (+35976), ATAC_nP_36784 (+36089), ATAC_nP_36783 (+36314)
Atp6ap2	ATAC_nP_137694 (-288369)
Atp6v0a2	ATAC_nP_101438 (-17912), ATAC_nP_101439 (-17653)
Atp6v0c	ATAC_nP_55009 (-33856), ATAC_nP_55008 (-33797)
Atp6v0d1	ATAC_nP_127039 (+10570), ATAC_nP_127038 (+10680)
Atp6v0d2	ATAC_nP_86401 (-84736), ATAC_nP_86400 (-84531), ATAC_nP_86399 (-84346)
Atp6v1b2	ATAC_nP_123897 (-104058), ATAC_nP_123898 (-103909), ATAC_nP_123900 (-71943), ATAC_nP_123901 (-71813)
Atp6v1c1	ATAC_nP_45249 (-17066)
Atp6v1c2	ATAC_nP_27158 (+50613), ATAC_nP_27157 (+50724)
Atp6v1g3	ATAC_nP_6345 (-6555), ATAC_nP_6347 (+9781), ATAC_nP_6348 (+9969), ATAC_nP_6356 (+111672), ATAC_nP_6357 (+111911)
Atp6v1h	ATAC_nP_101 (+51739), ATAC_nP_104 (+105084), ATAC_nP_110 (+148902), ATAC_nP_111 (+149898), ATAC_nP_114 (+177272), ATAC_nP_115 (+178326)
Atp7b	ATAC_nP_120978 (+70715)
Atp8a1	ATAC_nP_97825 (+213912), ATAC_nP_97824 (+214176)
Atp8b1	ATAC_nP_62837 (+109670)
Atp8b5	ATAC_nP_87176 (+67785), ATAC_nP_87177 (+67955)
Atpbd4	ATAC_nP_73428 (-925223), ATAC_nP_73425 (-814674), ATAC_nP_73418 (-687527), ATAC_nP_73397 (-189092), ATAC_nP_73389 (+221891), ATAC_nP_73387 (+235828), ATAC_nP_73384 (+394424)
Atrnl1	ATAC_nP_67593 (-149142), ATAC_nP_67597 (-116860), ATAC_nP_67603 (+57134), ATAC_nP_67612 (+345770)
Atrx	ATAC_nP_138978 (-28070), ATAC_nP_138976 (-10058), ATAC_nP_138975 (-9999), ATAC_nP_138974 (-9872), ATAC_nP_138972 (+134242)
Atxn10	ATAC_nP_47743 (-125427), ATAC_nP_47744 (-125235), ATAC_nP_47745 (-124848), ATAC_nP_47746 (-118860), ATAC_nP_47756 (-2665)
Atxn2	ATAC_nP_101119 (+112177)
Atxn3	ATAC_nP_30875 (+1870), ATAC_nP_30873 (+20486), ATAC_nP_30872 (+20567), ATAC_nP_30871 (+22381)
Atxn7	ATAC_nP_38893 (+50247), ATAC_nP_38894 (+50744)
Atxn7l1	ATAC_nP_27676 (-29076)
Atxn7l3b	ATAC_nP_15960 (-664629), ATAC_nP_15953 (-89390), ATAC_nP_15942 (+253656), ATAC_nP_15940 (+464042), ATAC_nP_15939 (+474503), ATAC_nP_15938 (+474664), ATAC_nP_15936 (+528334)
Aurkb	ATAC_nP_21058 (-18911)
Aurkc	ATAC_nP_111790 (+113127), ATAC_nP_111791 (+113259)
Auts2	ATAC_nP_102035 (-910043), ATAC_nP_102034 (-909966), ATAC_nP_102033 (-909885), ATAC_nP_102019 (-860969), ATAC_nP_102014 (-814206), ATAC_nP_102005 (-697906), ATAC_nP_101986 (-233328), ATAC_nP_101985 (-233208), ATAC_nP_101984 (-208757), ATAC_nP_101980 (-167009), ATAC_nP_101979 (-162858), ATAC_nP_101959 (+42610), ATAC_nP_101958 (+52642), ATAC_nP_101924 (+186894)
Aven	ATAC_nP_73286 (+5020), ATAC_nP_73287 (+5164), ATAC_nP_73291 (+25897), ATAC_nP_73308 (+183964), ATAC_nP_73322 (+439030)
Avil	ATAC_nP_16837 (-12813), ATAC_nP_16843 (+17895)
Avpi1	ATAC_nP_66445 (-7220), ATAC_nP_66444 (-7098), ATAC_nP_66443 (-6875)
Avpr1a	ATAC_nP_16559 (-37506), ATAC_nP_16561 (+77140)
Awat2	ATAC_nP_138799 (+3221), ATAC_nP_138798 (+11627)
Axin2	ATAC_nP_25022 (-324420), ATAC_nP_25025 (-170501), ATAC_nP_25034 (-31279), ATAC_nP_25035 (-31049), ATAC_nP_25049 (+21404), ATAC_nP_25068 (+189536), ATAC_nP_25069 (+189722)
Aym1	ATAC_nP_100092 (-26974), ATAC_nP_100093 (-26838), ATAC_nP_100094 (-24352), ATAC_nP_100095 (-22509), ATAC_nP_100098 (-12616), ATAC_nP_100108 (+63443)
Azin1	ATAC_nP_45249 (-125572)
B020004J07Rik	ATAC_nP_89849 (-45560)
B020018G12Rik	ATAC_nP_8505 (-34860)
B130024G19Rik	ATAC_nP_115003 (+676557)
B230120H23Rik	ATAC_nP_71512 (-266647)
B230216G23Rik	ATAC_nP_110980 (+46955)
B230325K18Rik	ATAC_nP_118274 (+1445)
B230364G03Rik	ATAC_nP_10633 (-825627), ATAC_nP_10632 (-825425), ATAC_nP_10627 (-503180), ATAC_nP_10626 (-502856), ATAC_nP_10625 (-502606), ATAC_nP_10624 (-502391), ATAC_nP_10622 (-226101), ATAC_nP_10621 (-225917), ATAC_nP_10618 (-206271), ATAC_nP_10617 (-162764)
B2m	ATAC_nP_73890 (-21845)
B3galnt1	ATAC_nP_80953 (-60929)
B3galnt2	ATAC_nP_32858 (-159197), ATAC_nP_32859 (-159021), ATAC_nP_32863 (-113008), ATAC_nP_32866 (-91710), ATAC_nP_32867 (-91563), ATAC_nP_32870 (-65475)
B3galt1	ATAC_nP_71246 (-292416), ATAC_nP_71257 (+132371), ATAC_nP_71258 (+132581), ATAC_nP_71262 (+180814)
B3galt5	ATAC_nP_53759 (+118348)
B3galtl	ATAC_nP_103690 (-36870), ATAC_nP_103691 (-36713), ATAC_nP_103692 (-36433)
B3gat1	ATAC_nP_130970 (-992632), ATAC_nP_130971 (-918086), ATAC_nP_130972 (-896847), ATAC_nP_130973 (-871604), ATAC_nP_130980 (-497026), ATAC_nP_130998 (+4193), ATAC_nP_130999 (+8511), ATAC_nP_131000 (+8770)
B3gnt2	ATAC_nP_18384 (-89190), ATAC_nP_18383 (-40133), ATAC_nP_18379 (+8564), ATAC_nP_18378 (+29367), ATAC_nP_18377 (+29655), ATAC_nP_18376 (+29853), ATAC_nP_18369 (+77101), ATAC_nP_18356 (+231030), ATAC_nP_18355 (+231234), ATAC_nP_18352 (+238653), ATAC_nP_18351 (+238835), ATAC_nP_18350 (+238982), ATAC_nP_18340 (+252296), ATAC_nP_18339 (+256376), ATAC_nP_18332 (+276446), ATAC_nP_18331 (+286720), ATAC_nP…
B3gnt3	ATAC_nP_124293 (-15059)
B3gnt7	ATAC_nP_3615 (-66642), ATAC_nP_3616 (-66492), ATAC_nP_3632 (+6276), ATAC_nP_3633 (+7875), ATAC_nP_3634 (+8011), ATAC_nP_3635 (+8431)
B3gnt9	ATAC_nP_126990 (+17264), ATAC_nP_126989 (+21670)
B430203G13Rik	ATAC_nP_27198 (-161801)
B430305J03Rik	ATAC_nP_80635 (-835106), ATAC_nP_80633 (-636468), ATAC_nP_80630 (-547402), ATAC_nP_80627 (-451044), ATAC_nP_80626 (-450961), ATAC_nP_80625 (-430343), ATAC_nP_80623 (-276962), ATAC_nP_80622 (-113388), ATAC_nP_80618 (-30909)
B4galnt1	ATAC_nP_16865 (+6708)
B4galnt3	ATAC_nP_109473 (-30806), ATAC_nP_109469 (-12802), ATAC_nP_109467 (+2793), ATAC_nP_109460 (+19566), ATAC_nP_109459 (+19698)
B4galnt4	ATAC_nP_119192 (-36360), ATAC_nP_119193 (-36162), ATAC_nP_119204 (-9775), ATAC_nP_119205 (-9547)
B4galt1	ATAC_nP_87055 (+28643), ATAC_nP_87054 (+28717), ATAC_nP_87049 (+59579)
B4galt4	ATAC_nP_51659 (-17100)
B4galt5	ATAC_nP_77247 (+100998), ATAC_nP_77246 (+101152)
B4galt6	ATAC_nP_60644 (+5297), ATAC_nP_60643 (+5572)
B530045E10Rik	ATAC_nP_15327 (-131040), ATAC_nP_15328 (-130641), ATAC_nP_15335 (-66917), ATAC_nP_15336 (-66738), ATAC_nP_15339 (-14971)
B630005N14Rik	ATAC_nP_104269 (-71720), ATAC_nP_104268 (-71506), ATAC_nP_104267 (-71229), ATAC_nP_104266 (-70334), ATAC_nP_104265 (-70223), ATAC_nP_104264 (-70097)
B930041F14Rik	ATAC_nP_95018 (+2751)
B930094E09Rik	ATAC_nP_60960 (-40649), ATAC_nP_60961 (-40519)
BC002059	ATAC_nP_54682 (-982440), ATAC_nP_54687 (-753077), ATAC_nP_54688 (-751959), ATAC_nP_54689 (-751470), ATAC_nP_54695 (-245772), ATAC_nP_54702 (-154300), ATAC_nP_54704 (-51746), ATAC_nP_54707 (+24229), ATAC_nP_54708 (+24412), ATAC_nP_54709 (+24640), ATAC_nP_54714 (+45335)
BC005561	ATAC_nP_99375 (-42404), ATAC_nP_99381 (+101054)
BC005764	ATAC_nP_13942 (+13201)
BC007180	ATAC_nP_85627 (+276963), ATAC_nP_85628 (+277226), ATAC_nP_85629 (+277457), ATAC_nP_85630 (+277612)
BC016423	ATAC_nP_32436 (-16230)
BC021891	ATAC_nP_129579 (+23812)
BC022687	ATAC_nP_31977 (+11848)
BC023829	ATAC_nP_138361 (-236148), ATAC_nP_138360 (-235856)
BC024978	ATAC_nP_112606 (-6605), ATAC_nP_112607 (-6008)
BC025920	ATAC_nP_14319 (+8736)
BC026590	ATAC_nP_88007 (+43678), ATAC_nP_88008 (+43862), ATAC_nP_88009 (+56553), ATAC_nP_88010 (+56805)
BC027231	ATAC_nP_51861 (-156186)
BC030500	ATAC_nP_123317 (+869882)
BC035947	ATAC_nP_3280 (-20360)
BC048403	ATAC_nP_16524 (-20549), ATAC_nP_16526 (-12933), ATAC_nP_16527 (-12615), ATAC_nP_16537 (+159910), ATAC_nP_16540 (+162816)
BC048507	ATAC_nP_35882 (-5810), ATAC_nP_35885 (+20801)
BC048609	ATAC_nP_64612 (-8994)
BC048671	ATAC_nP_107822 (+8181)
BC049702	ATAC_nP_137824 (+139505), ATAC_nP_137816 (+752717), ATAC_nP_137815 (+753177)
BC051076	ATAC_nP_98511 (-31763), ATAC_nP_98512 (-31683), ATAC_nP_98515 (+5798)
BC052040	ATAC_nP_73397 (-737660), ATAC_nP_73418 (-239225), ATAC_nP_73425 (-112078), ATAC_nP_73428 (-1529), ATAC_nP_73436 (+141824), ATAC_nP_73437 (+141983), ATAC_nP_73438 (+166015), ATAC_nP_73439 (+166161), ATAC_nP_73440 (+166290), ATAC_nP_73466 (+387595), ATAC_nP_73474 (+478188), ATAC_nP_73475 (+478651)
BC055324	ATAC_nP_7621 (+52523)
BC067074	ATAC_nP_38176 (-92713), ATAC_nP_38184 (-50462), ATAC_nP_38188 (-28643), ATAC_nP_38207 (+267493), ATAC_nP_38208 (+267594), ATAC_nP_38209 (+283283), ATAC_nP_38211 (+289263), ATAC_nP_38212 (+289326)
BC068157	ATAC_nP_119774 (+24704)
BC094916	ATAC_nP_8391 (+117002)
BC096441	ATAC_nP_21208 (-19799), ATAC_nP_21209 (-19799)
Baat	ATAC_nP_87716 (+39022)
Bace2	ATAC_nP_53803 (-33929)
Bach1	ATAC_nP_53076 (-119865), ATAC_nP_53079 (-94785), ATAC_nP_53081 (-73395), ATAC_nP_53093 (+56024)
Bach2	ATAC_nP_86721 (-262985), ATAC_nP_86722 (-262770), ATAC_nP_86738 (-80247), ATAC_nP_86739 (-80086), ATAC_nP_86741 (-62238), ATAC_nP_86742 (-62099), ATAC_nP_86748 (-42229)
Bad	ATAC_nP_64709 (+5447)
Bag2	ATAC_nP_1044 (+8444)
Bag4	ATAC_nP_121333 (+13976)
Bag5	ATAC_nP_31829 (+8435)
Bag6	ATAC_nP_56285 (+12046), ATAC_nP_56287 (+19414)
Bahd1	ATAC_nP_73674 (+17841), ATAC_nP_73675 (+17976)
Bai1	ATAC_nP_46517 (-516004), ATAC_nP_46532 (-328790), ATAC_nP_46545 (-290818), ATAC_nP_46557 (-128668), ATAC_nP_46558 (-128599), ATAC_nP_46559 (-128432), ATAC_nP_46560 (-128330), ATAC_nP_46588 (+72687)
Bai3	ATAC_nP_915 (+519413), ATAC_nP_909 (+647588), ATAC_nP_908 (+647682), ATAC_nP_907 (+649261), ATAC_nP_899 (+890485)
Baiap2l1	ATAC_nP_103256 (-148262), ATAC_nP_103250 (-121663)
Bak1	ATAC_nP_55299 (-19228), ATAC_nP_55298 (-12462), ATAC_nP_55297 (-12366)
Bambi	ATAC_nP_60002 (+339388), ATAC_nP_60003 (+339642), ATAC_nP_60004 (+339837)
Banf1	ATAC_nP_64509 (+3950)
Banf2	ATAC_nP_75127 (+44454), ATAC_nP_75128 (+44797), ATAC_nP_75141 (+123610), ATAC_nP_75142 (+123931), ATAC_nP_75143 (+124287), ATAC_nP_75144 (+124400), ATAC_nP_75145 (+124506), ATAC_nP_75146 (+124921)
Bank1	ATAC_nP_84588 (-339254), ATAC_nP_84576 (+80843), ATAC_nP_84575 (+210039), ATAC_nP_84574 (+210141), ATAC_nP_84573 (+210322), ATAC_nP_84570 (+375222), ATAC_nP_84567 (+439352)
Banp	ATAC_nP_128963 (+278441)
Bard1	ATAC_nP_2748 (-15524), ATAC_nP_2745 (+67369), ATAC_nP_2744 (+191850), ATAC_nP_2742 (+296351), ATAC_nP_2741 (+313193)
Barhl2	ATAC_nP_99481 (+32151)
Barx2	ATAC_nP_131276 (-182320), ATAC_nP_131275 (-182189), ATAC_nP_131274 (-182089), ATAC_nP_131261 (-98180), ATAC_nP_131258 (-62950), ATAC_nP_131257 (-62813), ATAC_nP_131254 (-47247), ATAC_nP_131253 (-46941), ATAC_nP_131251 (-23641), ATAC_nP_131242 (+168606)
Basp1	ATAC_nP_44558 (+10019), ATAC_nP_44554 (+36636), ATAC_nP_44546 (+81510), ATAC_nP_44545 (+117769)
Batf	ATAC_nP_30040 (-67009), ATAC_nP_30041 (-65461), ATAC_nP_30042 (-65335)
Baz2a	ATAC_nP_17000 (+51268)
Baz2b	ATAC_nP_70964 (-71266), ATAC_nP_70956 (+40688), ATAC_nP_70954 (+74774), ATAC_nP_70953 (+74980), ATAC_nP_70949 (+90834)
Bbc3	ATAC_nP_111967 (+12910)
Bbs1	ATAC_nP_64455 (+9735)
Bbs10	ATAC_nP_15854 (+118174)
Bbs2	ATAC_nP_126333 (-13142)
Bbs9	ATAC_nP_130836 (+257076), ATAC_nP_130837 (+257206)
Bbx	ATAC_nP_52095 (-22722), ATAC_nP_52075 (+230679), ATAC_nP_52066 (+402495), ATAC_nP_52065 (+402597), ATAC_nP_52060 (+483845), ATAC_nP_52055 (+568617), ATAC_nP_52054 (+570511), ATAC_nP_52053 (+570774)
Bcam	ATAC_nP_112292 (-14404), ATAC_nP_112291 (-14219), ATAC_nP_112290 (-12265)
Bcar1	ATAC_nP_127761 (-71477), ATAC_nP_127756 (-45987), ATAC_nP_127755 (-45690), ATAC_nP_127754 (-45574), ATAC_nP_127753 (-45427), ATAC_nP_127745 (-21846), ATAC_nP_127737 (+27651), ATAC_nP_127736 (+29677)
Bcar3	ATAC_nP_83767 (-110499), ATAC_nP_83778 (-27961), ATAC_nP_83779 (-27829), ATAC_nP_83782 (-25975), ATAC_nP_83790 (+14397), ATAC_nP_83810 (+145389), ATAC_nP_83811 (+145705)
Bcas1	ATAC_nP_77690 (+175369), ATAC_nP_77671 (+225903), ATAC_nP_77670 (+231930)
Bcas2	ATAC_nP_82841 (-25163), ATAC_nP_82842 (-25047), ATAC_nP_82853 (+37009)
Bcas3	ATAC_nP_22605 (+8531), ATAC_nP_22635 (+412990), ATAC_nP_22636 (+413228)
Bcat1	ATAC_nP_111156 (-45737), ATAC_nP_111149 (+1046), ATAC_nP_111147 (+33683), ATAC_nP_111140 (+146049), ATAC_nP_111138 (+158448), ATAC_nP_111112 (+594245), ATAC_nP_111111 (+594420), ATAC_nP_111106 (+677645), ATAC_nP_111100 (+687648), ATAC_nP_111096 (+775043), ATAC_nP_111095 (+775240), ATAC_nP_111094 (+775324), ATAC_nP_111093 (+775432), ATAC_nP_111092 (+775551), ATAC_nP_111091 (+777286)
Bcat2	ATAC_nP_113881 (-11329), ATAC_nP_113882 (-11117), ATAC_nP_113883 (-11038)
Bche	ATAC_nP_81019 (-958675), ATAC_nP_81018 (-762631), ATAC_nP_81011 (+166643), ATAC_nP_81009 (+272978), ATAC_nP_81008 (+273917)
Bckdhb	ATAC_nP_134848 (+315510), ATAC_nP_134852 (+328688), ATAC_nP_134855 (+356590), ATAC_nP_134856 (+356653), ATAC_nP_134857 (+370940), ATAC_nP_134870 (+451653)
Bcl10	ATAC_nP_85097 (-10882)
Bcl11a	ATAC_nP_18455 (+86325), ATAC_nP_18480 (+336837), ATAC_nP_18483 (+471729), ATAC_nP_18484 (+471923), ATAC_nP_18485 (+526958), ATAC_nP_18486 (+528337), ATAC_nP_18489 (+552444), ATAC_nP_18490 (+552621), ATAC_nP_18495 (+664686), ATAC_nP_18496 (+664823), ATAC_nP_18499 (+873145)
Bcl11b	ATAC_nP_31398 (+86606), ATAC_nP_31397 (+86779), ATAC_nP_31396 (+87886), ATAC_nP_31395 (+88068), ATAC_nP_31379 (+475006)
Bcl2	ATAC_nP_4552 (-7888), ATAC_nP_4538 (+127568), ATAC_nP_4537 (+149625), ATAC_nP_4531 (+199644), ATAC_nP_4530 (+199865), ATAC_nP_4516 (+501862), ATAC_nP_4515 (+501939)
Bcl2a1b	ATAC_nP_135064 (-12162), ATAC_nP_135065 (-11933)
Bcl2a1c	ATAC_nP_136567 (+49946), ATAC_nP_136571 (+54815), ATAC_nP_136572 (+59423)
Bcl2l1	ATAC_nP_75831 (-12303), ATAC_nP_75828 (+10031), ATAC_nP_75827 (+10151)
Bcl2l10	ATAC_nP_134403 (+7670), ATAC_nP_134405 (+14748), ATAC_nP_134406 (+28799), ATAC_nP_134407 (+35187), ATAC_nP_134409 (+40910)
Bcl2l11	ATAC_nP_74162 (+85499), ATAC_nP_74163 (+85608), ATAC_nP_74164 (+85721)
Bcl2l14	ATAC_nP_110411 (-348871), ATAC_nP_110412 (-348793), ATAC_nP_110413 (-300317), ATAC_nP_110415 (-276979), ATAC_nP_110416 (-274387), ATAC_nP_110422 (-196227), ATAC_nP_110423 (-173797), ATAC_nP_110424 (-173422), ATAC_nP_110425 (-147982), ATAC_nP_110426 (-147556), ATAC_nP_110427 (-98244), ATAC_nP_110428 (-98029), ATAC_nP_110429 (-66589), ATAC_nP_110430 (-58210), ATAC_nP_110432 (-46452), ATAC_nP_110443…
Bcl2l15	ATAC_nP_82901 (+7706)
Bcl3	ATAC_nP_112301 (+7017)
Bcl7a	ATAC_nP_101326 (+11730)
Bcl9l	ATAC_nP_132074 (-3519)
Bcmo1	ATAC_nP_128174 (+40649)
Bcor	ATAC_nP_137694 (-218879), ATAC_nP_137630 (+123176), ATAC_nP_137629 (+123341)
Bcorl1	ATAC_nP_138026 (-36099), ATAC_nP_138041 (+92634)
Bdh2	ATAC_nP_84492 (-35295), ATAC_nP_84495 (-4251)
Bdkrb1	ATAC_nP_31240 (-21529), ATAC_nP_31241 (-21439)
Bdkrb2	ATAC_nP_31240 (+19390), ATAC_nP_31241 (+19480)
Bdnf	ATAC_nP_73173 (-363099), ATAC_nP_73175 (-299619), ATAC_nP_73178 (-232788), ATAC_nP_73197 (+186286), ATAC_nP_73198 (+186403)
Bean1	ATAC_nP_126893 (-28061), ATAC_nP_126894 (-27846)
Begain	ATAC_nP_31530 (+35264)
Bend3	ATAC_nP_11968 (-1535), ATAC_nP_11969 (-1463), ATAC_nP_11970 (-1387), ATAC_nP_11978 (+38019)
Bend5	ATAC_nP_90440 (-340732), ATAC_nP_90455 (+53644), ATAC_nP_90467 (+138461), ATAC_nP_90468 (+203895)
Bend6	ATAC_nP_1055 (-37307), ATAC_nP_1053 (-19249), ATAC_nP_1049 (+4142)
Best2	ATAC_nP_125404 (+2947), ATAC_nP_125403 (+3019), ATAC_nP_125396 (+18473)
Best3	ATAC_nP_16105 (+48370), ATAC_nP_16106 (+57412)
Bet1	ATAC_nP_103885 (-3608)
Bfsp1	ATAC_nP_75102 (-46295), ATAC_nP_75100 (-28202), ATAC_nP_75099 (-27710), ATAC_nP_75098 (-27306), ATAC_nP_75089 (+27103), ATAC_nP_75086 (+86489), ATAC_nP_75084 (+130425), ATAC_nP_75080 (+183438), ATAC_nP_75077 (+242119), ATAC_nP_75074 (+259872)
Bhlhb9	ATAC_nP_139231 (+40171), ATAC_nP_139232 (+40324), ATAC_nP_139233 (+77380), ATAC_nP_139235 (+87802)
Bhlhe22	ATAC_nP_79006 (-54578), ATAC_nP_79007 (-54428), ATAC_nP_79008 (-54347)
Bhlhe23	ATAC_nP_78464 (-19961), ATAC_nP_78458 (+42241)
Bhlhe40	ATAC_nP_108802 (-326350), ATAC_nP_108818 (-203839), ATAC_nP_108821 (-202319), ATAC_nP_108835 (-90163), ATAC_nP_108842 (-5989), ATAC_nP_108845 (+7067), ATAC_nP_108848 (+25246), ATAC_nP_108849 (+25367), ATAC_nP_108850 (+27876), ATAC_nP_108858 (+49034), ATAC_nP_108859 (+49149)
Bicc1	ATAC_nP_13403 (-56502), ATAC_nP_13399 (-16910)
Bicd1	ATAC_nP_111461 (-96839), ATAC_nP_111462 (-96634), ATAC_nP_111468 (+62673)
Bid	ATAC_nP_109531 (-23131)
Bik	ATAC_nP_47579 (+25594)
Birc2	ATAC_nP_130110 (+38881), ATAC_nP_130108 (+48990)
Birc3	ATAC_nP_130135 (-123139), ATAC_nP_130133 (-110826), ATAC_nP_130126 (-34815), ATAC_nP_130125 (-34723), ATAC_nP_130119 (+20028)
Birc6	ATAC_nP_58646 (-10947)
Birc7	ATAC_nP_78477 (+24044), ATAC_nP_78478 (+24196), ATAC_nP_78479 (+24631)
Blcap	ATAC_nP_76327 (-25019)
Blnk	ATAC_nP_66327 (+35290)
Bloc1s4	ATAC_nP_96657 (+10741)
Bmf	ATAC_nP_73623 (-38304), ATAC_nP_73610 (+64071)
Bmp1	ATAC_nP_41893 (-2546)
Bmp2	ATAC_nP_74562 (-119801), ATAC_nP_74620 (+904112), ATAC_nP_74621 (+904293)
Bmp2k	ATAC_nP_98879 (-149697), ATAC_nP_98880 (-149491), ATAC_nP_98883 (-74399), ATAC_nP_98894 (+89550), ATAC_nP_98896 (+92571), ATAC_nP_98897 (+92688), ATAC_nP_98898 (+92832)
Bmp3	ATAC_nP_98974 (+64344), ATAC_nP_98975 (+67358)
Bmp7	ATAC_nP_77980 (+68444), ATAC_nP_77979 (+68550), ATAC_nP_77978 (+69006), ATAC_nP_77977 (+69121), ATAC_nP_77931 (+305967), ATAC_nP_77929 (+320934), ATAC_nP_77928 (+321023), ATAC_nP_77924 (+362783), ATAC_nP_77923 (+362991), ATAC_nP_77919 (+371628), ATAC_nP_77918 (+381364)
Bmp8a	ATAC_nP_91295 (-312290), ATAC_nP_91294 (-312144), ATAC_nP_91287 (-280486), ATAC_nP_91258 (+2802)
Bmp8b	ATAC_nP_91227 (-12401), ATAC_nP_91228 (-12298)
Bmper	ATAC_nP_130836 (-490269), ATAC_nP_130837 (-490139)
Bmpr1a	ATAC_nP_40055 (+123624), ATAC_nP_40054 (+123731), ATAC_nP_40053 (+123797)
Bmpr1b	ATAC_nP_84847 (+49047), ATAC_nP_84842 (+132845), ATAC_nP_84841 (+132986), ATAC_nP_84840 (+133293), ATAC_nP_84836 (+162791), ATAC_nP_84835 (+162953), ATAC_nP_84826 (+386958)
Bmpr2	ATAC_nP_2269 (-70361), ATAC_nP_2270 (-67220), ATAC_nP_2271 (-66521), ATAC_nP_2272 (-66344), ATAC_nP_2278 (-35596)
Bnc2	ATAC_nP_89110 (-60887), ATAC_nP_89108 (-10895), ATAC_nP_89107 (+6631), ATAC_nP_89106 (+12056), ATAC_nP_89105 (+12246), ATAC_nP_89104 (+12715), ATAC_nP_89103 (+13602), ATAC_nP_89093 (+146451), ATAC_nP_89092 (+146615), ATAC_nP_89085 (+317486), ATAC_nP_89080 (+445721), ATAC_nP_89079 (+450324), ATAC_nP_89069 (+654200), ATAC_nP_89068 (+716383), ATAC_nP_89065 (+792965), ATAC_nP_89060 (+960152)
Bnip3	ATAC_nP_119011 (+52602), ATAC_nP_119010 (+59192), ATAC_nP_119009 (+59462)
Bnipl	ATAC_nP_82216 (-18421)
Boc	ATAC_nP_51861 (-9245), ATAC_nP_51852 (+128627), ATAC_nP_51851 (+128701)
Bok	ATAC_nP_4209 (+19963)
Bora	ATAC_nP_42838 (+7418), ATAC_nP_42839 (+8714)
Bpifb9b	ATAC_nP_75984 (+31265)
Bptf	ATAC_nP_24897 (-22447), ATAC_nP_24896 (-22049), ATAC_nP_24877 (+112420)
Braf	ATAC_nP_105442 (+19611)
Brd1	ATAC_nP_47999 (+24904), ATAC_nP_47998 (+24967), ATAC_nP_47997 (+25190), ATAC_nP_47996 (+25319), ATAC_nP_47995 (+25796), ATAC_nP_47994 (+27752), ATAC_nP_47992 (+41369), ATAC_nP_47991 (+44126), ATAC_nP_47990 (+65005), ATAC_nP_47989 (+71637), ATAC_nP_47987 (+72673)
Brd4	ATAC_nP_56069 (-14244), ATAC_nP_56068 (-11906)
Brdt	ATAC_nP_99590 (+56338)
Brix1	ATAC_nP_44210 (+13796)
Brms1l	ATAC_nP_28431 (+10562), ATAC_nP_28433 (+24406), ATAC_nP_28435 (+173513), ATAC_nP_28443 (+439410), ATAC_nP_28444 (+460217), ATAC_nP_28445 (+460341), ATAC_nP_28446 (+460461)
Brpf1	ATAC_nP_108997 (-18014)
Brpf3	ATAC_nP_55593 (-15853)
Brsk1	ATAC_nP_111620 (+11532), ATAC_nP_111621 (+12387)
Brsk2	ATAC_nP_119281 (+58608)
Brwd1	ATAC_nP_53739 (-1030)
Bsg	ATAC_nP_13896 (-5751)
Bsn	ATAC_nP_136208 (+84035)
Bsph1	ATAC_nP_111886 (+81965), ATAC_nP_111887 (+82443)
Bsph2	ATAC_nP_111887 (+37780), ATAC_nP_111886 (+38258)
Bst1	ATAC_nP_96979 (-4102), ATAC_nP_96982 (+41373), ATAC_nP_96983 (+41944), ATAC_nP_96984 (+42227)
Bsx	ATAC_nP_131741 (-68829), ATAC_nP_131744 (-67293), ATAC_nP_131746 (-62073)
Btaf1	ATAC_nP_66123 (+87607)
Btbd10	ATAC_nP_117340 (+89884), ATAC_nP_117336 (+108311), ATAC_nP_117335 (+108682), ATAC_nP_117334 (+108886)
Btbd11	ATAC_nP_14554 (+139019), ATAC_nP_14555 (+141079), ATAC_nP_14558 (+152770), ATAC_nP_14559 (+152964), ATAC_nP_14560 (+153197)
Btbd2	ATAC_nP_14122 (+17124)
Btbd3	ATAC_nP_74829 (-483444), ATAC_nP_74831 (-455110), ATAC_nP_74833 (-286732), ATAC_nP_74840 (-230611), ATAC_nP_74841 (-93461), ATAC_nP_74852 (+117039)
Btbd7	ATAC_nP_30961 (+45489)
Btbd9	ATAC_nP_55832 (-10041)
Btf3	ATAC_nP_37284 (+10553)
Btg1	ATAC_nP_15202 (-7569), ATAC_nP_15203 (-7438), ATAC_nP_15204 (-7360), ATAC_nP_15213 (+42067), ATAC_nP_15214 (+80617), ATAC_nP_15216 (+101927), ATAC_nP_15217 (+104294), ATAC_nP_15218 (+104464), ATAC_nP_15219 (+104548), ATAC_nP_15223 (+116782), ATAC_nP_15230 (+187166), ATAC_nP_15231 (+187445), ATAC_nP_15232 (+259567), ATAC_nP_15235 (+442746), ATAC_nP_15236 (+443034)
Btla	ATAC_nP_51894 (+120813), ATAC_nP_51895 (+125239), ATAC_nP_51896 (+125411)
Btnl9	ATAC_nP_19578 (+17559), ATAC_nP_19577 (+17700)
Bub1	ATAC_nP_74145 (-7844), ATAC_nP_74144 (-7762)
Bub1b	ATAC_nP_73623 (-10220), ATAC_nP_73625 (+22131), ATAC_nP_73632 (+61076)
Bud31	ATAC_nP_103304 (+22593)
Bysl	ATAC_nP_57076 (+39593), ATAC_nP_57075 (+39711), ATAC_nP_57073 (+45193)
Bzw1	ATAC_nP_2138 (-26182), ATAC_nP_2139 (-25568)
C030005K15Rik	ATAC_nP_15269 (-810971), ATAC_nP_15268 (-810875), ATAC_nP_15257 (-363924), ATAC_nP_15256 (-363488), ATAC_nP_15253 (-281821), ATAC_nP_15247 (+32577)
C030037F17Rik	ATAC_nP_120623 (-132740)
C030046E11Rik	ATAC_nP_65801 (+120056)
C130026I21Rik	ATAC_nP_3576 (-52845)
C130060K24Rik	ATAC_nP_106553 (-110473), ATAC_nP_106554 (-110373), ATAC_nP_106555 (-110265), ATAC_nP_106556 (-62928)
C130073F10Rik	ATAC_nP_89849 (+4206)
C130079G13Rik	ATAC_nP_80565 (-47426), ATAC_nP_80566 (-44827), ATAC_nP_80567 (-44669)
C1d	ATAC_nP_18003 (+94679), ATAC_nP_18004 (+94788), ATAC_nP_18010 (+191947), ATAC_nP_18011 (+202294), ATAC_nP_18012 (+202506), ATAC_nP_18028 (+595821), ATAC_nP_18030 (+660521), ATAC_nP_18031 (+660724)
C1galt1	ATAC_nP_104102 (-150282), ATAC_nP_104103 (-137853), ATAC_nP_104104 (-132757), ATAC_nP_104106 (-91844), ATAC_nP_104107 (-91677), ATAC_nP_104108 (-21949), ATAC_nP_104109 (-21693), ATAC_nP_104110 (-21244), ATAC_nP_104114 (+99070), ATAC_nP_104115 (+104423)
C1galt1c1	ATAC_nP_137947 (-95765)
C1ql1	ATAC_nP_24473 (-51082)
C1ql3	ATAC_nP_68239 (-205237), ATAC_nP_68238 (-205166), ATAC_nP_68237 (-205059), ATAC_nP_68236 (-194845), ATAC_nP_68235 (-194766), ATAC_nP_68233 (-157209)
C1qtnf2	ATAC_nP_19280 (+38474), ATAC_nP_19281 (+38666)
C1qtnf3	ATAC_nP_44228 (-128504), ATAC_nP_44229 (-128320), ATAC_nP_44236 (+25015)
C1qtnf7	ATAC_nP_96953 (-216553), ATAC_nP_96954 (-216405), ATAC_nP_96966 (+39521)
C1qtnf9	ATAC_nP_41223 (-52267)
C1rl	ATAC_nP_109803 (-20098), ATAC_nP_109804 (-18473)
C230029F24Rik	ATAC_nP_1772 (-593033), ATAC_nP_1773 (-592955), ATAC_nP_1794 (+690337)
C230052I12Rik	ATAC_nP_113301 (+23044), ATAC_nP_113300 (+23316), ATAC_nP_113296 (+45420)
C230062I16Rik	ATAC_nP_112980 (-11996), ATAC_nP_112981 (-9655), ATAC_nP_112982 (-9202), ATAC_nP_112983 (-9056)
C2cd2	ATAC_nP_53857 (-13501), ATAC_nP_53856 (-13351)
C2cd4b	ATAC_nP_133955 (-141980)
C2cd5	ATAC_nP_111055 (-62241), ATAC_nP_111053 (-56806), ATAC_nP_111052 (-56740), ATAC_nP_111051 (-51468), ATAC_nP_111050 (-48975), ATAC_nP_111049 (-48816), ATAC_nP_111048 (-42266), ATAC_nP_111047 (-41193), ATAC_nP_111046 (-41022), ATAC_nP_111045 (-40946), ATAC_nP_111043 (-29870), ATAC_nP_111042 (-29638), ATAC_nP_111041 (-29503), ATAC_nP_111038 (-14617), ATAC_nP_111037 (-8138), ATAC_nP_111036 (+31430), …
C330005M16Rik	ATAC_nP_112798 (-25568), ATAC_nP_112797 (-25385), ATAC_nP_112796 (-25219)
C330006D17Rik	ATAC_nP_130119 (-15932)
C330007P06Rik	ATAC_nP_137895 (+68389)
C330021F23Rik	ATAC_nP_119731 (-36408), ATAC_nP_119732 (-32041), ATAC_nP_119733 (-31759), ATAC_nP_119734 (-31352), ATAC_nP_119735 (-22865), ATAC_nP_119736 (-21288), ATAC_nP_119737 (-15570), ATAC_nP_119738 (-14164), ATAC_nP_119742 (+11626)
C530025M09Rik	ATAC_nP_75610 (-212574), ATAC_nP_75605 (-152207), ATAC_nP_75604 (-152094), ATAC_nP_75603 (-151994), ATAC_nP_75602 (-146269), ATAC_nP_75601 (-108622), ATAC_nP_75600 (-108560), ATAC_nP_75599 (-75811), ATAC_nP_75598 (-75726), ATAC_nP_75597 (-62855), ATAC_nP_75593 (-617)
C630050I24Rik	ATAC_nP_127258 (-9949), ATAC_nP_127259 (-9675), ATAC_nP_127260 (-9525), ATAC_nP_127266 (+12681), ATAC_nP_127270 (+21152), ATAC_nP_127271 (+21474)
C7	ATAC_nP_43996 (+39742)
C77080	ATAC_nP_91900 (+17370)
C77370	ATAC_nP_138949 (+4307), ATAC_nP_138948 (+4453)
C87414	ATAC_nP_98828 (-77416)
C87436	ATAC_nP_107560 (+58839), ATAC_nP_107561 (+58903)
C8b	ATAC_nP_89966 (-261186)
C9	ATAC_nP_44038 (+110386)
CK137956	ATAC_nP_91769 (+551581), ATAC_nP_91763 (+596118), ATAC_nP_91755 (+606380), ATAC_nP_91754 (+607432)
CN725425	ATAC_nP_48153 (-32126), ATAC_nP_48154 (-31968), ATAC_nP_48155 (-31855), ATAC_nP_48159 (+32564), ATAC_nP_48160 (+32658), ATAC_nP_48162 (+53057), ATAC_nP_48163 (+53296)
Cabin1	ATAC_nP_13594 (+75531), ATAC_nP_13588 (+115111), ATAC_nP_13587 (+115181)
Cables1	ATAC_nP_60358 (+72452), ATAC_nP_60359 (+72557), ATAC_nP_60365 (+122386), ATAC_nP_60366 (+122610), ATAC_nP_60372 (+250187)
Cabp7	ATAC_nP_17358 (-59758), ATAC_nP_17357 (-59498), ATAC_nP_17356 (-56796), ATAC_nP_17355 (-56577), ATAC_nP_17354 (-56412), ATAC_nP_17340 (+11744)
Cabyr	ATAC_nP_60410 (+20579), ATAC_nP_60411 (+21833), ATAC_nP_60412 (+21977), ATAC_nP_60413 (+22410)
Cachd1	ATAC_nP_89787 (+109770)
Cacna1a	ATAC_nP_125245 (-117865), ATAC_nP_125271 (+86458), ATAC_nP_125272 (+86801), ATAC_nP_125292 (+186336), ATAC_nP_125311 (+234749), ATAC_nP_125312 (+234842), ATAC_nP_125313 (+235021)
Cacna1b	ATAC_nP_68788 (-149293), ATAC_nP_68782 (+7288), ATAC_nP_68779 (+83830)
Cacna1d	ATAC_nP_39759 (-39644), ATAC_nP_39758 (-39472)
Cacna1e	ATAC_nP_7014 (-345681), ATAC_nP_6992 (-73632), ATAC_nP_6991 (-73339)
Cacna1s	ATAC_nP_6163 (+53045)
Cacna2d1	ATAC_nP_95422 (-160623), ATAC_nP_95423 (-160390), ATAC_nP_95424 (-159922), ATAC_nP_95429 (-29771), ATAC_nP_95431 (+1362), ATAC_nP_95434 (+51626), ATAC_nP_95437 (+138667), ATAC_nP_95438 (+234853), ATAC_nP_95439 (+246510), ATAC_nP_95445 (+410815), ATAC_nP_95446 (+410935), ATAC_nP_95451 (+490136), ATAC_nP_95452 (+490269), ATAC_nP_95453 (+490804)
Cacna2d3	ATAC_nP_39730 (-229201), ATAC_nP_39722 (-73594), ATAC_nP_39714 (+451795), ATAC_nP_39713 (+451870)
Cacna2d4	ATAC_nP_109383 (+88429), ATAC_nP_109384 (+88702)
Cacnb2	ATAC_nP_68302 (-129621), ATAC_nP_68304 (-86122), ATAC_nP_68305 (-85908), ATAC_nP_68306 (-85789), ATAC_nP_68315 (+122326), ATAC_nP_68316 (+122508), ATAC_nP_68317 (+134846), ATAC_nP_68318 (+134914), ATAC_nP_68326 (+258838), ATAC_nP_68332 (+409602), ATAC_nP_68333 (+409697), ATAC_nP_68334 (+423694)
Cacnb3	ATAC_nP_48702 (-8432)
Cacng1	ATAC_nP_24971 (-52665), ATAC_nP_24967 (+10703), ATAC_nP_24966 (+30059), ATAC_nP_24965 (+32275), ATAC_nP_24964 (+37720), ATAC_nP_24957 (+156111)
Cacng3	ATAC_nP_117926 (+271804)
Cacng4	ATAC_nP_24971 (+25370)
Cacng5	ATAC_nP_24987 (-16553), ATAC_nP_24986 (-16453)
Cacng6	ATAC_nP_111526 (-10498), ATAC_nP_111529 (+50361)
Cacng7	ATAC_nP_111520 (+34249), ATAC_nP_111521 (+34414)
Cacng8	ATAC_nP_111520 (-23479), ATAC_nP_111521 (-23314), ATAC_nP_111526 (+23014)
Cacybp	ATAC_nP_7438 (-522081), ATAC_nP_7437 (-521804), ATAC_nP_7436 (-438994), ATAC_nP_7427 (-335821), ATAC_nP_7426 (-335528), ATAC_nP_7422 (-187916), ATAC_nP_7420 (-175275), ATAC_nP_7419 (-174844), ATAC_nP_7402 (-5266), ATAC_nP_7401 (+2874)
Cadm2	ATAC_nP_52544 (-578681), ATAC_nP_52543 (-578448), ATAC_nP_52534 (-41046), ATAC_nP_52533 (-40918), ATAC_nP_52532 (-40550), ATAC_nP_52531 (-32087), ATAC_nP_52530 (-31866), ATAC_nP_52529 (-31762), ATAC_nP_52528 (-22021)
Cadm3	ATAC_nP_8391 (-51260)
Cadm4	ATAC_nP_112391 (+19700)
Cadps	ATAC_nP_38830 (+132605), ATAC_nP_38829 (+132691), ATAC_nP_38822 (+250402), ATAC_nP_38815 (+385720)
Cadps2	ATAC_nP_104528 (-39167)
Calb1	ATAC_nP_86320 (-318230), ATAC_nP_86321 (-318040)
Calcb	ATAC_nP_117413 (+21924), ATAC_nP_117414 (+22005), ATAC_nP_117415 (+22179), ATAC_nP_117416 (+22398)
Calcr	ATAC_nP_103876 (+86580), ATAC_nP_103875 (+86713), ATAC_nP_103870 (+190446), ATAC_nP_103869 (+204469), ATAC_nP_103867 (+207311), ATAC_nP_103865 (+220334)
Calcrl	ATAC_nP_72036 (+230113), ATAC_nP_72034 (+337990)
Calhm2	ATAC_nP_66995 (+10864)
Calm1	ATAC_nP_30748 (+17741), ATAC_nP_30749 (+17814)
Calm2	ATAC_nP_59619 (-156426), ATAC_nP_59617 (-154819), ATAC_nP_59616 (-144667), ATAC_nP_59615 (-137093), ATAC_nP_59614 (-136995), ATAC_nP_59613 (-136882), ATAC_nP_59609 (-124362), ATAC_nP_59608 (-124156), ATAC_nP_59576 (-24925), ATAC_nP_59575 (-24802)
Calml3	ATAC_nP_32448 (+77867)
Caln1	ATAC_nP_101863 (-61383)
Camk1	ATAC_nP_109001 (-24691)
Camk1d	ATAC_nP_67912 (+494272)
Camk1g	ATAC_nP_9979 (-970300), ATAC_nP_9966 (-664020), ATAC_nP_9957 (-372595), ATAC_nP_9930 (-168603), ATAC_nP_9929 (-168333), ATAC_nP_9923 (-134617), ATAC_nP_9922 (-134521)
Camk2a	ATAC_nP_62567 (+87546)
Camk2b	ATAC_nP_17504 (-58396), ATAC_nP_17503 (-58194), ATAC_nP_17502 (-58094)
Camk2d	ATAC_nP_83961 (-154095), ATAC_nP_83962 (-153862), ATAC_nP_83963 (-153774), ATAC_nP_83964 (-153669), ATAC_nP_83967 (-147618), ATAC_nP_83969 (-132948), ATAC_nP_83970 (-132828), ATAC_nP_83997 (+147555), ATAC_nP_83999 (+178712), ATAC_nP_84000 (+178795), ATAC_nP_84001 (+178857), ATAC_nP_84002 (+234164), ATAC_nP_84003 (+234360)
Camk2n1	ATAC_nP_93247 (-15040), ATAC_nP_93248 (-9507), ATAC_nP_93249 (-9320), ATAC_nP_93261 (+42744)
Camkk1	ATAC_nP_21460 (+21840)
Camkk2	ATAC_nP_101231 (+3880), ATAC_nP_101230 (+4172), ATAC_nP_101229 (+10135)
Camkmt	ATAC_nP_59339 (+71949)
Camp	ATAC_nP_136308 (-21732)
Camsap2	ATAC_nP_6197 (-59541)
Camsap3	ATAC_nP_119742 (-7826), ATAC_nP_119743 (+10255), ATAC_nP_119744 (+10697), ATAC_nP_119745 (+10871)
Camta1	ATAC_nP_94583 (-19945)
Cand1	ATAC_nP_16320 (-520304), ATAC_nP_16287 (+130671)
Cap1	ATAC_nP_91206 (-26773), ATAC_nP_91198 (+35979), ATAC_nP_91197 (+36306), ATAC_nP_91195 (+48581)
Capn10	ATAC_nP_4175 (-14999), ATAC_nP_4176 (-14016)
Capn11	ATAC_nP_56789 (+43054), ATAC_nP_56785 (+51995)
Capn12	ATAC_nP_112847 (+57203)
Capn3	ATAC_nP_73812 (+50816)
Capn5	ATAC_nP_116368 (+20387)
Capns1	ATAC_nP_113010 (-2765), ATAC_nP_113009 (-2644)
Caprin1	ATAC_nP_72870 (-44896)
Caps2	ATAC_nP_15933 (+63941), ATAC_nP_15934 (+64096)
Capsl	ATAC_nP_44180 (+16197), ATAC_nP_44181 (+16740), ATAC_nP_44182 (+16930), ATAC_nP_44183 (+17046), ATAC_nP_44184 (+18950)
Capza2	ATAC_nP_104369 (-15389), ATAC_nP_104370 (-3032), ATAC_nP_104379 (+91188)
Capza3	ATAC_nP_110801 (+145896), ATAC_nP_110817 (+256694), ATAC_nP_110818 (+294960), ATAC_nP_110821 (+298341), ATAC_nP_110822 (+298590), ATAC_nP_110823 (+298668), ATAC_nP_110825 (+307180), ATAC_nP_110826 (+307260)
Car10	ATAC_nP_23160 (-963331), ATAC_nP_23165 (-647803), ATAC_nP_23166 (-647698), ATAC_nP_23178 (-50130), ATAC_nP_23182 (+1966), ATAC_nP_23203 (+509328), ATAC_nP_23204 (+509527), ATAC_nP_23205 (+509609), ATAC_nP_23206 (+509771), ATAC_nP_23210 (+592940), ATAC_nP_23212 (+620200), ATAC_nP_23214 (+665033), ATAC_nP_23215 (+696007), ATAC_nP_23221 (+781017)
Car13	ATAC_nP_78911 (-20263)
Car2	ATAC_nP_78933 (+212735), ATAC_nP_78935 (+273813), ATAC_nP_78938 (+343972), ATAC_nP_78940 (+345462)
Car6	ATAC_nP_94364 (+38402), ATAC_nP_94363 (+43058), ATAC_nP_94361 (+49989)
Car8	ATAC_nP_85982 (+22253), ATAC_nP_85980 (+84102), ATAC_nP_85979 (+84392), ATAC_nP_85978 (+84876), ATAC_nP_85971 (+197003), ATAC_nP_85963 (+874424)
Card11	ATAC_nP_102908 (-83961), ATAC_nP_102900 (+114853), ATAC_nP_102899 (+120066), ATAC_nP_102898 (+120347), ATAC_nP_102897 (+120406)
Carkd	ATAC_nP_120295 (+37952), ATAC_nP_120296 (+38052)
Cars	ATAC_nP_119478 (+7330), ATAC_nP_119477 (+7534), ATAC_nP_119476 (+8856)
Cars2	ATAC_nP_120296 (+15151), ATAC_nP_120295 (+15251)
Cartpt	ATAC_nP_37407 (+291206), ATAC_nP_37406 (+291324)
Casc1	ATAC_nP_111166 (+33977), ATAC_nP_111165 (+34061), ATAC_nP_111164 (+34322)
Casc4	ATAC_nP_73880 (-31845), ATAC_nP_73884 (+28450)
Casd1	ATAC_nP_103910 (+52149), ATAC_nP_103912 (+58507), ATAC_nP_103914 (+76967), ATAC_nP_103915 (+84304), ATAC_nP_103926 (+138099)
Caskin1	ATAC_nP_55037 (+16345)
Casp1	ATAC_nP_130016 (-320657), ATAC_nP_130018 (-165959)
Casp12	ATAC_nP_130025 (+67441), ATAC_nP_130026 (+67574), ATAC_nP_130030 (+110744), ATAC_nP_130031 (+111380), ATAC_nP_130039 (+249303), ATAC_nP_130040 (+249448), ATAC_nP_130041 (+249706)
Casp16	ATAC_nP_54920 (-877), ATAC_nP_54904 (+30043)
Casp7	ATAC_nP_67480 (+22416), ATAC_nP_67481 (+22566)
Casp8	ATAC_nP_2160 (+162761)
Casp9	ATAC_nP_93733 (+15555), ATAC_nP_93737 (+25714)
Casq1	ATAC_nP_8268 (+1625)
Casq2	ATAC_nP_82753 (-18878), ATAC_nP_82759 (+17524), ATAC_nP_82760 (+17650), ATAC_nP_82761 (+17942), ATAC_nP_82773 (+79145), ATAC_nP_82774 (+79558), ATAC_nP_82779 (+104325)
Casr	ATAC_nP_51544 (-87407)
Casz1	ATAC_nP_94128 (-93768), ATAC_nP_94132 (-92374), ATAC_nP_94133 (-84351), ATAC_nP_94134 (-81007), ATAC_nP_94138 (-65804), ATAC_nP_94139 (-65553), ATAC_nP_94140 (-65246), ATAC_nP_94143 (-60094), ATAC_nP_94179 (+108883)
Catsper1	ATAC_nP_64507 (+8752)
Catsperb	ATAC_nP_30841 (-302098), ATAC_nP_30842 (-301888), ATAC_nP_30843 (-299360), ATAC_nP_30844 (-299015), ATAC_nP_30845 (-298841), ATAC_nP_30847 (-294641), ATAC_nP_30853 (+41783), ATAC_nP_30854 (+42051)
Catsperd	ATAC_nP_57675 (+3790), ATAC_nP_57676 (+3929)
Cav2	ATAC_nP_104356 (-182468)
Cbfb	ATAC_nP_126989 (+62809), ATAC_nP_126990 (+67215)
Cblc	ATAC_nP_112301 (-18944), ATAC_nP_112292 (+11858), ATAC_nP_112291 (+12043), ATAC_nP_112290 (+13997)
Cbln1	ATAC_nP_125544 (+567491), ATAC_nP_125543 (+567712), ATAC_nP_125539 (+576955), ATAC_nP_125538 (+578058), ATAC_nP_125537 (+584409)
Cbln2	ATAC_nP_64232 (-251848), ATAC_nP_64237 (-223220), ATAC_nP_64244 (+163228)
Cbln4	ATAC_nP_77874 (-125525), ATAC_nP_77871 (-2669), ATAC_nP_77823 (+414843), ATAC_nP_77818 (+500369), ATAC_nP_77817 (+500603), ATAC_nP_77805 (+763972), ATAC_nP_77799 (+800901), ATAC_nP_77798 (+811671), ATAC_nP_77797 (+811916), ATAC_nP_77796 (+812571), ATAC_nP_77795 (+812698)
Cbr4	ATAC_nP_123394 (-244092), ATAC_nP_123427 (-70527), ATAC_nP_123428 (-70449), ATAC_nP_123438 (-7206), ATAC_nP_123445 (+44378), ATAC_nP_123446 (+44654), ATAC_nP_123447 (+45295), ATAC_nP_123449 (+47992), ATAC_nP_123451 (+61854), ATAC_nP_123452 (+62028), ATAC_nP_123453 (+62144), ATAC_nP_123454 (+62207), ATAC_nP_123455 (+62353), ATAC_nP_123456 (+62430), ATAC_nP_123457 (+62606), ATAC_nP_123458 (+62784),…
Cbwd1	ATAC_nP_65571 (+50998)
Cbx5	ATAC_nP_49439 (+61827), ATAC_nP_49438 (+61974)
Cbx6	ATAC_nP_47183 (-44484), ATAC_nP_47182 (-44175), ATAC_nP_47181 (-40978), ATAC_nP_47178 (-13136), ATAC_nP_47179 (-13136)
Cbx7	ATAC_nP_47208 (-23176), ATAC_nP_47193 (+17884), ATAC_nP_47192 (+20024)
Cc2d1a	ATAC_nP_125202 (+20121)
Cc2d1b	ATAC_nP_90317 (+14888), ATAC_nP_90318 (+15329), ATAC_nP_90319 (+16026)
Cc2d2a	ATAC_nP_96966 (-107289)
Ccar1	ATAC_nP_12977 (-105993), ATAC_nP_12975 (-100760), ATAC_nP_12974 (-100621), ATAC_nP_12959 (-49803), ATAC_nP_12958 (-37992)
Ccbe1	ATAC_nP_63005 (-137450), ATAC_nP_63002 (-123129)
Ccbl2	ATAC_nP_84901 (-50611), ATAC_nP_84902 (-12939), ATAC_nP_84903 (-12536), ATAC_nP_84904 (-12458), ATAC_nP_84910 (+43302), ATAC_nP_84914 (+59468)
Ccdc111	ATAC_nP_122680 (+43170), ATAC_nP_122679 (+43481)
Ccdc112	ATAC_nP_61902 (-161340), ATAC_nP_61895 (-5829)
Ccdc113	ATAC_nP_126518 (-29087), ATAC_nP_126520 (-5156), ATAC_nP_126521 (-5074), ATAC_nP_126522 (-1910), ATAC_nP_126523 (-1764), ATAC_nP_126524 (-1696), ATAC_nP_126525 (+11705), ATAC_nP_126526 (+11924), ATAC_nP_126527 (+13874), ATAC_nP_126528 (+14066), ATAC_nP_126529 (+16011)
Ccdc115	ATAC_nP_1111 (+138049), ATAC_nP_1105 (+261114), ATAC_nP_1104 (+261348), ATAC_nP_1103 (+261424), ATAC_nP_1100 (+283484), ATAC_nP_1099 (+298801), ATAC_nP_1098 (+299341), ATAC_nP_1094 (+332736), ATAC_nP_1093 (+332880), ATAC_nP_1089 (+336308), ATAC_nP_1088 (+342604), ATAC_nP_1080 (+365157), ATAC_nP_1075 (+371079), ATAC_nP_1070 (+400927)
Ccdc125	ATAC_nP_37439 (+52266), ATAC_nP_37440 (+52373), ATAC_nP_37441 (+56052)
Ccdc129	ATAC_nP_106283 (-55624), ATAC_nP_106284 (-44929), ATAC_nP_106285 (-44779), ATAC_nP_106286 (-44600), ATAC_nP_106287 (-44506)
Ccdc130	ATAC_nP_125245 (-27119)
Ccdc132	ATAC_nP_103865 (+45927), ATAC_nP_103867 (+58950), ATAC_nP_103869 (+61792), ATAC_nP_103870 (+75815), ATAC_nP_103875 (+179548), ATAC_nP_103876 (+179681)
Ccdc138	ATAC_nP_12491 (+31940), ATAC_nP_12496 (+38603), ATAC_nP_12497 (+42861)
Ccdc149	ATAC_nP_97197 (+103021), ATAC_nP_97196 (+103318)
Ccdc160	ATAC_nP_138143 (-44185)
Ccdc17	ATAC_nP_90676 (+13756)
Ccdc170	ATAC_nP_10157 (-50853), ATAC_nP_10163 (-23406), ATAC_nP_10164 (-22704), ATAC_nP_10166 (-16758)
Ccdc171	ATAC_nP_89041 (-14421), ATAC_nP_89042 (-14220), ATAC_nP_89043 (+2573), ATAC_nP_89057 (+132962), ATAC_nP_89060 (+189389), ATAC_nP_89065 (+356576), ATAC_nP_89068 (+433158), ATAC_nP_89069 (+495341), ATAC_nP_89079 (+699217), ATAC_nP_89080 (+703820), ATAC_nP_89085 (+832055)
Ccdc172	ATAC_nP_67638 (+60570)
Ccdc175	ATAC_nP_29039 (-208542), ATAC_nP_29038 (-208207), ATAC_nP_29032 (-119011), ATAC_nP_29031 (-108349)
Ccdc177	ATAC_nP_29652 (+38873), ATAC_nP_29651 (+39097)
Ccdc18	ATAC_nP_99646 (+129920)
Ccdc19	ATAC_nP_8334 (-7991), ATAC_nP_8337 (+4582)
Ccdc28a	ATAC_nP_10734 (-128932), ATAC_nP_10723 (+21080)
Ccdc3	ATAC_nP_67912 (+82467)
Ccdc32	ATAC_nP_73686 (+30734)
Ccdc34	ATAC_nP_73203 (-75613), ATAC_nP_73204 (-75525), ATAC_nP_73205 (-74514), ATAC_nP_73209 (-5625), ATAC_nP_73210 (-5381)
Ccdc39	ATAC_nP_79603 (-146493), ATAC_nP_79602 (-146303), ATAC_nP_79601 (-146149)
Ccdc40	ATAC_nP_26287 (+10631), ATAC_nP_26288 (+11078)
Ccdc41	ATAC_nP_15020 (-157180), ATAC_nP_15021 (-157080), ATAC_nP_15022 (-156988), ATAC_nP_15039 (+201147)
Ccdc50	ATAC_nP_50820 (+517250), ATAC_nP_50821 (+517491), ATAC_nP_50826 (+650342)
Ccdc53	ATAC_nP_14660 (-38170), ATAC_nP_14664 (+148983)
Ccdc54	ATAC_nP_52095 (+136042)
Ccdc59	ATAC_nP_15518 (-180150), ATAC_nP_15519 (-87279), ATAC_nP_15523 (-22723)
Ccdc6	ATAC_nP_13279 (-527946), ATAC_nP_13297 (-236858), ATAC_nP_13312 (-115155), ATAC_nP_13315 (-5115), ATAC_nP_13318 (+13109)
Ccdc60	ATAC_nP_100513 (+96066), ATAC_nP_100512 (+96164)
Ccdc61	ATAC_nP_112137 (+4974), ATAC_nP_112136 (+5238), ATAC_nP_112135 (+5325), ATAC_nP_112128 (+19597)
Ccdc63	ATAC_nP_101182 (-11364), ATAC_nP_101181 (-10343), ATAC_nP_101180 (-10193)
Ccdc66	ATAC_nP_39639 (+14750)
Ccdc68	ATAC_nP_63203 (-264827), ATAC_nP_63208 (-190257), ATAC_nP_63211 (-146195), ATAC_nP_63212 (-146067), ATAC_nP_63213 (-145695), ATAC_nP_63214 (-143279), ATAC_nP_63215 (-143117), ATAC_nP_63216 (-143051), ATAC_nP_63217 (-142819), ATAC_nP_63219 (-91754)
Ccdc7	ATAC_nP_129936 (+116377), ATAC_nP_129935 (+116616), ATAC_nP_129932 (+189812), ATAC_nP_129931 (+189944), ATAC_nP_129930 (+189944), ATAC_nP_129928 (+340504)
Ccdc70	ATAC_nP_120978 (+18994)
Ccdc71l	ATAC_nP_27638 (+349719), ATAC_nP_27639 (+349845)
Ccdc73	ATAC_nP_72954 (-29918)
Ccdc77	ATAC_nP_109473 (+32064), ATAC_nP_109469 (+50068)
Ccdc81	ATAC_nP_116003 (+19602)
Ccdc83	ATAC_nP_116034 (-76728), ATAC_nP_116033 (-76530), ATAC_nP_116031 (-37997)
Ccdc85a	ATAC_nP_18618 (-115090), ATAC_nP_18613 (+1035), ATAC_nP_18612 (+1840), ATAC_nP_18611 (+2003), ATAC_nP_18610 (+2102), ATAC_nP_18605 (+154813)
Ccdc85c	ATAC_nP_31422 (+83813)
Ccdc86	ATAC_nP_65037 (-23905), ATAC_nP_65036 (-23675), ATAC_nP_65035 (-23528)
Ccdc88c	ATAC_nP_30834 (+20205), ATAC_nP_30833 (+20342), ATAC_nP_30826 (+32572)
Ccdc90b	ATAC_nP_116116 (-70127), ATAC_nP_116120 (+19620)
Ccdc91	ATAC_nP_111339 (-149809), ATAC_nP_111342 (+92856)
Ccdc92	ATAC_nP_101442 (+84022)
Ccdc93	ATAC_nP_5060 (+96166)
Ccdc94	ATAC_nP_57570 (-4707)
Ccer1	ATAC_nP_15247 (+1119)
Cckar	ATAC_nP_97307 (+35776), ATAC_nP_97306 (+35939), ATAC_nP_97305 (+36073), ATAC_nP_97303 (+43852), ATAC_nP_97302 (+49587), ATAC_nP_97299 (+105706), ATAC_nP_97298 (+109815)
Cckbr	ATAC_nP_116856 (+55038), ATAC_nP_116857 (+55285)
Ccl1	ATAC_nP_22299 (-71530)
Ccl25	ATAC_nP_119797 (+2675), ATAC_nP_119799 (+5056), ATAC_nP_119800 (+5163), ATAC_nP_119801 (+16698)
Ccl5	ATAC_nP_22394 (-37020)
Ccl9	ATAC_nP_22394 (+11098)
Ccm2	ATAC_nP_17541 (-23089)
Ccna1	ATAC_nP_80365 (+64738), ATAC_nP_80364 (+64856), ATAC_nP_80363 (+64973)
Ccnb1	ATAC_nP_37449 (-11769), ATAC_nP_37447 (-2281), ATAC_nP_37445 (+5874)
Ccnb1ip1	ATAC_nP_40621 (-7009)
Ccnb2	ATAC_nP_134110 (-66022), ATAC_nP_134102 (+147073), ATAC_nP_134100 (+163876), ATAC_nP_134099 (+172557)
Ccnc	ATAC_nP_86451 (-4618), ATAC_nP_86456 (+36271)
Ccnd1	ATAC_nP_119656 (-233535), ATAC_nP_119654 (-232596), ATAC_nP_119650 (-199567), ATAC_nP_119649 (-199483), ATAC_nP_119648 (-199304), ATAC_nP_119647 (-199169), ATAC_nP_119637 (-95061)
Ccnd2	ATAC_nP_110063 (+20323), ATAC_nP_110062 (+20410), ATAC_nP_110061 (+20607), ATAC_nP_110058 (+36303)
Ccnd3	ATAC_nP_57073 (+61248), ATAC_nP_57075 (+66730), ATAC_nP_57076 (+66848)
Ccndbp1	ATAC_nP_73824 (-17036)
Ccne1	ATAC_nP_113422 (+78177), ATAC_nP_113421 (+78300), ATAC_nP_113420 (+79386)
Ccne2	ATAC_nP_86174 (-22759)
Ccnf	ATAC_nP_55017 (+6907), ATAC_nP_55016 (+23251)
Ccng1	ATAC_nP_19219 (-878427), ATAC_nP_19218 (-878160), ATAC_nP_19210 (-236411), ATAC_nP_19202 (+17714)
Ccng2	ATAC_nP_98825 (+84724)
Ccnh	ATAC_nP_36631 (-45955), ATAC_nP_36632 (-45745), ATAC_nP_36633 (-43014), ATAC_nP_36634 (-42756), ATAC_nP_36635 (-42459)
Ccni	ATAC_nP_98814 (+44789), ATAC_nP_98809 (+79779)
Ccnj	ATAC_nP_66312 (-82436)
Ccnjl	ATAC_nP_19280 (-16004), ATAC_nP_19281 (-15812), ATAC_nP_19295 (+56608), ATAC_nP_19296 (+57009)
Ccnk	ATAC_nP_31422 (+11866)
Ccnl1	ATAC_nP_80775 (+287317)
Ccnyl1	ATAC_nP_2524 (-30443), ATAC_nP_2527 (+3994), ATAC_nP_2534 (+42648)
Ccpg1	ATAC_nP_134274 (-15591), ATAC_nP_134275 (+8332), ATAC_nP_134276 (+10744), ATAC_nP_134277 (+10889)
Ccr2	ATAC_nP_137404 (+16784)
Ccr4	ATAC_nP_136582 (-3713), ATAC_nP_136578 (+47123), ATAC_nP_136577 (+60807)
Ccr5	ATAC_nP_137404 (-2601)
Ccr7	ATAC_nP_24025 (+13197)
Ccr9	ATAC_nP_137386 (-43060)
Ccrl1	ATAC_nP_135895 (-701), ATAC_nP_135894 (-479), ATAC_nP_135893 (+3264)
Ccrl1	ATAC_nP_135905 (-28949), ATAC_nP_135895 (+23382), ATAC_nP_135894 (+23604)
Ccrn4l	ATAC_nP_80081 (-95693), ATAC_nP_80089 (-25984), ATAC_nP_80090 (-17874), ATAC_nP_80092 (-15658), ATAC_nP_80093 (-15370), ATAC_nP_80095 (-14295), ATAC_nP_80107 (+105606)
Ccs	ATAC_nP_64448 (+22401), ATAC_nP_64447 (+22401)
Ccser1	ATAC_nP_106449 (-187772), ATAC_nP_106450 (-186278), ATAC_nP_106451 (-186021), ATAC_nP_106452 (-185801), ATAC_nP_106454 (-132588), ATAC_nP_106455 (-132429), ATAC_nP_106456 (-105346), ATAC_nP_106457 (-64867), ATAC_nP_106458 (-52963), ATAC_nP_106465 (+131280), ATAC_nP_106466 (+131554), ATAC_nP_106468 (+250726), ATAC_nP_106469 (+250963), ATAC_nP_106470 (+251198), ATAC_nP_106471 (+251369), ATAC_nP_106…
Ccser2	ATAC_nP_40177 (+30658)
Cct4	ATAC_nP_18393 (+4902)
Cct7	ATAC_nP_107484 (+26734)
Cct8l1	ATAC_nP_95913 (+10173), ATAC_nP_95914 (+17380), ATAC_nP_95919 (+38732), ATAC_nP_95920 (+38893), ATAC_nP_95928 (+152440)
Cd101	ATAC_nP_82656 (-66662)
Cd109	ATAC_nP_134634 (-8947), ATAC_nP_134643 (+116633), ATAC_nP_134644 (+116880), ATAC_nP_134667 (+638689), ATAC_nP_134668 (+638906), ATAC_nP_134671 (+727201), ATAC_nP_134672 (+797216), ATAC_nP_134676 (+839578), ATAC_nP_134677 (+839805), ATAC_nP_134678 (+839950)
Cd163l1	ATAC_nP_119158 (+16701)
Cd180	ATAC_nP_37516 (-587341), ATAC_nP_37517 (-587152), ATAC_nP_37523 (-188735), ATAC_nP_37525 (-145044), ATAC_nP_37526 (-93311), ATAC_nP_37531 (-38482), ATAC_nP_37532 (-38306), ATAC_nP_37533 (-38087), ATAC_nP_37534 (-28139), ATAC_nP_37535 (-27863), ATAC_nP_37536 (-27439), ATAC_nP_37538 (+5538), ATAC_nP_37550 (+205022), ATAC_nP_37561 (+264560), ATAC_nP_37562 (+264684), ATAC_nP_37572 (+435377)
Cd1d1	ATAC_nP_81567 (-164044), ATAC_nP_81566 (-163876)
Cd2	ATAC_nP_82680 (-30395), ATAC_nP_82672 (+7414), ATAC_nP_82671 (+7553), ATAC_nP_82664 (+123800), ATAC_nP_82663 (+124198), ATAC_nP_82662 (+124366), ATAC_nP_82661 (+124571)
Cd200	ATAC_nP_51896 (+59305), ATAC_nP_51895 (+59477), ATAC_nP_51894 (+63903)
Cd207	ATAC_nP_107319 (-20291)
Cd209c	ATAC_nP_119772 (-140560), ATAC_nP_119771 (-140399)
Cd209f	ATAC_nP_119772 (+18412), ATAC_nP_119771 (+18573)
Cd226	ATAC_nP_64277 (-208998), ATAC_nP_64287 (+127365)
Cd247	ATAC_nP_7785 (+122640), ATAC_nP_7786 (+122919), ATAC_nP_7788 (+177960)
Cd24a	ATAC_nP_11986 (-18274)
Cd276	ATAC_nP_133129 (-16021)
Cd28	ATAC_nP_2310 (+72368), ATAC_nP_2314 (+104679), ATAC_nP_2315 (+104804), ATAC_nP_2319 (+111568)
Cd2ap	ATAC_nP_56647 (-136896), ATAC_nP_56634 (-26074), ATAC_nP_56633 (-8736), ATAC_nP_56632 (-7594), ATAC_nP_56631 (-7480), ATAC_nP_56629 (+73548), ATAC_nP_56628 (+76550)
Cd300e	ATAC_nP_25565 (-41435)
Cd300lf	ATAC_nP_25565 (+30380)
Cd34	ATAC_nP_10011 (-191975), ATAC_nP_10013 (-191515), ATAC_nP_10020 (-163754), ATAC_nP_10021 (-157824), ATAC_nP_10038 (+62413), ATAC_nP_10039 (+62625)
Cd36	ATAC_nP_95491 (+90160)
Cd37	ATAC_nP_113801 (+9120)
Cd38	ATAC_nP_96982 (-8543), ATAC_nP_96983 (-7972), ATAC_nP_96984 (-7689)
Cd4	ATAC_nP_109845 (+22948)
Cd40lg	ATAC_nP_138192 (-13896)
Cd44	ATAC_nP_72801 (+85865)
Cd46	ATAC_nP_10039 (+90802), ATAC_nP_10038 (+91014)
Cd47	ATAC_nP_52050 (-51271), ATAC_nP_52053 (+5998), ATAC_nP_52054 (+6261), ATAC_nP_52055 (+8155), ATAC_nP_52060 (+92927), ATAC_nP_52065 (+174175), ATAC_nP_52066 (+174277), ATAC_nP_52075 (+346093)
Cd48	ATAC_nP_8231 (+17187)
Cd55	ATAC_nP_5400 (-28252)
Cd6	ATAC_nP_65013 (-5864)
Cd63	ATAC_nP_17106 (-8134), ATAC_nP_17107 (-8029)
Cd70	ATAC_nP_57749 (-19453)
Cd74	ATAC_nP_62537 (-24384), ATAC_nP_62543 (+19262), ATAC_nP_62544 (+21008), ATAC_nP_62546 (+39172)
Cd80	ATAC_nP_51637 (+13068)
Cd81	ATAC_nP_119422 (-39167), ATAC_nP_119423 (-36457), ATAC_nP_119424 (+10239)
Cd82	ATAC_nP_72522 (-13928)
Cd83	ATAC_nP_34467 (+443669), ATAC_nP_34485 (+664280), ATAC_nP_34516 (+893357), ATAC_nP_34517 (+894626), ATAC_nP_34518 (+903166), ATAC_nP_34531 (+933263), ATAC_nP_34532 (+937173)
Cd86	ATAC_nP_51544 (+16536)
Cd8b1	ATAC_nP_106830 (-29048)
Cd9	ATAC_nP_109938 (+47389), ATAC_nP_109921 (+83554), ATAC_nP_109920 (+83717)
Cd93	ATAC_nP_75532 (-92229), ATAC_nP_75529 (-16759)
Cd96	ATAC_nP_51935 (+15622), ATAC_nP_51934 (+16179), ATAC_nP_51933 (+18315)
Cd97	ATAC_nP_125159 (-78118), ATAC_nP_125148 (-35819), ATAC_nP_125147 (-35636)
Cd99l2	ATAC_nP_138372 (+86261), ATAC_nP_138371 (+86359)
Cdan1	ATAC_nP_73819 (-16687)
Cdc14a	ATAC_nP_83474 (-57166), ATAC_nP_83462 (+86752), ATAC_nP_83459 (+95722)
Cdc25a	ATAC_nP_136308 (-4391), ATAC_nP_136312 (+25131), ATAC_nP_136313 (+25205)
Cdc26	ATAC_nP_88313 (+2328)
Cdc27	ATAC_nP_24669 (-17550), ATAC_nP_24667 (+37865)
Cdc34	ATAC_nP_13892 (-6666)
Cdc37l1	ATAC_nP_65765 (+17636), ATAC_nP_65766 (+17962)
Cdc42bpg	ATAC_nP_64634 (+15724), ATAC_nP_64635 (+15950)
Cdc42ep3	ATAC_nP_58833 (-10198), ATAC_nP_58832 (-10059), ATAC_nP_58831 (-9935), ATAC_nP_58830 (-9793), ATAC_nP_58827 (+11797), ATAC_nP_58826 (+11952), ATAC_nP_58825 (+12321), ATAC_nP_58824 (+12709), ATAC_nP_58816 (+219603), ATAC_nP_58815 (+221089), ATAC_nP_58814 (+221184)
Cdc42ep4	ATAC_nP_25420 (-280224)
Cdc5l	ATAC_nP_56758 (-26123), ATAC_nP_56757 (-25292), ATAC_nP_56756 (-25023)
Cdc73	ATAC_nP_6529 (-31360), ATAC_nP_6528 (-28983), ATAC_nP_6527 (-28206)
Cdc73	ATAC_nP_6523 (+50603), ATAC_nP_6522 (+50862), ATAC_nP_6521 (+51043), ATAC_nP_6514 (+341153), ATAC_nP_6513 (+341261), ATAC_nP_6512 (+342716), ATAC_nP_6511 (+342941), ATAC_nP_6509 (+389003), ATAC_nP_6508 (+389138)
Cdca4	ATAC_nP_31977 (+8566)
Cdca7	ATAC_nP_71536 (+39703)
Cdca7l	ATAC_nP_32239 (-260762), ATAC_nP_32240 (-260595), ATAC_nP_32252 (-179779), ATAC_nP_32255 (-159193), ATAC_nP_32256 (-159069), ATAC_nP_32259 (-91703), ATAC_nP_32267 (-54945), ATAC_nP_32279 (+71230), ATAC_nP_32280 (+72724)
Cdca8	ATAC_nP_91425 (+22681)
Cdcp1	ATAC_nP_137348 (+58865)
Cdh10	ATAC_nP_44454 (+575478)
Cdh11	ATAC_nP_126773 (+788067), ATAC_nP_126772 (+788218)
Cdh12	ATAC_nP_44485 (+254755), ATAC_nP_44486 (+255128), ATAC_nP_44487 (+255541)
Cdh13	ATAC_nP_128299 (+2422), ATAC_nP_128313 (+110734), ATAC_nP_128321 (+240461)
Cdh16	ATAC_nP_126939 (+22077)
Cdh18	ATAC_nP_44519 (+320475)
Cdh19	ATAC_nP_4653 (-777089), ATAC_nP_4649 (-648749), ATAC_nP_4640 (-501918), ATAC_nP_4639 (-501812), ATAC_nP_4636 (-167729), ATAC_nP_4635 (-167455), ATAC_nP_4630 (+72187), ATAC_nP_4629 (+72876), ATAC_nP_4627 (+186637), ATAC_nP_4625 (+202394)
Cdh2	ATAC_nP_60578 (-803234), ATAC_nP_60577 (-803152), ATAC_nP_60573 (-609811), ATAC_nP_60572 (-609672), ATAC_nP_60571 (-473426), ATAC_nP_60570 (-473301), ATAC_nP_60554 (+95568), ATAC_nP_60549 (+138967), ATAC_nP_60548 (+143472), ATAC_nP_60545 (+318359), ATAC_nP_60544 (+318536), ATAC_nP_60536 (+629049), ATAC_nP_60535 (+629145), ATAC_nP_60532 (+770580)
Cdh20	ATAC_nP_4419 (-114590), ATAC_nP_4427 (+69853), ATAC_nP_4431 (+215986), ATAC_nP_4436 (+243824), ATAC_nP_4437 (+244313), ATAC_nP_4438 (+244642), ATAC_nP_4439 (+244802), ATAC_nP_4440 (+244928), ATAC_nP_4441 (+299955), ATAC_nP_4442 (+302245), ATAC_nP_4443 (+302333), ATAC_nP_4444 (+302719), ATAC_nP_4453 (+578257)
Cdh24	ATAC_nP_40834 (+8945)
Cdh26	ATAC_nP_78241 (-13323), ATAC_nP_78248 (+163764)
Cdh3	ATAC_nP_127170 (+5178), ATAC_nP_127174 (+16181), ATAC_nP_127179 (+43290)
Cdh4	ATAC_nP_78248 (-848060)
Cdh5	ATAC_nP_126825 (-760877), ATAC_nP_126832 (-658995), ATAC_nP_126833 (-658718), ATAC_nP_126834 (-658436), ATAC_nP_126835 (-658256), ATAC_nP_126842 (-532513), ATAC_nP_126845 (-518319), ATAC_nP_126847 (-483805), ATAC_nP_126859 (-189952), ATAC_nP_126860 (-189830), ATAC_nP_126870 (-62049), ATAC_nP_126871 (-61854), ATAC_nP_126872 (-61306), ATAC_nP_126875 (-50209), ATAC_nP_126879 (-39539), ATAC_nP_126885…
Cdh6	ATAC_nP_44383 (-796469), ATAC_nP_44382 (-796316), ATAC_nP_44381 (-219816), ATAC_nP_44375 (-38804), ATAC_nP_44370 (+78502), ATAC_nP_44363 (+211181), ATAC_nP_44362 (+211324), ATAC_nP_44359 (+246637), ATAC_nP_44357 (+256940), ATAC_nP_44355 (+275568), ATAC_nP_44354 (+315249), ATAC_nP_44353 (+325331), ATAC_nP_44349 (+340122)
Cdh7	ATAC_nP_4606 (-997545), ATAC_nP_4625 (+792268), ATAC_nP_4627 (+808025), ATAC_nP_4629 (+921786), ATAC_nP_4630 (+922475)
Cdh8	ATAC_nP_126702 (+21819), ATAC_nP_126701 (+22035), ATAC_nP_126700 (+22108), ATAC_nP_126694 (+135850), ATAC_nP_126674 (+716640), ATAC_nP_126673 (+716806), ATAC_nP_126670 (+900820), ATAC_nP_126669 (+901027)
Cdh9	ATAC_nP_44398 (-906216), ATAC_nP_44401 (-647013), ATAC_nP_44402 (-646661), ATAC_nP_44408 (-331400), ATAC_nP_44409 (-331301), ATAC_nP_44410 (-331139), ATAC_nP_44412 (-148255), ATAC_nP_44415 (-38835), ATAC_nP_44419 (+121872), ATAC_nP_44421 (+137142), ATAC_nP_44422 (+137320), ATAC_nP_44423 (+137461), ATAC_nP_44424 (+271310)
Cdhr3	ATAC_nP_27676 (-180564)
Cdk1	ATAC_nP_13255 (+25409), ATAC_nP_13254 (+25498)
Cdk11b	ATAC_nP_95010 (+11650)
Cdk12	ATAC_nP_23893 (+94507)
Cdk13	ATAC_nP_33031 (-53516), ATAC_nP_33030 (-50809), ATAC_nP_33028 (-39085), ATAC_nP_33020 (+69870), ATAC_nP_33019 (+104499), ATAC_nP_33018 (+104665)
Cdk14	ATAC_nP_95156 (+7075), ATAC_nP_95144 (+105766), ATAC_nP_95136 (+415458)
Cdk15	ATAC_nP_2207 (+166208), ATAC_nP_2208 (+166456), ATAC_nP_2209 (+166656), ATAC_nP_2210 (+166786)
Cdk17	ATAC_nP_14911 (+27626), ATAC_nP_14912 (+27728), ATAC_nP_14913 (+27940), ATAC_nP_14929 (+117679), ATAC_nP_14930 (+118369), ATAC_nP_14931 (+124080), ATAC_nP_14932 (+124299), ATAC_nP_14936 (+137133)
Cdk19	ATAC_nP_11748 (+172100)
Cdk20	ATAC_nP_35789 (+26619)
Cdk2ap1	ATAC_nP_101420 (-2225)
Cdk5r1	ATAC_nP_22175 (-7047), ATAC_nP_22177 (+5870)
Cdk5rap1	ATAC_nP_75984 (+34518)
Cdk5rap2	ATAC_nP_88615 (+77465), ATAC_nP_88614 (+77694), ATAC_nP_88602 (+517395), ATAC_nP_88601 (+517518), ATAC_nP_88596 (+555146), ATAC_nP_88595 (+555355), ATAC_nP_88594 (+557554), ATAC_nP_88577 (+820758), ATAC_nP_88576 (+824385), ATAC_nP_88575 (+824711)
Cdk5rap3	ATAC_nP_23630 (+16900)
Cdk6	ATAC_nP_95076 (-191527), ATAC_nP_95078 (-124434), ATAC_nP_95079 (-50048), ATAC_nP_95091 (+42872), ATAC_nP_95092 (+42981), ATAC_nP_95095 (+161508)
Cdk7	ATAC_nP_37441 (+5409), ATAC_nP_37440 (+9088), ATAC_nP_37439 (+9195)
Cdk8	ATAC_nP_103338 (-3624), ATAC_nP_103352 (+145505)
Cdkal1	ATAC_nP_33747 (+2823), ATAC_nP_33727 (+655741)
Cdkl2	ATAC_nP_98695 (+48198), ATAC_nP_98694 (+48325)
Cdkl4	ATAC_nP_58949 (-99972), ATAC_nP_58947 (-72507), ATAC_nP_58946 (-72316), ATAC_nP_58945 (-72131), ATAC_nP_58944 (-71970), ATAC_nP_58941 (-53066), ATAC_nP_58939 (-35727), ATAC_nP_58935 (+5955), ATAC_nP_58924 (+64847), ATAC_nP_58923 (+66256), ATAC_nP_58922 (+66387)
Cdkn1a	ATAC_nP_55642 (-28063)
Cdkn1c	ATAC_nP_119447 (+84851)
Cdkn2aip	ATAC_nP_122791 (-32224), ATAC_nP_122779 (+21897), ATAC_nP_122778 (+22110)
Cdkn2b	ATAC_nP_89351 (-350726)
Cdnf	ATAC_nP_67817 (+155770), ATAC_nP_67818 (+156634), ATAC_nP_67819 (+156816)
Cdo1	ATAC_nP_61917 (+11640), ATAC_nP_61916 (+14547)
Cdr1	ATAC_nP_138280 (-211416)
Cdrt4	ATAC_nP_20647 (-29437)
Cds1	ATAC_nP_99128 (-51861), ATAC_nP_99129 (-51754), ATAC_nP_99130 (-51597), ATAC_nP_99131 (-51361), ATAC_nP_99148 (+65449), ATAC_nP_99151 (+82810), ATAC_nP_99152 (+82896), ATAC_nP_99159 (+133176), ATAC_nP_99164 (+249297), ATAC_nP_99165 (+249400), ATAC_nP_99166 (+281287), ATAC_nP_99167 (+290043)
Cds2	ATAC_nP_74492 (+27253), ATAC_nP_74494 (+34835), ATAC_nP_74495 (+38991), ATAC_nP_74496 (+41195), ATAC_nP_74499 (+47876)
Cdsn	ATAC_nP_56339 (-9099)
Cdx4	ATAC_nP_138897 (-9460), ATAC_nP_138898 (-9344), ATAC_nP_138899 (-9013)
Cdyl	ATAC_nP_33995 (-479634), ATAC_nP_33998 (-264522), ATAC_nP_34003 (-93043), ATAC_nP_34004 (-92777), ATAC_nP_34010 (+78402), ATAC_nP_34011 (+78528), ATAC_nP_34024 (+192913), ATAC_nP_34025 (+193107), ATAC_nP_34026 (+193301), ATAC_nP_34027 (+193453)
Cdyl2	ATAC_nP_128130 (+30301), ATAC_nP_128129 (+58395), ATAC_nP_128128 (+58721), ATAC_nP_128127 (+58903), ATAC_nP_128126 (+59145), ATAC_nP_128125 (+59284), ATAC_nP_128124 (+59369), ATAC_nP_128123 (+59749), ATAC_nP_128121 (+62161), ATAC_nP_128119 (+102698), ATAC_nP_128116 (+126512), ATAC_nP_128115 (+126604), ATAC_nP_128114 (+126899), ATAC_nP_128113 (+129976), ATAC_nP_128111 (+159660), ATAC_nP_128110 (+1…
Ceacam1	ATAC_nP_112523 (+43892), ATAC_nP_112522 (+44259), ATAC_nP_112521 (+44372)
Ceacam11	ATAC_nP_112093 (-68846), ATAC_nP_112096 (+29213)
Ceacam13	ATAC_nP_112096 (-8552)
Ceacam15	ATAC_nP_112014 (-36958), ATAC_nP_112013 (-36791)
Ceacam2	ATAC_nP_112531 (-42540)
Ceacam9	ATAC_nP_112013 (-9433), ATAC_nP_112014 (-9266)
Cecr2	ATAC_nP_109486 (-126502), ATAC_nP_109500 (-67899), ATAC_nP_109501 (-67815), ATAC_nP_109511 (-18891), ATAC_nP_109512 (-18614), ATAC_nP_109513 (-18461), ATAC_nP_109520 (+10607)
Cecr5	ATAC_nP_109513 (-116641), ATAC_nP_109512 (-116488), ATAC_nP_109511 (-116211), ATAC_nP_109501 (-67287), ATAC_nP_109500 (-67203), ATAC_nP_109486 (-8600)
Cela1	ATAC_nP_49018 (-11707), ATAC_nP_49017 (-11576)
Cela2a	ATAC_nP_93737 (+6834), ATAC_nP_93733 (+16993)
Celf1	ATAC_nP_72253 (-10819)
Celf2	ATAC_nP_67984 (+137074), ATAC_nP_67983 (+163772), ATAC_nP_67974 (+337428), ATAC_nP_67973 (+337657), ATAC_nP_67969 (+425426), ATAC_nP_67960 (+510590)
Celf4	ATAC_nP_60866 (-407646), ATAC_nP_60845 (+107945), ATAC_nP_60831 (+200518), ATAC_nP_60827 (+213268), ATAC_nP_60813 (+362583), ATAC_nP_60811 (+364194), ATAC_nP_60810 (+364626)
Celsr2	ATAC_nP_83197 (+9499), ATAC_nP_83192 (+27089), ATAC_nP_83191 (+27205)
Celsr3	ATAC_nP_136281 (+22285)
Cend1	ATAC_nP_119245 (+12884)
Cenpa	ATAC_nP_96183 (-6164)
Cenpc1	ATAC_nP_98436 (+26560), ATAC_nP_98434 (+102650), ATAC_nP_98419 (+891566), ATAC_nP_98418 (+891805), ATAC_nP_98416 (+997923)
Cenpe	ATAC_nP_84481 (-333773), ATAC_nP_84482 (-331624), ATAC_nP_84490 (-48359), ATAC_nP_84492 (+33363), ATAC_nP_84495 (+64407)
Cenph	ATAC_nP_37445 (-4797), ATAC_nP_37444 (+16371), ATAC_nP_37442 (+27108)
Cenpn	ATAC_nP_128145 (+13353)
Cenpo	ATAC_nP_26709 (-158514), ATAC_nP_26708 (-158433), ATAC_nP_26697 (-61207)
Cenpv	ATAC_nP_20601 (+20074), ATAC_nP_20599 (+25580), ATAC_nP_20597 (+27249), ATAC_nP_20596 (+27537), ATAC_nP_20595 (+27621), ATAC_nP_20594 (+27938), ATAC_nP_20593 (+28081)
Cenpw	ATAC_nP_11381 (-337675), ATAC_nP_11373 (-167372), ATAC_nP_11372 (-166417), ATAC_nP_11363 (+246602), ATAC_nP_11360 (+349205)
Cep112	ATAC_nP_25022 (+170663), ATAC_nP_25025 (+324582), ATAC_nP_25034 (+463804), ATAC_nP_25035 (+464034)
Cep120	ATAC_nP_62190 (+52987), ATAC_nP_62189 (+53183)
Cep128	ATAC_nP_30406 (+408817), ATAC_nP_30405 (+560584), ATAC_nP_30404 (+630645)
Cep170	ATAC_nP_8541 (+162478), ATAC_nP_8540 (+162620), ATAC_nP_8539 (+162779), ATAC_nP_8538 (+162905), ATAC_nP_8526 (+475562)
Cep19	ATAC_nP_51178 (+30620)
Cep192	ATAC_nP_63114 (+94591), ATAC_nP_63115 (+94682), ATAC_nP_63116 (+94938)
Cep44	ATAC_nP_123124 (+20318)
Cep55	ATAC_nP_66211 (+8354)
Cep57	ATAC_nP_130339 (+7090), ATAC_nP_130338 (+16955)
Cep68	ATAC_nP_18193 (-71437), ATAC_nP_18189 (+6594), ATAC_nP_18186 (+16840), ATAC_nP_18185 (+18036), ATAC_nP_18184 (+18246), ATAC_nP_18183 (+18495), ATAC_nP_18182 (+25054), ATAC_nP_18180 (+32804)
Cep70	ATAC_nP_135580 (+12986)
Cep78	ATAC_nP_65206 (+38168), ATAC_nP_65205 (+41930), ATAC_nP_65203 (+58825)
Cep85l	ATAC_nP_12360 (-33235)
Cep89	ATAC_nP_113313 (+50657)
Cep97	ATAC_nP_52219 (-8247), ATAC_nP_52217 (+24266)
Cept1	ATAC_nP_83074 (-125583), ATAC_nP_83073 (-125270)
Cerkl	ATAC_nP_71901 (-25729), ATAC_nP_71898 (-15806), ATAC_nP_71892 (+60627)
Cers3	ATAC_nP_114776 (+46375)
Cers4	ATAC_nP_119797 (-140936), ATAC_nP_119799 (-138555), ATAC_nP_119800 (-138448), ATAC_nP_119801 (-126913)
Cers5	ATAC_nP_48921 (-100172)
Cers6	ATAC_nP_71290 (-42204), ATAC_nP_71302 (+186542)
Ces1h	ATAC_nP_126285 (-78473)
Ces2a	ATAC_nP_126951 (-38154)
Ces5a	ATAC_nP_126292 (-34671), ATAC_nP_126285 (+93558)
Cetn3	ATAC_nP_36518 (+88190), ATAC_nP_36519 (+88289), ATAC_nP_36533 (+845498), ATAC_nP_36534 (+845649)
Cfdp1	ATAC_nP_127765 (-1840), ATAC_nP_127761 (+38984), ATAC_nP_127756 (+64474), ATAC_nP_127755 (+64771), ATAC_nP_127754 (+64887), ATAC_nP_127753 (+65034), ATAC_nP_127745 (+88615)
Cfh	ATAC_nP_6448 (-42289), ATAC_nP_6447 (-42069), ATAC_nP_6446 (-5699), ATAC_nP_6445 (-5537), ATAC_nP_6444 (-5301), ATAC_nP_6443 (-5033), ATAC_nP_6442 (-4947), ATAC_nP_6435 (+240089), ATAC_nP_6434 (+240397)
Cfhr1	ATAC_nP_6432 (-27150)
Cfhr3	ATAC_nP_6433 (-42012), ATAC_nP_6432 (+20874)
Cfp	ATAC_nP_137855 (-5590)
Cftr	ATAC_nP_104401 (+54360), ATAC_nP_104402 (+54632), ATAC_nP_104406 (+314580), ATAC_nP_104407 (+314669)
Cga	ATAC_nP_86903 (+11775), ATAC_nP_86905 (+26265), ATAC_nP_86915 (+169548), ATAC_nP_86916 (+169653), ATAC_nP_86917 (+169755), ATAC_nP_86925 (+219642), ATAC_nP_86926 (+220004), ATAC_nP_86929 (+242369), ATAC_nP_86930 (+242458)
Cggbp1	ATAC_nP_52461 (-5848), ATAC_nP_52463 (+16877), ATAC_nP_52468 (+23940), ATAC_nP_52470 (+26950), ATAC_nP_52471 (+27126), ATAC_nP_52472 (+33372), ATAC_nP_52473 (+33575), ATAC_nP_52474 (+33736), ATAC_nP_52475 (+57067)
Cgnl1	ATAC_nP_134196 (-218984)
Chac1	ATAC_nP_73728 (+112529), ATAC_nP_73729 (+112716), ATAC_nP_73730 (+112813), ATAC_nP_73731 (+112885)
Chac2	ATAC_nP_18723 (-104407), ATAC_nP_18722 (-104282)
Chadl	ATAC_nP_47369 (-3491)
Chaf1a	ATAC_nP_57590 (+28771), ATAC_nP_57591 (+28852)
Chaf1b	ATAC_nP_53541 (+7253), ATAC_nP_53551 (+27308), ATAC_nP_53552 (+27386), ATAC_nP_53553 (+27610), ATAC_nP_53559 (+35484), ATAC_nP_53561 (+50459), ATAC_nP_53571 (+117567), ATAC_nP_53572 (+117773), ATAC_nP_53573 (+117972), ATAC_nP_53574 (+119767)
Chchd10	ATAC_nP_13628 (+2355), ATAC_nP_13629 (+2446)
Chchd3	ATAC_nP_105053 (+262417), ATAC_nP_105046 (+439519)
Chchd5	ATAC_nP_74248 (+35294)
Chd1	ATAC_nP_54652 (-26935), ATAC_nP_54653 (-26834), ATAC_nP_54661 (+41825), ATAC_nP_54662 (+41982)
Chd1l	ATAC_nP_82476 (+63801), ATAC_nP_82475 (+64097), ATAC_nP_82474 (+69890)
Chd2	ATAC_nP_115134 (-86000), ATAC_nP_115122 (-61343), ATAC_nP_115121 (-61213), ATAC_nP_115107 (+22169), ATAC_nP_115106 (+22271), ATAC_nP_115105 (+22460), ATAC_nP_115104 (+24154), ATAC_nP_115095 (+132361)
Chd3	ATAC_nP_21127 (+22753)
Chd5	ATAC_nP_94667 (-6620)
Chd6	ATAC_nP_76567 (+84233)
Chd7	ATAC_nP_86010 (+59730)
Chd9	ATAC_nP_125953 (-158220), ATAC_nP_125954 (-157944), ATAC_nP_125955 (-157835), ATAC_nP_125956 (-157620), ATAC_nP_125959 (-66222), ATAC_nP_125966 (-15039), ATAC_nP_125970 (+2324), ATAC_nP_125975 (+22891), ATAC_nP_126006 (+75712)
Chek1	ATAC_nP_131506 (+9642)
Cherp	ATAC_nP_124370 (+24800)
Chfr	ATAC_nP_99750 (-4081)
Chga	ATAC_nP_30934 (+85720), ATAC_nP_30937 (+124032)
Chgb	ATAC_nP_74518 (-89341), ATAC_nP_74519 (-88666), ATAC_nP_74522 (-79651), ATAC_nP_74523 (-79458)
Chi3l7	ATAC_nP_83059 (-27124)
Chia	ATAC_nP_83059 (-61189)
Chic2	ATAC_nP_98094 (+45518), ATAC_nP_98067 (+310458)
Chka	ATAC_nP_64354 (-7643)
Chl1	ATAC_nP_108664 (-778709), ATAC_nP_108665 (-778193), ATAC_nP_108667 (-773727), ATAC_nP_108668 (-773520), ATAC_nP_108669 (-772861), ATAC_nP_108671 (-676453), ATAC_nP_108676 (-214666), ATAC_nP_108678 (-192588), ATAC_nP_108691 (+243205), ATAC_nP_108700 (+448791), ATAC_nP_108701 (+453393)
Chm	ATAC_nP_139077 (-68444), ATAC_nP_139076 (+4519)
Chml	ATAC_nP_8486 (+18723)
Chmp2b	ATAC_nP_52505 (-207325), ATAC_nP_52497 (-86823), ATAC_nP_52496 (-86534), ATAC_nP_52495 (-86470), ATAC_nP_52494 (-69255), ATAC_nP_52491 (-19705), ATAC_nP_52487 (+30867), ATAC_nP_52486 (+32948), ATAC_nP_52485 (+33126)
Chmp3	ATAC_nP_106841 (+65412), ATAC_nP_106843 (+82334)
Chmp4b	ATAC_nP_76013 (-11520)
Chmp4c	ATAC_nP_78820 (-5104), ATAC_nP_78821 (-4898), ATAC_nP_78822 (+14807), ATAC_nP_78823 (+23754)
Chodl	ATAC_nP_52847 (-341974), ATAC_nP_52851 (-293761), ATAC_nP_52858 (-103009), ATAC_nP_52859 (-84784), ATAC_nP_52860 (-84701), ATAC_nP_52862 (+23639)
Chordc1	ATAC_nP_130512 (-735905), ATAC_nP_130513 (-734405), ATAC_nP_130514 (-734214), ATAC_nP_130518 (-426565), ATAC_nP_130519 (-417525), ATAC_nP_130520 (-417341), ATAC_nP_130521 (-417166), ATAC_nP_130525 (-194288)
Chp2	ATAC_nP_117900 (+60352)
Chpt1	ATAC_nP_14681 (-43695), ATAC_nP_14680 (-10639), ATAC_nP_14679 (-9830), ATAC_nP_14678 (-9631), ATAC_nP_14674 (+43350), ATAC_nP_14673 (+43440)
Chrac1	ATAC_nP_46445 (+11049)
Chrm1	ATAC_nP_64836 (+28776), ATAC_nP_64837 (+28923), ATAC_nP_64839 (+35116), ATAC_nP_64841 (+52612)
Chrm2	ATAC_nP_105188 (-733174), ATAC_nP_105190 (-572561), ATAC_nP_105192 (-516650), ATAC_nP_105193 (-516507), ATAC_nP_105194 (-516096)
Chrm3	ATAC_nP_32726 (-984133), ATAC_nP_32724 (-808864), ATAC_nP_32710 (-60297), ATAC_nP_32703 (+52571)
Chrna10	ATAC_nP_116771 (-84349), ATAC_nP_116770 (-84123), ATAC_nP_116769 (-84023), ATAC_nP_116766 (+2737), ATAC_nP_116765 (+9259), ATAC_nP_116764 (+9589), ATAC_nP_116763 (+9771), ATAC_nP_116762 (+13842)
Chrna2	ATAC_nP_41626 (+48542)
Chrna6	ATAC_nP_121520 (-23160), ATAC_nP_121519 (-18841), ATAC_nP_121518 (-18222)
Chrna7	ATAC_nP_114523 (-228115), ATAC_nP_114522 (-227950), ATAC_nP_114514 (-13020), ATAC_nP_114513 (-12732), ATAC_nP_114500 (+661674), ATAC_nP_114498 (+726199)
Chrna9	ATAC_nP_97672 (-95485), ATAC_nP_97674 (-54727), ATAC_nP_97675 (-54588), ATAC_nP_97680 (-16181), ATAC_nP_97688 (+8597), ATAC_nP_97689 (+8730), ATAC_nP_97690 (+8879), ATAC_nP_97693 (+27761)
Chrnb3	ATAC_nP_121515 (-4598)
Chst10	ATAC_nP_1420 (+28551), ATAC_nP_1419 (+28893)
Chst11	ATAC_nP_14375 (-31125)
Chst13	ATAC_nP_107822 (+15785)
Chst14	ATAC_nP_73674 (-7203), ATAC_nP_73675 (-7068), ATAC_nP_73686 (+72162)
Chst15	ATAC_nP_118603 (-87330)
Chst2	ATAC_nP_135306 (-42647), ATAC_nP_135305 (-35119), ATAC_nP_135303 (-18135), ATAC_nP_135299 (+2422), ATAC_nP_135270 (+732361)
Chst3	ATAC_nP_12654 (-33153), ATAC_nP_12650 (-11730), ATAC_nP_12632 (+107788)
Chst5	ATAC_nP_127779 (-15048), ATAC_nP_127778 (-14893), ATAC_nP_127775 (-9606), ATAC_nP_127774 (-3194)
Chst8	ATAC_nP_113234 (-37462), ATAC_nP_113233 (-37163), ATAC_nP_113210 (+141736), ATAC_nP_113209 (+143076), ATAC_nP_113208 (+143233), ATAC_nP_113207 (+143961), ATAC_nP_113206 (+153216)
Chsy3	ATAC_nP_62449 (-99202), ATAC_nP_62473 (+787831), ATAC_nP_62475 (+801381), ATAC_nP_62477 (+894773)
Chtf8	ATAC_nP_127243 (+20972)
Chtop	ATAC_nP_81997 (+12369)
Cib1	ATAC_nP_115521 (+32815), ATAC_nP_115514 (+43832), ATAC_nP_115513 (+43909)
Cidea	ATAC_nP_63056 (-10893), ATAC_nP_63057 (-2050), ATAC_nP_63058 (-1894), ATAC_nP_63059 (-1610), ATAC_nP_63065 (+28482)
Cilp2	ATAC_nP_123958 (+38442)
Cinp	ATAC_nP_31705 (+6653), ATAC_nP_31704 (+6766)
Cisd2	ATAC_nP_84506 (+12737), ATAC_nP_84505 (+12941)
Cisd3	ATAC_nP_23811 (-14901), ATAC_nP_23812 (-14652)
Cit	ATAC_nP_100485 (+3993)
Cited1	ATAC_nP_138871 (+58463)
Cited2	ATAC_nP_10658 (-544357), ATAC_nP_10659 (-520200), ATAC_nP_10677 (-155405), ATAC_nP_10679 (-147554), ATAC_nP_10680 (-147432), ATAC_nP_10683 (-144056), ATAC_nP_10684 (-143867), ATAC_nP_10685 (-143610), ATAC_nP_10686 (-143482)
Cited4	ATAC_nP_91120 (-59463), ATAC_nP_91121 (-55335), ATAC_nP_91122 (-54087)
Ckap2l	ATAC_nP_74273 (+43861), ATAC_nP_74272 (+44183), ATAC_nP_74271 (+51362), ATAC_nP_74270 (+52492), ATAC_nP_74265 (+69251), ATAC_nP_74264 (+69693), ATAC_nP_74261 (+72500), ATAC_nP_74258 (+85518), ATAC_nP_74255 (+92907)
Ckap4	ATAC_nP_14488 (-26432), ATAC_nP_14487 (-20985), ATAC_nP_14486 (-20842), ATAC_nP_14485 (-20647), ATAC_nP_14480 (+7160)
Ckb	ATAC_nP_31800 (+74837)
Cks2	ATAC_nP_34917 (-28549)
Clasp1	ATAC_nP_4796 (-44851), ATAC_nP_4800 (+13692), ATAC_nP_4801 (+33998)
Clasp2	ATAC_nP_136542 (-54017), ATAC_nP_136543 (-53883), ATAC_nP_136544 (-9814)
Clasrp	ATAC_nP_112269 (-15375), ATAC_nP_112268 (-15202)
Clca3	ATAC_nP_85040 (+46677), ATAC_nP_85039 (+54915)
Clca6	ATAC_nP_85040 (-11054), ATAC_nP_85039 (-2816), ATAC_nP_85035 (+27273), ATAC_nP_85033 (+27515)
Clcn2	ATAC_nP_50369 (+14373)
Clcn3	ATAC_nP_123379 (+6222), ATAC_nP_123377 (+14013), ATAC_nP_123376 (+14124)
Clcn6	ATAC_nP_94047 (+4680)
Cldn10	ATAC_nP_43577 (-141650), ATAC_nP_43579 (-117383), ATAC_nP_43580 (-117293), ATAC_nP_43581 (-117184), ATAC_nP_43582 (-104203), ATAC_nP_43583 (-103407), ATAC_nP_43584 (-102940), ATAC_nP_43586 (-59059), ATAC_nP_43597 (+26039)
Cldn12	ATAC_nP_95168 (+6777), ATAC_nP_95167 (+6992), ATAC_nP_95166 (+10101), ATAC_nP_95161 (+28158)
Cldn13	ATAC_nP_102219 (-11464), ATAC_nP_102218 (-11383), ATAC_nP_102215 (-3260)
Cldn14	ATAC_nP_53585 (-57514), ATAC_nP_53584 (-57341), ATAC_nP_53583 (-55539), ATAC_nP_53574 (+5169), ATAC_nP_53573 (+6964), ATAC_nP_53572 (+7163), ATAC_nP_53571 (+7369), ATAC_nP_53561 (+74477), ATAC_nP_53559 (+89452), ATAC_nP_53553 (+97326), ATAC_nP_53552 (+97550), ATAC_nP_53551 (+97628), ATAC_nP_53541 (+117683)
Cldn15	ATAC_nP_102469 (+8044)
Cldn18	ATAC_nP_135614 (-36904), ATAC_nP_135612 (+35634)
Cldn2	ATAC_nP_139325 (+7361), ATAC_nP_139326 (+12259)
Cldn20	ATAC_nP_53901 (-79979), ATAC_nP_53902 (-71855), ATAC_nP_53903 (-71712), ATAC_nP_53904 (-71593), ATAC_nP_53906 (-26753), ATAC_nP_53907 (-26602), ATAC_nP_53908 (-26444), ATAC_nP_53910 (-15947)
Cldn22	ATAC_nP_122807 (+49298), ATAC_nP_122810 (+96502), ATAC_nP_122811 (+96633), ATAC_nP_122826 (+155231)
Cldn23	ATAC_nP_122090 (-130033), ATAC_nP_122089 (-129940), ATAC_nP_122088 (-129879)
Cldn24	ATAC_nP_122791 (-75988)
Cldn26	ATAC_nP_49689 (+36495), ATAC_nP_49683 (+998913), ATAC_nP_49682 (+999230)
Cldn3	ATAC_nP_102229 (-15468)
Cldn4	ATAC_nP_102229 (-23812), ATAC_nP_102223 (+3983), ATAC_nP_102222 (+4817), ATAC_nP_102221 (+4987), ATAC_nP_102220 (+7558)
Cldn5	ATAC_nP_50276 (-94405)
Clec12a	ATAC_nP_110310 (-16251), ATAC_nP_110311 (-15836), ATAC_nP_110312 (+13872)
Clec12b	ATAC_nP_110312 (+21758)
Clec14a	ATAC_nP_28585 (-712454), ATAC_nP_28584 (-712323), ATAC_nP_28582 (-695558), ATAC_nP_28575 (-558810), ATAC_nP_28571 (-356139), ATAC_nP_28565 (-204380)
Clec16a	ATAC_nP_49826 (+155021)
Clec2e	ATAC_nP_110300 (-9633)
Clec2g	ATAC_nP_110281 (+60049), ATAC_nP_110282 (+60160), ATAC_nP_110283 (+60330), ATAC_nP_110284 (+60556)
Clec2h	ATAC_nP_110228 (+7174)
Clec2i	ATAC_nP_110274 (-33327), ATAC_nP_110275 (-33176), ATAC_nP_110276 (-32960)
Clec2l	ATAC_nP_105338 (-18677), ATAC_nP_105346 (+67585)
Clec3b	ATAC_nP_137348 (+6227)
Clec4a1	ATAC_nP_109749 (-5969)
Clec4a2	ATAC_nP_109757 (+14488), ATAC_nP_109758 (+14607)
Clec4a4	ATAC_nP_109752 (+14329), ATAC_nP_109753 (+14593), ATAC_nP_109754 (+14835)
Clec4b1	ATAC_nP_109752 (-45302), ATAC_nP_109753 (-45038), ATAC_nP_109754 (-44796)
Clec4b2	ATAC_nP_109757 (-34938), ATAC_nP_109758 (-34819)
Clgn	ATAC_nP_125100 (+18900), ATAC_nP_125101 (+36688)
Clic4	ATAC_nP_92803 (-34584), ATAC_nP_92802 (-34400)
Clic5	ATAC_nP_56726 (+284102), ATAC_nP_56727 (+284169), ATAC_nP_56728 (+284426)
Clic6	ATAC_nP_53420 (+107631)
Clint1	ATAC_nP_19390 (-988031), ATAC_nP_19418 (+33910), ATAC_nP_19419 (+34050)
Clip2	ATAC_nP_102174 (+49905)
Clip3	ATAC_nP_113024 (+10563)
Clip4	ATAC_nP_58521 (+775163), ATAC_nP_58522 (+775364)
Clmn	ATAC_nP_31139 (+96096), ATAC_nP_31137 (+100904), ATAC_nP_31136 (+101089), ATAC_nP_31135 (+101304)
Clmp	ATAC_nP_131732 (+84557)
Cln5	ATAC_nP_43060 (-10508), ATAC_nP_43063 (+8353), ATAC_nP_43065 (+18574)
Cln8	ATAC_nP_120623 (-7944)
Clnk	ATAC_nP_96862 (-534706), ATAC_nP_96854 (+101620), ATAC_nP_96853 (+121545), ATAC_nP_96852 (+122152), ATAC_nP_96847 (+178295), ATAC_nP_96846 (+178586)
Clns1a	ATAC_nP_116314 (-48761), ATAC_nP_116316 (+22569), ATAC_nP_116317 (+22699)
Clock	ATAC_nP_98201 (-17523), ATAC_nP_98200 (-17399), ATAC_nP_98199 (-17141), ATAC_nP_98198 (-16980), ATAC_nP_98197 (-16857), ATAC_nP_98195 (+18743)
Clrn1	ATAC_nP_80517 (-76244), ATAC_nP_80516 (-76035), ATAC_nP_80515 (-41180), ATAC_nP_80513 (+2169), ATAC_nP_80509 (+67630)
Clrn3	ATAC_nP_118823 (+48546), ATAC_nP_118822 (+48828)
Clstn1	ATAC_nP_94267 (+21564), ATAC_nP_94268 (+21764)
Clstn2	ATAC_nP_135482 (-90387), ATAC_nP_135474 (+180034), ATAC_nP_135473 (+180200), ATAC_nP_135472 (+216887), ATAC_nP_135466 (+555906), ATAC_nP_135465 (+556034)
Clstn3	ATAC_nP_109804 (-9846), ATAC_nP_109803 (-8221), ATAC_nP_109795 (+33401), ATAC_nP_109794 (+33624), ATAC_nP_109793 (+33715)
Clvs1	ATAC_nP_86010 (-518222), ATAC_nP_86069 (+357696)
Clvs2	ATAC_nP_11468 (+248766), ATAC_nP_11467 (+249003), ATAC_nP_11466 (+249159), ATAC_nP_11465 (+249477), ATAC_nP_11463 (+271458)
Clybl	ATAC_nP_43804 (-41526), ATAC_nP_43805 (-41272), ATAC_nP_43807 (+2210), ATAC_nP_43822 (+95707), ATAC_nP_43845 (+211601), ATAC_nP_43853 (+234443), ATAC_nP_43854 (+234719), ATAC_nP_43855 (+234891), ATAC_nP_43859 (+252564), ATAC_nP_43860 (+252743), ATAC_nP_43861 (+252928), ATAC_nP_43865 (+278130)
Cmah	ATAC_nP_33554 (+184830), ATAC_nP_33558 (+190710)
Cmas	ATAC_nP_111001 (-5205), ATAC_nP_111002 (-4925), ATAC_nP_111003 (-3685), ATAC_nP_111004 (-3446), ATAC_nP_111006 (+19480), ATAC_nP_111010 (+31923), ATAC_nP_111011 (+32093)
Cmbl	ATAC_nP_44824 (-32694), ATAC_nP_44825 (-32564)
Cmc1	ATAC_nP_136860 (-256189), ATAC_nP_136859 (-256060), ATAC_nP_136858 (-255972), ATAC_nP_136857 (-254850)
Cmip	ATAC_nP_128179 (-62434), ATAC_nP_128180 (-62282), ATAC_nP_128187 (-15196), ATAC_nP_128188 (-15009), ATAC_nP_128189 (-14910), ATAC_nP_128216 (+113039), ATAC_nP_128217 (+113245), ATAC_nP_128226 (+212819), ATAC_nP_128227 (+212981)
Cmklr1	ATAC_nP_100141 (+53315), ATAC_nP_100140 (+53853), ATAC_nP_100139 (+53971), ATAC_nP_100137 (+61146), ATAC_nP_100132 (+69669)
Cml2	ATAC_nP_107503 (-19917)
Cmss1	ATAC_nP_52283 (+243613)
Cmtm3	ATAC_nP_126911 (+6038), ATAC_nP_126914 (+25103)
Cmtm4	ATAC_nP_126925 (-39213), ATAC_nP_126924 (-38658), ATAC_nP_126922 (-15174), ATAC_nP_126921 (-14979), ATAC_nP_126914 (+30110), ATAC_nP_126911 (+49175)
Cmya5	ATAC_nP_36891 (+151716)
Cnbd1	ATAC_nP_86376 (-15535), ATAC_nP_86375 (-15320), ATAC_nP_86374 (-15124), ATAC_nP_86366 (+427055), ATAC_nP_86363 (+726582), ATAC_nP_86362 (+726809), ATAC_nP_86361 (+727255)
Cnbd2	ATAC_nP_76142 (-94371)
Cndp1	ATAC_nP_64155 (-14934)
Cndp2	ATAC_nP_64155 (+16978)
Cngb1	ATAC_nP_126477 (+31922)
Cngb3	ATAC_nP_86374 (-143200), ATAC_nP_86375 (-143004), ATAC_nP_86376 (-142789)
Cnih3	ATAC_nP_8962 (-118331), ATAC_nP_8963 (-118176), ATAC_nP_8964 (-118079), ATAC_nP_8967 (-101566), ATAC_nP_8968 (-101461)
Cnih4	ATAC_nP_8955 (+12687)
Cnksr3	ATAC_nP_10252 (+87066), ATAC_nP_10245 (+206887)
Cnn3	ATAC_nP_83641 (-102904), ATAC_nP_83642 (-102731), ATAC_nP_83652 (-8205), ATAC_nP_83653 (-7470), ATAC_nP_83654 (-7317), ATAC_nP_83655 (-7240), ATAC_nP_83656 (-7064), ATAC_nP_83658 (+3953), ATAC_nP_83659 (+4180)
Cnnm1	ATAC_nP_66516 (+58529), ATAC_nP_66517 (+58776), ATAC_nP_66518 (+65065)
Cnnm2	ATAC_nP_66970 (+74615), ATAC_nP_66971 (+74731), ATAC_nP_66973 (+107283), ATAC_nP_66978 (+126438)
Cnot1	ATAC_nP_126563 (-17203), ATAC_nP_126559 (-10355), ATAC_nP_126555 (+6930)
Cnot10	ATAC_nP_136627 (-23845), ATAC_nP_136626 (-23549), ATAC_nP_136625 (-15323), ATAC_nP_136624 (-10936), ATAC_nP_136607 (+70835)
Cnot11	ATAC_nP_1472 (+5737)
Cnot2	ATAC_nP_16091 (-235881), ATAC_nP_16090 (-227224)
Cnot4	ATAC_nP_105165 (+106314)
Cnp	ATAC_nP_24133 (-18688)
Cnpy1	ATAC_nP_96057 (-1678), ATAC_nP_96053 (+10423), ATAC_nP_96052 (+10494)
Cnr1	ATAC_nP_86832 (-586408), ATAC_nP_86833 (-586174), ATAC_nP_86835 (-549526), ATAC_nP_86836 (-546853), ATAC_nP_86837 (-546705), ATAC_nP_86838 (-546628), ATAC_nP_86855 (-100542), ATAC_nP_86857 (-15651)
Cnst	ATAC_nP_8750 (+82513)
Cntf	ATAC_nP_65117 (+33382), ATAC_nP_65116 (+33485), ATAC_nP_65115 (+34384)
Cntln	ATAC_nP_89108 (-198484), ATAC_nP_89110 (-148492), ATAC_nP_89117 (+161466), ATAC_nP_89119 (+278229), ATAC_nP_89120 (+278441), ATAC_nP_89122 (+301730)
Cntn1	ATAC_nP_48199 (-79617), ATAC_nP_48201 (-67714), ATAC_nP_48210 (+293169), ATAC_nP_48211 (+293416)
Cntn3	ATAC_nP_108678 (-853621), ATAC_nP_108676 (-831543), ATAC_nP_108671 (-369756), ATAC_nP_108669 (-273348), ATAC_nP_108668 (-272689), ATAC_nP_108667 (-272482), ATAC_nP_108665 (-268016), ATAC_nP_108664 (-267500), ATAC_nP_108659 (+42590), ATAC_nP_108650 (+342844), ATAC_nP_108649 (+350714), ATAC_nP_108647 (+485199), ATAC_nP_108641 (+793708), ATAC_nP_108640 (+793847), ATAC_nP_108639 (+793995), ATAC_nP_10…
Cntn4	ATAC_nP_108711 (-693444), ATAC_nP_108712 (-693304), ATAC_nP_108719 (-128191), ATAC_nP_108720 (-128041), ATAC_nP_108729 (+664280), ATAC_nP_108739 (+969241), ATAC_nP_108740 (+969325), ATAC_nP_108741 (+969436), ATAC_nP_108742 (+969513), ATAC_nP_108743 (+969599), ATAC_nP_108746 (+986231)
Cntn5	ATAC_nP_130267 (-537045), ATAC_nP_130266 (-536681), ATAC_nP_130265 (-535609), ATAC_nP_130260 (-373235), ATAC_nP_130256 (+24833), ATAC_nP_130255 (+27550), ATAC_nP_130243 (+363477), ATAC_nP_130242 (+363647), ATAC_nP_130241 (+363945), ATAC_nP_130238 (+455486), ATAC_nP_130233 (+564804), ATAC_nP_130229 (+635243), ATAC_nP_130228 (+638992)
Cntn6	ATAC_nP_108691 (-738841), ATAC_nP_108700 (-533255), ATAC_nP_108701 (-528653), ATAC_nP_108711 (+491379), ATAC_nP_108712 (+491519)
Cntnap2	ATAC_nP_105607 (-856154), ATAC_nP_105608 (-855457), ATAC_nP_105609 (-855303), ATAC_nP_105610 (-849095), ATAC_nP_105612 (-534097), ATAC_nP_105613 (-161415)
Cntnap3	ATAC_nP_35797 (+254538), ATAC_nP_35794 (+337917)
Cntnap4	ATAC_nP_127792 (-536944), ATAC_nP_127793 (-536770), ATAC_nP_127795 (-529892), ATAC_nP_127796 (-524650), ATAC_nP_127800 (-477062), ATAC_nP_127801 (-476562), ATAC_nP_127802 (-476307), ATAC_nP_127818 (-250450), ATAC_nP_127822 (-221296), ATAC_nP_127826 (-157892), ATAC_nP_127831 (-86470), ATAC_nP_127839 (+63475), ATAC_nP_127842 (+125820), ATAC_nP_127858 (+433287), ATAC_nP_127874 (+919632), ATAC_nP_127…
Cntnap5b	ATAC_nP_4327 (-846513), ATAC_nP_4331 (-376918), ATAC_nP_4336 (-181870), ATAC_nP_4337 (-62929), ATAC_nP_4341 (+197831), ATAC_nP_4342 (+198091), ATAC_nP_4343 (+198319), ATAC_nP_4345 (+644127), ATAC_nP_4347 (+673668)
Cntnap5c	ATAC_nP_57793 (+781693)
Cntrob	ATAC_nP_21117 (+25103)
Coa6	ATAC_nP_129618 (-77152), ATAC_nP_129620 (-64362)
Cobl	ATAC_nP_17893 (-543054), ATAC_nP_17892 (-541809), ATAC_nP_17891 (-540787), ATAC_nP_17890 (-540432), ATAC_nP_17889 (-540357), ATAC_nP_17887 (-534355), ATAC_nP_17882 (-346885), ATAC_nP_17881 (-346706), ATAC_nP_17879 (-346151), ATAC_nP_17868 (-2491), ATAC_nP_17865 (+28745), ATAC_nP_17848 (+404798)
Coch	ATAC_nP_28181 (-23189), ATAC_nP_28184 (+62854)
Cog2	ATAC_nP_129349 (-36761)
Cog4	ATAC_nP_127626 (+40349)
Cog6	ATAC_nP_80240 (+626005), ATAC_nP_80239 (+626229), ATAC_nP_80238 (+626313)
Cog7	ATAC_nP_117881 (-36775)
Coil	ATAC_nP_23025 (-5897), ATAC_nP_23027 (+19852), ATAC_nP_23028 (+20077)
Col10a1	ATAC_nP_11507 (-59509), ATAC_nP_11508 (+14420), ATAC_nP_11510 (+24990)
Col11a1	ATAC_nP_83375 (-95388)
Col12a1	ATAC_nP_134696 (-26942), ATAC_nP_134695 (-26766), ATAC_nP_134694 (-26648), ATAC_nP_134693 (-26397), ATAC_nP_134683 (+100839), ATAC_nP_134678 (+263022), ATAC_nP_134677 (+263167), ATAC_nP_134676 (+263394), ATAC_nP_134672 (+305756), ATAC_nP_134671 (+375771), ATAC_nP_134668 (+464066), ATAC_nP_134667 (+464283), ATAC_nP_134644 (+986092), ATAC_nP_134643 (+986339)
Col13a1	ATAC_nP_12856 (+150892)
Col14a1	ATAC_nP_45747 (-42901), ATAC_nP_45750 (-39787), ATAC_nP_45751 (-39557), ATAC_nP_45752 (-39448), ATAC_nP_45766 (+10226), ATAC_nP_45767 (+10422), ATAC_nP_45769 (+177499), ATAC_nP_45770 (+177673)
Col15a1	ATAC_nP_87604 (-78418), ATAC_nP_87605 (-78292)
Col18a1	ATAC_nP_13720 (-86738), ATAC_nP_13719 (-83884), ATAC_nP_13712 (-65166), ATAC_nP_13689 (+60967)
Col19a1	ATAC_nP_886 (+211062), ATAC_nP_878 (+341564)
Col1a2	ATAC_nP_103885 (-414913)
Col24a1	ATAC_nP_85046 (-140173)
Col25a1	ATAC_nP_84229 (+398770)
Col26a1	ATAC_nP_102447 (+109684), ATAC_nP_102446 (+109872), ATAC_nP_102444 (+122605), ATAC_nP_102437 (+180652), ATAC_nP_102436 (+180742), ATAC_nP_102435 (+180860)
Col28a1	ATAC_nP_104124 (+73389)
Col2a1	ATAC_nP_48643 (+24032)
Col3a1	ATAC_nP_1688 (-698021), ATAC_nP_1689 (-697762), ATAC_nP_1695 (-619525), ATAC_nP_1697 (-590260), ATAC_nP_1701 (-419738), ATAC_nP_1705 (+46584), ATAC_nP_1706 (+46742), ATAC_nP_1707 (+46924), ATAC_nP_1711 (+96237), ATAC_nP_1712 (+96351)
Col4a3bp	ATAC_nP_37110 (+117476), ATAC_nP_37111 (+117653)
Col5a2	ATAC_nP_1726 (-266175), ATAC_nP_1712 (+95393), ATAC_nP_1711 (+95507), ATAC_nP_1707 (+144820), ATAC_nP_1706 (+145002), ATAC_nP_1705 (+145160)
Col6a1	ATAC_nP_13675 (-93403)
Col8a1	ATAC_nP_52325 (-639826), ATAC_nP_52324 (-639664), ATAC_nP_52323 (-625185), ATAC_nP_52317 (-401363)
Col9a1	ATAC_nP_875 (-13353), ATAC_nP_878 (+68298), ATAC_nP_886 (+198800)
Col9a2	ATAC_nP_91170 (+2054), ATAC_nP_91171 (+2235)
Colq	ATAC_nP_39822 (+77591)
Commd10	ATAC_nP_61931 (-20125), ATAC_nP_61932 (-19839), ATAC_nP_61933 (+10619), ATAC_nP_61940 (+260490), ATAC_nP_61941 (+260599)
Commd6	ATAC_nP_42987 (+4755), ATAC_nP_42986 (+22810)
Commd7	ATAC_nP_75931 (+20860), ATAC_nP_75930 (+20936), ATAC_nP_75929 (+21085), ATAC_nP_75920 (+37650)
Commd8	ATAC_nP_97937 (-297085), ATAC_nP_97936 (-296839), ATAC_nP_97935 (-296573), ATAC_nP_97934 (-275990), ATAC_nP_97924 (-91266), ATAC_nP_97910 (+12316), ATAC_nP_97909 (+34027), ATAC_nP_97907 (+244414)
Commd9	ATAC_nP_72742 (+75011), ATAC_nP_72743 (+75239), ATAC_nP_72744 (+75405), ATAC_nP_72745 (+75500)
Comtd1	ATAC_nP_39269 (-1326), ATAC_nP_39268 (-1243)
Copb1	ATAC_nP_117397 (+61893), ATAC_nP_117395 (+82790), ATAC_nP_117393 (+120491)
Cope	ATAC_nP_124047 (+9363), ATAC_nP_124046 (+9363)
Cops2	ATAC_nP_74047 (-9377)
Cops5	ATAC_nP_281 (+6223)
Cops7a	ATAC_nP_109866 (+10321), ATAC_nP_109865 (+10935), ATAC_nP_109864 (+26834)
Cops8	ATAC_nP_4036 (-84045), ATAC_nP_4037 (-83771)
Copz2	ATAC_nP_23630 (+49720)
Coq2	ATAC_nP_99075 (-26911), ATAC_nP_99073 (-6045), ATAC_nP_99072 (-5967)
Coq3	ATAC_nP_86460 (-22774)
Coq7	ATAC_nP_117682 (-46835)
Corin	ATAC_nP_97937 (+38940), ATAC_nP_97936 (+39186), ATAC_nP_97935 (+39452), ATAC_nP_97934 (+60035), ATAC_nP_97924 (+244759)
Coro1c	ATAC_nP_100195 (-64162), ATAC_nP_100175 (+52812)
Coro2a	ATAC_nP_87554 (-23329), ATAC_nP_87550 (-17437), ATAC_nP_87540 (+47520)
Cox10	ATAC_nP_20758 (-10325), ATAC_nP_20754 (+51848), ATAC_nP_20752 (+79110)
Cox18	ATAC_nP_98617 (-11772)
Cox4i1	ATAC_nP_128686 (+3656), ATAC_nP_128687 (+3770)
Cox4i2	ATAC_nP_75827 (+65421), ATAC_nP_75828 (+65541)
Cox6c	ATAC_nP_44963 (-189566), ATAC_nP_44962 (-189365), ATAC_nP_44943 (+487176), ATAC_nP_44942 (+487326)
Cox7a2	ATAC_nP_134696 (+14393), ATAC_nP_134695 (+14569), ATAC_nP_134694 (+14687), ATAC_nP_134693 (+14938)
Cox7a2l	ATAC_nP_59151 (-111975), ATAC_nP_59150 (-92389), ATAC_nP_59138 (-8440), ATAC_nP_59137 (-8155), ATAC_nP_59129 (+37221), ATAC_nP_59128 (+44542), ATAC_nP_59127 (+44795), ATAC_nP_59126 (+47253)
Cox7c	ATAC_nP_36685 (-961001), ATAC_nP_36677 (-508901), ATAC_nP_36665 (-133812), ATAC_nP_36664 (-133716), ATAC_nP_36661 (-51119), ATAC_nP_36660 (-7682), ATAC_nP_36659 (-7471), ATAC_nP_36658 (-7320), ATAC_nP_36657 (-7147), ATAC_nP_36656 (-6928), ATAC_nP_36655 (+10506), ATAC_nP_36654 (+10697), ATAC_nP_36653 (+124053), ATAC_nP_36643 (+604134), ATAC_nP_36638 (+664380)
Cox8b	ATAC_nP_119173 (-11221)
Cp	ATAC_nP_79094 (-59714), ATAC_nP_79102 (+66908), ATAC_nP_79103 (+67169)
Cpa6	ATAC_nP_316 (-160590), ATAC_nP_314 (-158588), ATAC_nP_313 (-158412), ATAC_nP_312 (-157687)
Cpb2	ATAC_nP_42094 (-63189), ATAC_nP_42095 (-62431)
Cpe	ATAC_nP_123628 (+61087), ATAC_nP_123625 (+76261), ATAC_nP_123624 (+76356), ATAC_nP_123611 (+247476), ATAC_nP_123609 (+293092), ATAC_nP_123608 (+293277), ATAC_nP_123606 (+325965), ATAC_nP_123605 (+326245), ATAC_nP_123604 (+326327), ATAC_nP_123603 (+326662), ATAC_nP_123601 (+350321), ATAC_nP_123600 (+350504)
Cpeb2	ATAC_nP_96930 (-957215), ATAC_nP_96948 (-119578), ATAC_nP_96949 (-119420)
Cpeb3	ATAC_nP_66123 (+193776)
Cped1	ATAC_nP_104465 (+151090)
Cplx1	ATAC_nP_99660 (+30860), ATAC_nP_99659 (+31135), ATAC_nP_99658 (+31360)
Cplx4	ATAC_nP_62972 (+28837), ATAC_nP_62971 (+28982)
Cpm	ATAC_nP_16146 (-232729), ATAC_nP_16148 (-218177), ATAC_nP_16150 (-217291), ATAC_nP_16179 (+10545), ATAC_nP_16181 (+12409), ATAC_nP_16189 (+62382)
Cpn2	ATAC_nP_51006 (-13544), ATAC_nP_51005 (-13252), ATAC_nP_51003 (+12336), ATAC_nP_50996 (+61234)
Cpne4	ATAC_nP_135922 (-207887)
Cpne8	ATAC_nP_48136 (-339296), ATAC_nP_48132 (-293142), ATAC_nP_48126 (-8895), ATAC_nP_48125 (-4648)
Cpne9	ATAC_nP_108994 (-23012), ATAC_nP_108997 (+6903)
Cps1	ATAC_nP_2628 (+184443), ATAC_nP_2629 (+184679), ATAC_nP_2630 (+184819), ATAC_nP_2632 (+306324), ATAC_nP_2637 (+812193), ATAC_nP_2638 (+812896), ATAC_nP_2639 (+813264)
Cpsf6	ATAC_nP_16150 (-35239), ATAC_nP_16148 (-34353), ATAC_nP_16146 (-19801), ATAC_nP_16139 (+33930), ATAC_nP_16138 (+34050), ATAC_nP_16137 (+34389)
Cpxcr1	ATAC_nP_139100 (+115162)
Cr2	ATAC_nP_10048 (-36630), ATAC_nP_10047 (-36461), ATAC_nP_10046 (-36065)
Crabp1	ATAC_nP_132760 (+38109), ATAC_nP_132761 (+38316), ATAC_nP_132762 (+38401), ATAC_nP_132773 (+91096), ATAC_nP_132774 (+91573)
Cradd	ATAC_nP_15101 (-33887), ATAC_nP_15100 (-30140), ATAC_nP_15074 (+78761), ATAC_nP_15073 (+78897), ATAC_nP_15072 (+79392), ATAC_nP_15068 (+103303), ATAC_nP_15067 (+103391), ATAC_nP_15066 (+105922), ATAC_nP_15065 (+106020), ATAC_nP_15064 (+106139), ATAC_nP_15060 (+148245), ATAC_nP_15059 (+148347), ATAC_nP_15058 (+148426), ATAC_nP_15057 (+167478), ATAC_nP_15056 (+207356)
Crb1	ATAC_nP_6424 (-35772), ATAC_nP_6423 (-35536), ATAC_nP_6422 (-30866), ATAC_nP_6421 (-27822), ATAC_nP_6405 (+254222)
Crbn	ATAC_nP_108764 (-438124), ATAC_nP_108762 (-418314), ATAC_nP_108761 (-413057)
Creb1	ATAC_nP_2502 (-227270)
Creb3l2	ATAC_nP_105255 (-9692), ATAC_nP_105245 (+64016), ATAC_nP_105237 (+105511)
Creb3l3	ATAC_nP_14211 (+16118)
Crebbp	ATAC_nP_49530 (-192281), ATAC_nP_49525 (-80135), ATAC_nP_49522 (-63505)
Crebl2	ATAC_nP_110473 (-16850)
Creg2	ATAC_nP_1475 (+36131)
Crh	ATAC_nP_79089 (-21922)
Crhr1	ATAC_nP_24626 (+30108)
Crim1	ATAC_nP_58756 (-158857), ATAC_nP_58763 (+32181), ATAC_nP_58767 (+79827)
Crip2	ATAC_nP_32015 (-25626), ATAC_nP_32017 (-24950), ATAC_nP_32018 (-24793), ATAC_nP_32021 (-13514)
Crisp1	ATAC_nP_56564 (-176435), ATAC_nP_56563 (-176008), ATAC_nP_56562 (-175339), ATAC_nP_56561 (-152231), ATAC_nP_56560 (-136883), ATAC_nP_56559 (-136817), ATAC_nP_56558 (-99631), ATAC_nP_56557 (-4899), ATAC_nP_56556 (-4774), ATAC_nP_56555 (-4674)
Crisp4	ATAC_nP_625 (+43617), ATAC_nP_613 (+154215), ATAC_nP_609 (+204749), ATAC_nP_608 (+204970)
Crispld1	ATAC_nP_608 (+204993), ATAC_nP_609 (+205214), ATAC_nP_613 (+255748), ATAC_nP_625 (+366346)
Crkl	ATAC_nP_50147 (+36223)
Crlf2	ATAC_nP_99706 (-124499), ATAC_nP_99705 (-124216)
Crmp1	ATAC_nP_96747 (+88486)
Crnkl1	ATAC_nP_75305 (-127676)
Crnn	ATAC_nP_82094 (+18350), ATAC_nP_82095 (+18457)
Crocc	ATAC_nP_93602 (+35843)
Crot	ATAC_nP_95255 (-51715)
Crp	ATAC_nP_8355 (-13980), ATAC_nP_8356 (+3401)
Crtac1	ATAC_nP_66481 (+46491), ATAC_nP_66474 (+109114), ATAC_nP_66473 (+109201)
Crtap	ATAC_nP_136572 (+1117), ATAC_nP_136571 (+5725), ATAC_nP_136567 (+10594)
Crtc3	ATAC_nP_115582 (-92726), ATAC_nP_115581 (-90825), ATAC_nP_115580 (-90743), ATAC_nP_115579 (-90564), ATAC_nP_115578 (-90417)
Crx	ATAC_nP_111903 (-22059)
Crxos1	ATAC_nP_111903 (-1753)
Cry2	ATAC_nP_72382 (+9760)
Cryaa	ATAC_nP_56005 (+130251), ATAC_nP_56006 (+130387), ATAC_nP_56007 (+130508)
Cryba1	ATAC_nP_21841 (-13590), ATAC_nP_21840 (-13474), ATAC_nP_21839 (-13414)
Crybg3	ATAC_nP_52368 (-10126), ATAC_nP_52366 (+10166), ATAC_nP_52365 (+10294), ATAC_nP_52362 (+25469), ATAC_nP_52361 (+25992), ATAC_nP_52360 (+38619)
Cryga	ATAC_nP_2574 (-15225), ATAC_nP_2572 (-6866), ATAC_nP_2571 (-6568)
Crygc	ATAC_nP_2569 (+5435), ATAC_nP_2568 (+5561)
Crygd	ATAC_nP_2569 (-4634), ATAC_nP_2568 (-4508)
Crygf	ATAC_nP_2591 (-126346), ATAC_nP_2592 (-126161), ATAC_nP_2593 (-126082), ATAC_nP_2594 (-115696), ATAC_nP_2598 (+247284), ATAC_nP_2599 (+296961)
Crym	ATAC_nP_117784 (+1223)
Cryz	ATAC_nP_85606 (+57629), ATAC_nP_85609 (+95215)
Csad	ATAC_nP_49274 (+9860), ATAC_nP_49273 (+9954)
Csf1	ATAC_nP_83138 (-63045)
Csf2	ATAC_nP_19989 (+47593)
Csf2ra	ATAC_nP_67774 (-29466)
Csf3r	ATAC_nP_91505 (-489988), ATAC_nP_91506 (-489988), ATAC_nP_91508 (-489823), ATAC_nP_91507 (-489823), ATAC_nP_91553 (-415002), ATAC_nP_91554 (-415002), ATAC_nP_91556 (-414895), ATAC_nP_91555 (-414895), ATAC_nP_91558 (-414701), ATAC_nP_91557 (-414701), ATAC_nP_91560 (-414416), ATAC_nP_91559 (-414416), ATAC_nP_91625 (-32170), ATAC_nP_91627 (-22726)
Csgalnact1	ATAC_nP_123872 (+313881), ATAC_nP_123871 (+314059), ATAC_nP_123870 (+314156), ATAC_nP_123869 (+314464), ATAC_nP_123868 (+314674), ATAC_nP_123862 (+399292)
Csl	ATAC_nP_15358 (+91163), ATAC_nP_15357 (+99299), ATAC_nP_15353 (+234554), ATAC_nP_15352 (+234792), ATAC_nP_15351 (+286704), ATAC_nP_15350 (+290516), ATAC_nP_15347 (+298134), ATAC_nP_15346 (+298293), ATAC_nP_15345 (+298554), ATAC_nP_15344 (+299434), ATAC_nP_15343 (+299531)
Csmd1	ATAC_nP_120818 (-945201), ATAC_nP_120817 (-945063), ATAC_nP_120816 (-944918), ATAC_nP_120800 (-652468), ATAC_nP_120799 (-652254), ATAC_nP_120778 (-41069), ATAC_nP_120774 (+2509), ATAC_nP_120773 (+2665), ATAC_nP_120748 (+541295), ATAC_nP_120747 (+541483)
Csmd3	ATAC_nP_45556 (-972032), ATAC_nP_45547 (-442519), ATAC_nP_45546 (-442367), ATAC_nP_45543 (-400848), ATAC_nP_45523 (+220081), ATAC_nP_45519 (+368225), ATAC_nP_45516 (+591262)
Csn1s2a	ATAC_nP_98503 (-1906)
Csn2	ATAC_nP_98503 (-73240)
Csn3	ATAC_nP_98511 (+6087), ATAC_nP_98512 (+6167)
Csnk1a1	ATAC_nP_62630 (+39064), ATAC_nP_62634 (+65987), ATAC_nP_62635 (+71106), ATAC_nP_62636 (+71260), ATAC_nP_62637 (+71454), ATAC_nP_62638 (+71542), ATAC_nP_62639 (+73047), ATAC_nP_62640 (+73141), ATAC_nP_62642 (+77665), ATAC_nP_62643 (+78411)
Csnk1d	ATAC_nP_26538 (+33383)
Csnk1g2	ATAC_nP_14122 (+17167)
Csnk1g3	ATAC_nP_62196 (+60234), ATAC_nP_62221 (+857101)
Csnk2a2	ATAC_nP_126524 (-43584), ATAC_nP_126523 (-43516), ATAC_nP_126522 (-43370), ATAC_nP_126521 (-40206), ATAC_nP_126520 (-40124), ATAC_nP_126518 (-16193), ATAC_nP_126512 (+39864)
Csnka2ip	ATAC_nP_52458 (-288041), ATAC_nP_52457 (-287944), ATAC_nP_52451 (-131246), ATAC_nP_52439 (+609352)
Csrnp1	ATAC_nP_137012 (-28881), ATAC_nP_137011 (-28746), ATAC_nP_136999 (+2914)
Csrnp2	ATAC_nP_48987 (+20882)
Csrnp3	ATAC_nP_71192 (-4072), ATAC_nP_71193 (-3843), ATAC_nP_71194 (-3211), ATAC_nP_71209 (+196206)
Csrp1	ATAC_nP_6087 (-25656), ATAC_nP_6106 (+35780)
Csrp2	ATAC_nP_15766 (-159404), ATAC_nP_15767 (-157924), ATAC_nP_15768 (-157643), ATAC_nP_15769 (-138371), ATAC_nP_15774 (-125893), ATAC_nP_15776 (-123790), ATAC_nP_15778 (-65346), ATAC_nP_15779 (-65198), ATAC_nP_15780 (-64048), ATAC_nP_15781 (-63967), ATAC_nP_15782 (-63688), ATAC_nP_15783 (-42109), ATAC_nP_15788 (-40218), ATAC_nP_15802 (+11650), ATAC_nP_15803 (+11877), ATAC_nP_15804 (+12103), ATAC_nP_1…
Csrp2bp	ATAC_nP_75185 (+21904), ATAC_nP_75186 (+30830), ATAC_nP_75187 (+30921), ATAC_nP_75188 (+47829), ATAC_nP_75189 (+48082), ATAC_nP_75190 (+49258)
Csrp3	ATAC_nP_114084 (+8250)
Cst10	ATAC_nP_75567 (-201170), ATAC_nP_75568 (-108181), ATAC_nP_75569 (-108031), ATAC_nP_75574 (+150129), ATAC_nP_75590 (+393576)
Cst11	ATAC_nP_75554 (+14366)
Cst6	ATAC_nP_64509 (-12823), ATAC_nP_64507 (+5081)
Cst7	ATAC_nP_75624 (+18854)
Cstf2t	ATAC_nP_65880 (+18087), ATAC_nP_65882 (+22126), ATAC_nP_65883 (+23230)
Cstf3	ATAC_nP_72937 (-1702), ATAC_nP_72940 (+90953)
Cstl1	ATAC_nP_75554 (+6773)
Ctag2	ATAC_nP_138315 (-68442)
Ctage5	ATAC_nP_28599 (+44147), ATAC_nP_28600 (+69671)
Ctbp2	ATAC_nP_118709 (-561881), ATAC_nP_118708 (-561756), ATAC_nP_118700 (-426680), ATAC_nP_118699 (-426594), ATAC_nP_118684 (-118497), ATAC_nP_118671 (-54392), ATAC_nP_118669 (-47490), ATAC_nP_118663 (+1238), ATAC_nP_118660 (+9176), ATAC_nP_118659 (+9298)
Ctbs	ATAC_nP_85164 (+18917), ATAC_nP_85166 (+36146)
Ctc1	ATAC_nP_21058 (+10644)
Ctcfl	ATAC_nP_78004 (+60949), ATAC_nP_78003 (+61130)
Ctdp1	ATAC_nP_63864 (-11278), ATAC_nP_63861 (+14981)
Ctdsp2	ATAC_nP_16837 (+9179)
Ctdspl	ATAC_nP_136910 (-133131), ATAC_nP_136916 (-62834), ATAC_nP_136924 (+84015)
Ctgf	ATAC_nP_11092 (-262468), ATAC_nP_11099 (-36877), ATAC_nP_11105 (+20579), ATAC_nP_11106 (+20664)
Cth	ATAC_nP_85742 (-11941), ATAC_nP_85741 (-9480), ATAC_nP_85740 (-9331), ATAC_nP_85733 (+3518), ATAC_nP_85719 (+313579), ATAC_nP_85718 (+313666), ATAC_nP_85714 (+341811)
Ctif	ATAC_nP_63510 (+111555), ATAC_nP_63509 (+118102), ATAC_nP_63494 (+226377), ATAC_nP_63485 (+247770), ATAC_nP_63484 (+255677), ATAC_nP_63479 (+285454)
Ctla4	ATAC_nP_2310 (-90299), ATAC_nP_2314 (-57988), ATAC_nP_2315 (-57863), ATAC_nP_2319 (-51099)
Ctnna1	ATAC_nP_61172 (-75379), ATAC_nP_61190 (+19205)
Ctnna2	ATAC_nP_107100 (-265063), ATAC_nP_107074 (+476479), ATAC_nP_107070 (+735160), ATAC_nP_107069 (+735309)
Ctnna3	ATAC_nP_13017 (-35412), ATAC_nP_13018 (-35107), ATAC_nP_13019 (-34165), ATAC_nP_13023 (+4261), ATAC_nP_13028 (+126220), ATAC_nP_13033 (+429341)
Ctnnal1	ATAC_nP_88015 (-67158), ATAC_nP_88011 (-32602), ATAC_nP_88010 (+6034), ATAC_nP_88009 (+6286), ATAC_nP_88008 (+18977), ATAC_nP_88007 (+19161)
Ctnnbl1	ATAC_nP_76327 (-146021), ATAC_nP_76347 (+103421), ATAC_nP_76348 (+103615)
Ctnnd1	ATAC_nP_72063 (-9807), ATAC_nP_72058 (+26167), ATAC_nP_72053 (+71210), ATAC_nP_72041 (+169459), ATAC_nP_72040 (+169621)
Ctnnd2	ATAC_nP_44760 (+210643), ATAC_nP_44761 (+210732), ATAC_nP_44774 (+489373), ATAC_nP_44782 (+735656)
Ctps2	ATAC_nP_139848 (+56512)
Ctrb1	ATAC_nP_127737 (-25188), ATAC_nP_127736 (-23162), ATAC_nP_127721 (+40174), ATAC_nP_127720 (+42024), ATAC_nP_127719 (+42157)
Ctrl	ATAC_nP_127085 (+27887)
Cts3	ATAC_nP_35627 (-545928), ATAC_nP_35622 (-302134)
Ctsc	ATAC_nP_115927 (-147738), ATAC_nP_115928 (-147476), ATAC_nP_115929 (-115064)
Ctsd	ATAC_nP_119330 (-17272), ATAC_nP_119329 (-17135)
Ctsh	ATAC_nP_135109 (+34248), ATAC_nP_135111 (+45366)
Cttnbp2	ATAC_nP_104407 (+29513), ATAC_nP_104406 (+29602), ATAC_nP_104402 (+289550), ATAC_nP_104401 (+289822)
Ctxn3	ATAC_nP_62379 (-82192)
Cubn	ATAC_nP_68249 (+121200), ATAC_nP_68242 (+215818)
Cuedc1	ATAC_nP_22878 (+23951), ATAC_nP_22879 (+24072), ATAC_nP_22896 (+71588), ATAC_nP_22897 (+71742)
Cul1	ATAC_nP_105640 (-379455), ATAC_nP_105642 (-344511), ATAC_nP_105645 (-271254), ATAC_nP_105646 (-266150), ATAC_nP_105647 (-265977), ATAC_nP_105648 (-265868), ATAC_nP_105649 (-265484), ATAC_nP_105650 (-263788), ATAC_nP_105651 (-263622)
Cul3	ATAC_nP_3378 (-416953), ATAC_nP_3368 (-63156), ATAC_nP_3367 (-63078), ATAC_nP_3364 (+102627), ATAC_nP_3363 (+102820), ATAC_nP_3362 (+102953), ATAC_nP_3359 (+104829)
Cul4b	ATAC_nP_137941 (+9164)
Cul9	ATAC_nP_56944 (+2691)
Cux1	ATAC_nP_102408 (+291946), ATAC_nP_102407 (+292538)
Cux2	ATAC_nP_101137 (+154982)
Cuzd1	ATAC_nP_118529 (+23911)
Cwc22	ATAC_nP_71844 (+193714)
Cwc27	ATAC_nP_37658 (+155555), ATAC_nP_37654 (+156441), ATAC_nP_37633 (+267712), ATAC_nP_37627 (+298465), ATAC_nP_37621 (+521284)
Cwf19l2	ATAC_nP_129957 (-27618), ATAC_nP_129959 (+21912), ATAC_nP_129960 (+35609)
Cwh43	ATAC_nP_98002 (-2859), ATAC_nP_98006 (+13347), ATAC_nP_98007 (+13472)
Cxadr	ATAC_nP_52837 (+154813), ATAC_nP_52838 (+154929), ATAC_nP_52839 (+155240), ATAC_nP_52840 (+158288), ATAC_nP_52841 (+188841), ATAC_nP_52842 (+189020), ATAC_nP_52843 (+189551), ATAC_nP_52846 (+262666)
Cxcl12	ATAC_nP_109252 (-242229)
Cxcl17	ATAC_nP_112523 (-20847), ATAC_nP_112522 (-20480), ATAC_nP_112521 (-20367)
Cxcl2	ATAC_nP_98654 (+19209)
Cxcl3	ATAC_nP_98649 (-8145)
Cxcr4	ATAC_nP_5357 (-267978)
Cxcr5	ATAC_nP_132093 (-39080)
Cxcr7	ATAC_nP_4036 (+315400), ATAC_nP_4037 (+315674)
Cxxc4	ATAC_nP_84444 (-657127), ATAC_nP_84445 (-656910), ATAC_nP_84447 (-645809), ATAC_nP_84449 (-593409), ATAC_nP_84453 (-427552), ATAC_nP_84454 (-427243), ATAC_nP_84461 (-166067), ATAC_nP_84464 (-99355), ATAC_nP_84476 (+410943), ATAC_nP_84478 (+578838), ATAC_nP_84479 (+578997)
Cxxc5	ATAC_nP_61252 (-6856), ATAC_nP_61253 (-6649), ATAC_nP_61254 (-6212)
[truncated: 6,950 more rows]

## Sheet: ATAC_peaks_d0_vs_d5FS_up
# GREAT version 3.0.0	Species assembly: mm10	Association rule: Two nearest genes: 1000000 bp max extension, curated regulatory domains included
[truncated: 8,895 more rows]

[truncated: 2 more sheets: ATAC_peaks_d3F_vs_d5FS_down, ATAC_peaks_d3F_vs_d5FS_up]
