# Supplementary material for: Pre-marked chromatin and transcription factor co-binding shape the pioneering activity of Foxa2
Source: Nucleic Acids Res. 2019 Jul 27;47(17):9069–86. doi: 10.1093/nar/gkz627 (PMC6753583; doi:10.1093/nar/gkz627)
Supplement: gkz627_Supplemental_Files [file gkz627_supplemental_files.zip › Table S5_Foxa2_peaks.xlsx]

## Sheet: Foxa2_d3F_specific_peaks
chr5	137501824	137502128	Merged-chr5-137501976-1	transient
chr16	30641556	30641860	Merged-chr16-30641708-1	transient
chr2	171747059	171747389	Merged-chr2-171747224-1	transient
chr5	82004943	82005262	Merged-chr5-82005102-1	transient
chr6	59193975	59194282	Merged-chr6-59194128-1	transient
chr19	34209245	34209549	Merged-chr19-34209397-1	transient
chr2	180740510	180740817	Merged-chr2-180740663-1	transient
chr18	21940414	21940730	Merged-chr18-21940572-1	transient
chr4	89351606	89351920	Merged-chr4-89351763-1	transient
chr7	71770777	71771112	Merged-chr7-71770944-1	transient
chr2	133193541	133193848	Merged-chr2-133193694-1	transient
chrX	101637223	101637527	Merged-chrX-101637375-1	transient
chr18	7701482	7701801	Merged-chr18-7701641-1	transient
chr7	25162293	25162597	Merged-chr7-25162445-1	transient
chr4	126301306	126301610	Merged-chr4-126301458-1	transient
chr14	46246652	46246986	Merged-chr14-46246819-1	transient
chr17	34915576	34915880	Merged-chr17-34915728-1	transient
chr16	10328196	10328500	Merged-chr16-10328348-1	transient
chr1	12745056	12745360	Merged-chr1-12745208-1	transient
chr12	31620001	31620305	Merged-chr12-31620153-1	transient
chr13	55446198	55446502	Merged-chr13-55446350-1	transient
chr11	17750452	17750756	Merged-chr11-17750604-1	transient
chr4	100729176	100729542	Merged-chr4-100729359-1	transient
chr15	41309745	41310049	Merged-chr15-41309897-1	transient
chr18	63306915	63307219	Merged-chr18-63307067-1	transient
chr13	48383918	48384222	Merged-chr13-48384070-1	transient
chr2	37767382	37767686	Merged-chr2-37767534-1	transient
chr17	15993905	15994209	Merged-chr17-15994057-1	transient
chr12	118316313	118316672	Merged-chr12-118316492-1	transient
chr14	120731734	120732038	Merged-chr14-120731886-1	transient
chr12	33242882	33243191	Merged-chr12-33243036-1	transient
chr2	35182426	35182730	Merged-chr2-35182578-1	transient
chr7	82832482	82832786	Merged-chr7-82832634-1	transient
chr15	7409050	7409387	Merged-chr15-7409218-1	transient
chr2	107063047	107063351	Merged-chr2-107063199-1	transient
chr6	7830689	7830993	Merged-chr6-7830841-1	transient
chr14	54415721	54416025	Merged-chr14-54415873-1	transient
chr16	92324716	92325020	Merged-chr16-92324868-1	transient
chr12	69890600	69890933	Merged-chr12-69890766-1	transient
chr2	126333414	126333718	Merged-chr2-126333566-1	transient
chr3	127864423	127864727	Merged-chr3-127864575-1	transient
chr9	27121271	27121575	Merged-chr9-27121423-1	transient
chr11	119631147	119631451	Merged-chr11-119631299-1	transient
chr4	138319533	138319837	Merged-chr4-138319685-1	transient
chr3	10305011	10305315	Merged-chr3-10305163-1	transient
chr5	48003806	48004110	Merged-chr5-48003958-1	transient
chr1	56887798	56888102	Merged-chr1-56887950-1	transient
chr17	82306408	82306748	Merged-chr17-82306578-1	transient
chr10	121477695	121477999	Merged-chr10-121477847-1	transient
chr14	9607009	9607313	Merged-chr14-9607161-1	transient
chr3	138254208	138254512	Merged-chr3-138254360-1	transient
chr9	86307538	86307842	Merged-chr9-86307690-1	transient
chr16	89843040	89843344	Merged-chr16-89843192-1	transient
chr17	45032318	45032622	Merged-chr17-45032470-1	transient
chr6	129532755	129533059	Merged-chr6-129532907-1	transient
chr9	57870509	57870839	Merged-chr9-57870674-1	transient
chr3	138347588	138347892	Merged-chr3-138347740-1	transient
chr5	67815674	67815978	Merged-chr5-67815826-1	transient
chr15	81240600	81240904	Merged-chr15-81240752-1	transient
chr3	30071297	30071601	Merged-chr3-30071449-1	transient
chr14	76698724	76699028	Merged-chr14-76698876-1	transient
chr2	103714549	103714853	Merged-chr2-103714701-1	transient
chr3	29132500	29132821	Merged-chr3-29132660-1	transient
chr8	12384196	12384500	Merged-chr8-12384348-1	transient
chr5	135016258	135016562	Merged-chr5-135016410-1	transient
chr2	128335111	128335415	Merged-chr2-128335263-1	transient
chr8	75079453	75079757	Merged-chr8-75079605-1	transient
chr15	7130806	7131174	Merged-chr15-7130990-1	transient
chr8	126904500	126904804	Merged-chr8-126904652-1	transient
chr15	5418532	5418836	Merged-chr15-5418684-1	transient
chr2	145711904	145712231	Merged-chr2-145712067-1	transient
chr9	32021434	32021823	Merged-chr9-32021628-1	transient
chr9	10879800	10880117	Merged-chr9-10879958-1	transient
chr7	90882765	90883069	Merged-chr7-90882917-1	transient
chr11	119008057	119008365	Merged-chr11-119008211-1	transient
chr2	131168888	131169208	Merged-chr2-131169048-1	transient
chr1	37718447	37718751	Merged-chr1-37718599-1	transient
chr13	23757549	23757986	Merged-chr13-23757767-1	transient
chr19	40487784	40488088	Merged-chr19-40487936-1	transient
chr6	99030319	99030623	Merged-chr6-99030471-1	transient
chr9	88238368	88238675	Merged-chr9-88238521-1	transient
chr18	85429994	85430300	Merged-chr18-85430147-1	transient
chr3	60564312	60564635	Merged-chr3-60564473-1	transient
chr7	88047479	88047783	Merged-chr7-88047631-1	transient
chr4	27362537	27362868	Merged-chr4-27362702-1	transient
chr8	57325718	57326022	Merged-chr8-57325870-1	transient
chr6	139018687	139018991	Merged-chr6-139018839-1	transient
chr11	85632627	85632931	Merged-chr11-85632779-1	transient
chr6	117112172	117112476	Merged-chr6-117112324-1	transient
chr17	71039865	71040169	Merged-chr17-71040017-1	transient
chr9	83157340	83157644	Merged-chr9-83157492-1	transient
chr17	66817405	66817709	Merged-chr17-66817557-1	transient
chr15	40566508	40566812	Merged-chr15-40566660-1	transient
chr9	15942983	15943292	Merged-chr9-15943137-1	transient
chr1	136782321	136782625	Merged-chr1-136782473-1	transient
chr10	18370548	18370852	Merged-chr10-18370700-1	transient
chr18	26598719	26599026	Merged-chr18-26598872-1	transient
chr6	4152597	4152901	Merged-chr6-4152749-1	transient
chr7	100666125	100666444	Merged-chr7-100666284-1	transient
chr5	48013911	48014215	Merged-chr5-48014063-1	transient
chr8	82776016	82776320	Merged-chr8-82776168-1	transient
chr10	50117869	50118183	Merged-chr10-50118026-1	transient
chr10	76246592	76246896	Merged-chr10-76246744-1	transient
chr3	154675263	154675591	Merged-chr3-154675427-1	transient
chr17	5483434	5483738	Merged-chr17-5483586-1	transient
chr8	120220429	120220734	Merged-chr8-120220581-1	transient
chr6	120353982	120354305	Merged-chr6-120354143-1	transient
chr19	50822693	50822997	Merged-chr19-50822845-1	transient
chr7	70584371	70584675	Merged-chr7-70584523-1	transient
chr2	59718059	59718363	Merged-chr2-59718211-1	transient
chr13	77209238	77209542	Merged-chr13-77209390-1	transient
chr18	78467025	78467329	Merged-chr18-78467177-1	transient
chr2	148084945	148085249	Merged-chr2-148085097-1	transient
chr11	5441048	5441363	Merged-chr11-5441205-1	transient
chr5	139480970	139481274	Merged-chr5-139481122-1	transient
chr11	4336163	4336488	Merged-chr11-4336325-1	transient
chr2	7063007	7063311	Merged-chr2-7063159-1	transient
chr8	118233866	118234170	Merged-chr8-118234018-1	transient
chr17	72115296	72115600	Merged-chr17-72115448-1	transient
chr4	124443104	124443408	Merged-chr4-124443256-1	transient
chr1	75506257	75506754	Merged-chr1-75506505-1	transient
chr8	35152721	35153029	Merged-chr8-35152875-1	transient
chr6	33599905	33600209	Merged-chr6-33600057-1	transient
chr9	75084996	75085300	Merged-chr9-75085148-1	transient
chr13	114089564	114089868	Merged-chr13-114089716-1	transient
chr16	93777672	93777976	Merged-chr16-93777824-1	transient
chr16	41612770	41613074	Merged-chr16-41612922-1	transient
chr1	34536843	34537147	Merged-chr1-34536995-1	transient
chr16	58512578	58512882	Merged-chr16-58512730-1	transient
chr15	93512727	93513031	Merged-chr15-93512879-1	transient
chr10	12467634	12467938	Merged-chr10-12467786-1	transient
chr1	189006292	189006596	Merged-chr1-189006444-1	transient
chr2	173789909	173790213	Merged-chr2-173790061-1	transient
chr4	31433325	31433629	Merged-chr4-31433477-1	transient
chr8	71312772	71313076	Merged-chr8-71312924-1	transient
chr4	59753669	59754042	Merged-chr4-59753855-1	transient
chr15	37370377	37370681	Merged-chr15-37370529-1	transient
chr1	143820361	143820747	Merged-chr1-143820554-1	transient
chr10	75835447	75835793	Merged-chr10-75835620-1	transient
chr2	180541809	180542113	Merged-chr2-180541961-1	transient
chr19	34367092	34367416	Merged-chr19-34367254-1	transient
chr17	65780010	65780327	Merged-chr17-65780168-1	transient
chr9	60074990	60075350	Merged-chr9-60075170-1	transient
chr5	103781043	103781347	Merged-chr5-103781195-1	transient
chr14	87581930	87582234	Merged-chr14-87582082-1	transient
chr8	93572033	93572337	Merged-chr8-93572185-1	transient
chrX	10429647	10429951	Merged-chrX-10429799-1	transient
chr5	124996742	124997046	Merged-chr5-124996894-1	transient
chr3	112239766	112240095	Merged-chr3-112239930-1	transient
chr4	69740831	69741135	Merged-chr4-69740983-1	transient
chr2	5715599	5715909	Merged-chr2-5715754-1	transient
chr13	52176598	52176902	Merged-chr13-52176750-1	transient
chr1	6871767	6872071	Merged-chr1-6871919-1	transient
chr16	29764423	29764727	Merged-chr16-29764575-1	transient
chr18	64839590	64839894	Merged-chr18-64839742-1	transient
chr9	62938139	62938443	Merged-chr9-62938291-1	transient
chr12	86895648	86895952	Merged-chr12-86895800-1	transient
chr1	152600669	152600973	Merged-chr1-152600821-1	transient
chr10	51656730	51657034	Merged-chr10-51656882-1	transient
chr18	78450304	78450608	Merged-chr18-78450456-1	transient
chr1	14310156	14310460	Merged-chr1-14310308-1	transient
chr16	20724546	20724850	Merged-chr16-20724698-1	transient
chr5	117143298	117143602	Merged-chr5-117143450-1	transient
chr17	58677518	58677822	Merged-chr17-58677670-1	transient
chr11	82295473	82295777	Merged-chr11-82295625-1	transient
chr15	68732292	68732596	Merged-chr15-68732444-1	transient
chr12	77938358	77938708	Merged-chr12-77938533-1	transient
chr3	69222227	69222531	Merged-chr3-69222379-1	transient
chr9	60787628	60788112	Merged-chr9-60787870-1	transient
chr3	9008630	9008934	Merged-chr3-9008782-1	transient
chr1	88841885	88842189	Merged-chr1-88842037-1	transient
chr4	133282568	133282872	Merged-chr4-133282720-1	transient
chr1	55205889	55206193	Merged-chr1-55206041-1	transient
chr9	41899476	41899836	Merged-chr9-41899656-1	transient
chr1	39032300	39032629	Merged-chr1-39032464-1	transient
chr1	89033185	89033498	Merged-chr1-89033341-1	transient
chr13	98030036	98030345	Merged-chr13-98030190-1	transient
chr19	54517150	54517483	Merged-chr19-54517316-1	transient
chr1	12835913	12836217	Merged-chr1-12836065-1	transient
chr13	67849940	67850244	Merged-chr13-67850092-1	transient
chr14	115206416	115206775	Merged-chr14-115206595-1	transient
chr16	85060041	85060345	Merged-chr16-85060193-1	transient
chr14	48124261	48124565	Merged-chr14-48124413-1	transient
chr3	144891022	144891326	Merged-chr3-144891174-1	transient
chr4	105525319	105525623	Merged-chr4-105525471-1	transient
chr4	44851835	44852170	Merged-chr4-44852002-1	transient
chr9	35467493	35467797	Merged-chr9-35467645-1	transient
chr7	120843640	120843966	Merged-chr7-120843803-1	transient
chr12	44403738	44404042	Merged-chr12-44403890-1	transient
chr3	104565305	104565641	Merged-chr3-104565473-1	transient
chr1	182427684	182427988	Merged-chr1-182427836-1	transient
chr2	26442822	26443147	Merged-chr2-26442984-1	transient
chr14	71003869	71004196	Merged-chr14-71004032-1	transient
chr1	155410001	155410318	Merged-chr1-155410159-1	transient
chr5	30531119	30531423	Merged-chr5-30531271-1	transient
chr3	89373947	89374251	Merged-chr3-89374099-1	transient
chr2	129802471	129802817	Merged-chr2-129802644-1	transient
chr3	58556670	58556974	Merged-chr3-58556822-1	transient
chr10	94991019	94991323	Merged-chr10-94991171-1	transient
chr14	18351980	18352284	Merged-chr14-18352132-1	transient
chr7	71798026	71798341	Merged-chr7-71798183-1	transient
chr2	78915963	78916267	Merged-chr2-78916115-1	transient
chr2	34420261	34420565	Merged-chr2-34420413-1	transient
chr12	13067401	13067705	Merged-chr12-13067553-1	transient
chr13	63988391	63988695	Merged-chr13-63988543-1	transient
chr11	100991224	100991538	Merged-chr11-100991381-1	transient
chr14	100459144	100459448	Merged-chr14-100459296-1	transient
chr15	47763726	47764030	Merged-chr15-47763878-1	transient
chr11	72711989	72712293	Merged-chr11-72712141-1	transient
chr5	111543286	111543590	Merged-chr5-111543438-1	transient
chr2	91312951	91313255	Merged-chr2-91313103-1	transient
chr1	80331419	80331723	Merged-chr1-80331571-1	transient
chr13	18091129	18091448	Merged-chr13-18091288-1	transient
chr7	125871489	125871793	Merged-chr7-125871641-1	transient
chr12	33689306	33689610	Merged-chr12-33689458-1	transient
chr12	25445395	25445699	Merged-chr12-25445547-1	transient
chr7	72261227	72261531	Merged-chr7-72261379-1	transient
chr7	100533537	100533841	Merged-chr7-100533689-1	transient
chr9	105573760	105574064	Merged-chr9-105573912-1	transient
chr19	35798899	35799203	Merged-chr19-35799051-1	transient
chr16	37657706	37658010	Merged-chr16-37657858-1	transient
chrX	12389620	12389924	Merged-chrX-12389772-1	transient
chr1	157181140	157181444	Merged-chr1-157181292-1	transient
chr9	60153164	60153468	Merged-chr9-60153316-1	transient
chr8	102708283	102708587	Merged-chr8-102708435-1	transient
chr9	66802979	66803283	Merged-chr9-66803131-1	transient
chr9	8133360	8133664	Merged-chr9-8133512-1	transient
chr4	125590211	125590515	Merged-chr4-125590363-1	transient
chr2	102745642	102745946	Merged-chr2-102745794-1	transient
chr2	133663432	133663736	Merged-chr2-133663584-1	transient
chr15	72034300	72034622	Merged-chr15-72034461-1	transient
chr8	106507731	106508035	Merged-chr8-106507883-1	transient
chr10	84020300	84020628	Merged-chr10-84020464-1	transient
chr19	28106798	28107102	Merged-chr19-28106950-1	transient
chr14	78323303	78323632	Merged-chr14-78323467-1	transient
chr9	13539549	13539853	Merged-chr9-13539701-1	transient
chr3	7465778	7466082	Merged-chr3-7465930-1	transient
chr14	77280964	77281268	Merged-chr14-77281116-1	transient
chr13	44786050	44786354	Merged-chr13-44786202-1	transient
chr3	106102615	106102924	Merged-chr3-106102769-1	transient
chr5	75176899	75177203	Merged-chr5-75177051-1	transient
chr10	90864009	90864335	Merged-chr10-90864172-1	transient
chr7	24599664	24599968	Merged-chr7-24599816-1	transient
chr10	127512789	127513115	Merged-chr10-127512952-1	transient
chr3	114520160	114520484	Merged-chr3-114520322-1	transient
chr12	86932648	86932952	Merged-chr12-86932800-1	transient
chr14	49403326	49403744	Merged-chr14-49403535-1	transient
chr4	39070046	39070350	Merged-chr4-39070198-1	transient
chr14	120195358	120195662	Merged-chr14-120195510-1	transient
chr5	18321756	18322060	Merged-chr5-18321908-1	transient
chr9	115698310	115698614	Merged-chr9-115698462-1	transient
chr10	96616050	96616354	Merged-chr10-96616202-1	transient
chr9	47165566	47165872	Merged-chr9-47165719-1	transient
chr3	154893261	154893574	Merged-chr3-154893417-1	transient
chr18	70445011	70445315	Merged-chr18-70445163-1	transient
chr17	65484607	65484911	Merged-chr17-65484759-1	transient
chr9	98588078	98588382	Merged-chr9-98588230-1	transient
chr3	151894703	151895007	Merged-chr3-151894855-1	transient
chr6	59055107	59055411	Merged-chr6-59055259-1	transient
chr5	81914964	81915268	Merged-chr5-81915116-1	transient
chr10	24110740	24111044	Merged-chr10-24110892-1	transient
chr13	94265354	94265658	Merged-chr13-94265506-1	transient
chr6	101630829	101631133	Merged-chr6-101630981-1	transient
chr14	46830120	46830498	Merged-chr14-46830309-1	transient
chr4	138941929	138942233	Merged-chr4-138942081-1	transient
chr11	8653694	8653998	Merged-chr11-8653846-1	transient
chr15	50819442	50819746	Merged-chr15-50819594-1	transient
chr9	72098499	72098803	Merged-chr9-72098651-1	transient
chr14	93342725	93343029	Merged-chr14-93342877-1	transient
chr4	3666742	3667046	Merged-chr4-3666894-1	transient
chr10	98271817	98272121	Merged-chr10-98271969-1	transient
chr1	159553202	159553506	Merged-chr1-159553354-1	transient
chr8	123783850	123784154	Merged-chr8-123784002-1	transient
chr7	136060533	136060837	Merged-chr7-136060685-1	transient
chr3	7375856	7376160	Merged-chr3-7376008-1	transient
chr13	24183008	24183328	Merged-chr13-24183168-1	transient
chr2	110187822	110188164	Merged-chr2-110187993-1	transient
chr6	101229806	101230171	Merged-chr6-101229988-1	transient
chr14	32238634	32238938	Merged-chr14-32238786-1	transient
chr18	4970576	4970880	Merged-chr18-4970728-1	transient
chr2	16417630	16417942	Merged-chr2-16417786-1	transient
chr18	60609335	60609639	Merged-chr18-60609487-1	transient
chr11	4806352	4806656	Merged-chr11-4806504-1	transient
chr8	49780690	49780994	Merged-chr8-49780842-1	transient
chr5	118471568	118471872	Merged-chr5-118471720-1	transient
chr10	96308409	96308713	Merged-chr10-96308561-1	transient
chr9	110660030	110660368	Merged-chr9-110660199-1	transient
chr9	103871673	103871977	Merged-chr9-103871825-1	transient
chr3	116006629	116006933	Merged-chr3-116006781-1	transient
chr10	128230993	128231297	Merged-chr10-128231145-1	transient
chr6	99904363	99904667	Merged-chr6-99904515-1	transient
chr19	22444145	22444449	Merged-chr19-22444297-1	transient
chr10	26194947	26195251	Merged-chr10-26195099-1	transient
chr2	66031726	66032030	Merged-chr2-66031878-1	transient
chr8	123438463	123438767	Merged-chr8-123438615-1	transient
chr2	119329959	119330263	Merged-chr2-119330111-1	transient
chr3	155696431	155696735	Merged-chr3-155696583-1	transient
chr11	49784922	49785227	Merged-chr11-49785074-1	transient
chr12	46554847	46555151	Merged-chr12-46554999-1	transient
chr3	104777833	104778151	Merged-chr3-104777992-1	transient
chr11	103407566	103407889	Merged-chr11-103407727-1	transient
chr10	12550175	12550479	Merged-chr10-12550327-1	transient
chr8	91365908	91366212	Merged-chr8-91366060-1	transient
chr2	136485900	136486206	Merged-chr2-136486053-1	transient
chr13	46182145	46182449	Merged-chr13-46182297-1	transient
chr18	6012854	6013171	Merged-chr18-6013012-1	transient
chr4	69932692	69933028	Merged-chr4-69932860-1	transient
chr15	97097548	97097875	Merged-chr15-97097711-1	transient
chr11	11509400	11509705	Merged-chr11-11509552-1	transient
chr5	20101580	20101884	Merged-chr5-20101732-1	transient
chr13	41423720	41424024	Merged-chr13-41423872-1	transient
chr5	88795798	88796102	Merged-chr5-88795950-1	transient
chr12	100639923	100640227	Merged-chr12-100640075-1	transient
chr19	41764007	41764311	Merged-chr19-41764159-1	transient
chr7	30650292	30650596	Merged-chr7-30650444-1	transient
chr14	86731314	86731618	Merged-chr14-86731466-1	transient
chr1	152824936	152825242	Merged-chr1-152825089-1	transient
chr2	78461233	78461537	Merged-chr2-78461385-1	transient
chr3	36533456	36533760	Merged-chr3-36533608-1	transient
chr2	165251735	165252046	Merged-chr2-165251890-1	transient
chr19	59393911	59394282	Merged-chr19-59394096-1	transient
chr8	72385842	72386146	Merged-chr8-72385994-1	transient
chr2	119962769	119963073	Merged-chr2-119962921-1	transient
chr2	44318368	44318672	Merged-chr2-44318520-1	transient
chr7	92028201	92028505	Merged-chr7-92028353-1	transient
chr9	13890146	13890532	Merged-chr9-13890339-1	transient
chr12	73060879	73061183	Merged-chr12-73061031-1	transient
chr2	53568077	53568381	Merged-chr2-53568229-1	transient
chr11	117278248	117278572	Merged-chr11-117278410-1	transient
chr11	7775421	7775725	Merged-chr11-7775573-1	transient
chrX	84907548	84907852	Merged-chrX-84907700-1	transient
chr3	41157032	41157336	Merged-chr3-41157184-1	transient
chr13	38468806	38469116	Merged-chr13-38468961-1	transient
chr18	61781681	61781985	Merged-chr18-61781833-1	transient
chr4	63455489	63455793	Merged-chr4-63455641-1	transient
chr9	29383591	29383895	Merged-chr9-29383743-1	transient
chr6	39787880	39788184	Merged-chr6-39788032-1	transient
chr16	39151468	39151782	Merged-chr16-39151625-1	transient
chr5	140601373	140601678	Merged-chr5-140601525-1	transient
chr9	105119832	105120136	Merged-chr9-105119984-1	transient
chr9	57234090	57234394	Merged-chr9-57234242-1	transient
chr1	40462797	40463101	Merged-chr1-40462949-1	transient
chr5	104258485	104258789	Merged-chr5-104258637-1	transient
chr17	28277725	28278029	Merged-chr17-28277877-1	transient
chr15	57623848	57624169	Merged-chr15-57624008-1	transient
chr14	96351048	96351352	Merged-chr14-96351200-1	transient
chr10	82826280	82826615	Merged-chr10-82826447-1	transient
chr19	53052358	53052662	Merged-chr19-53052510-1	transient
chr2	17736779	17737083	Merged-chr2-17736931-1	transient
chr7	114478921	114479225	Merged-chr7-114479073-1	transient
chr13	22992442	22992771	Merged-chr13-22992606-1	transient
chr16	9222989	9223317	Merged-chr16-9223153-1	transient
chr4	119603552	119603856	Merged-chr4-119603704-1	transient
chr4	133746099	133746426	Merged-chr4-133746262-1	transient
chr14	54621865	54622187	Merged-chr14-54622026-1	transient
chr5	139516388	139516692	Merged-chr5-139516540-1	transient
chr5	142099063	142099410	Merged-chr5-142099236-1	transient
chr14	118136770	118137074	Merged-chr14-118136922-1	transient
chr18	68627658	68627974	Merged-chr18-68627816-1	transient
chr1	127400773	127401077	Merged-chr1-127400925-1	transient
chr6	126732272	126732576	Merged-chr6-126732424-1	transient
chr5	32002306	32002610	Merged-chr5-32002458-1	transient
chr4	24665272	24665621	Merged-chr4-24665446-1	transient
chr16	97225184	97225488	Merged-chr16-97225336-1	transient
chr1	190710239	190710543	Merged-chr1-190710391-1	transient
chr11	99244133	99244442	Merged-chr11-99244287-1	transient
chr5	103756293	103756598	Merged-chr5-103756445-1	transient
chr7	78731692	78731996	Merged-chr7-78731844-1	transient
chr12	5988336	5988648	Merged-chr12-5988492-1	transient
chr8	91925827	91926131	Merged-chr8-91925979-1	transient
chr5	124987909	124988237	Merged-chr5-124988073-1	transient
chr14	22204035	22204339	Merged-chr14-22204187-1	transient
chr3	102127119	102127423	Merged-chr3-102127271-1	transient
chr5	33694896	33695250	Merged-chr5-33695073-1	transient
chr5	133718467	133718771	Merged-chr5-133718619-1	transient
chr3	31877077	31877381	Merged-chr3-31877229-1	transient
chr9	106211287	106211591	Merged-chr9-106211439-1	transient
chr13	96884617	96884921	Merged-chr13-96884769-1	transient
chr11	17525357	17525661	Merged-chr11-17525509-1	transient
chr13	96339019	96339323	Merged-chr13-96339171-1	transient
chr5	18258532	18258836	Merged-chr5-18258684-1	transient
chr8	118365166	118365470	Merged-chr8-118365318-1	transient
chr6	8649284	8649588	Merged-chr6-8649436-1	transient
chr19	44514842	44515312	Merged-chr19-44515077-1	transient
chr19	5862455	5862786	Merged-chr19-5862620-1	transient
chr14	9671848	9672152	Merged-chr14-9672000-1	transient
chr17	90844008	90844331	Merged-chr17-90844169-1	transient
chr11	70005498	70005802	Merged-chr11-70005650-1	transient
chr4	87990627	87990931	Merged-chr4-87990779-1	transient
chr4	132437698	132438002	Merged-chr4-132437850-1	transient
chr15	72798249	72798637	Merged-chr15-72798443-1	transient
chr2	123640383	123640687	Merged-chr2-123640535-1	transient
chr9	87092558	87092862	Merged-chr9-87092710-1	transient
chr5	91541759	91542063	Merged-chr5-91541911-1	transient
chr15	9645764	9646068	Merged-chr15-9645916-1	transient
chr15	47747097	47747403	Merged-chr15-47747250-1	transient
chr9	71659002	71659306	Merged-chr9-71659154-1	transient
chr4	130102213	130102564	Merged-chr4-130102388-1	transient
chr4	103410130	103410434	Merged-chr4-103410282-1	transient
chr2	92901862	92902166	Merged-chr2-92902014-1	transient
chr4	133670376	133670680	Merged-chr4-133670528-1	transient
chr1	172457438	172457742	Merged-chr1-172457590-1	transient
chr10	64736619	64736926	Merged-chr10-64736772-1	transient
chr12	103564770	103565074	Merged-chr12-103564922-1	transient
chr4	45489981	45490305	Merged-chr4-45490143-1	transient
chr5	125542582	125542898	Merged-chr5-125542740-1	transient
chr1	114641901	114642205	Merged-chr1-114642053-1	transient
chr4	43838644	43838948	Merged-chr4-43838796-1	transient
chr10	120278273	120278587	Merged-chr10-120278430-1	transient
chr3	30366224	30366532	Merged-chr3-30366378-1	transient
chr1	56723548	56723906	Merged-chr1-56723727-1	transient
chr19	3757939	3758243	Merged-chr19-3758091-1	transient
chr7	135397339	135397643	Merged-chr7-135397491-1	transient
chr18	84177054	84177358	Merged-chr18-84177206-1	transient
chr19	47460296	47460600	Merged-chr19-47460448-1	transient
chr9	68303210	68303514	Merged-chr9-68303362-1	transient
chr12	53066072	53066400	Merged-chr12-53066236-1	transient
chr3	31269524	31269828	Merged-chr3-31269676-1	transient
chr7	81480838	81481142	Merged-chr7-81480990-1	transient
chr8	98281732	98282036	Merged-chr8-98281884-1	transient
chr8	118348238	118348542	Merged-chr8-118348390-1	transient
chr11	72867494	72867798	Merged-chr11-72867646-1	transient
chr15	100628201	100628505	Merged-chr15-100628353-1	transient
chr12	79994769	79995075	Merged-chr12-79994922-1	transient
chr5	28459345	28459649	Merged-chr5-28459497-1	transient
chr2	53357614	53357918	Merged-chr2-53357766-1	transient
chr13	44018669	44018973	Merged-chr13-44018821-1	transient
chr14	34736237	34736541	Merged-chr14-34736389-1	transient
chr12	85609244	85609548	Merged-chr12-85609396-1	transient
chr6	122880099	122880405	Merged-chr6-122880252-1	transient
chr15	29433127	29433431	Merged-chr15-29433279-1	transient
chr13	114058803	114059173	Merged-chr13-114058988-1	transient
chr7	136865009	136865313	Merged-chr7-136865161-1	transient
chr2	59698324	59698636	Merged-chr2-59698480-1	transient
chr18	3989036	3989340	Merged-chr18-3989188-1	transient
chr14	56315611	56315915	Merged-chr14-56315763-1	transient
chr15	75457537	75457851	Merged-chr15-75457694-1	transient
chr5	100044196	100044500	Merged-chr5-100044348-1	transient
chr12	56695820	56696124	Merged-chr12-56695972-1	transient
chr8	126601316	126601620	Merged-chr8-126601468-1	transient
chr1	162607636	162607969	Merged-chr1-162607802-1	transient
chr4	135824042	135824566	Merged-chr4-135824304-1	transient
chr16	9507736	9508135	Merged-chr16-9507935-1	transient
chr9	9078419	9078723	Merged-chr9-9078571-1	transient
chr11	104172148	104172452	Merged-chr11-104172300-1	transient
chr3	9301761	9302065	Merged-chr3-9301913-1	transient
chr12	91588334	91588638	Merged-chr12-91588486-1	transient
chr8	59320219	59320581	Merged-chr8-59320400-1	transient
chr17	5058138	5058442	Merged-chr17-5058290-1	transient
chr13	25083344	25083648	Merged-chr13-25083496-1	transient
chr8	107684851	107685155	Merged-chr8-107685003-1	transient
chr12	82485218	82485522	Merged-chr12-82485370-1	transient
chr10	22747656	22747960	Merged-chr10-22747808-1	transient
chr6	39547377	39547681	Merged-chr6-39547529-1	transient
chr6	71026272	71026578	Merged-chr6-71026425-1	transient
chr16	85555357	85555661	Merged-chr16-85555509-1	transient
chr12	8902530	8902860	Merged-chr12-8902695-1	transient
chr7	115879742	115880046	Merged-chr7-115879894-1	transient
chr11	70681958	70682262	Merged-chr11-70682110-1	transient
chr5	48263291	48263629	Merged-chr5-48263460-1	transient
chr13	102819155	102819482	Merged-chr13-102819318-1	transient
chr10	11511961	11512265	Merged-chr10-11512113-1	transient
chr12	118164999	118165303	Merged-chr12-118165151-1	transient
chr8	75657198	75657558	Merged-chr8-75657378-1	transient
chr1	60639352	60639712	Merged-chr1-60639532-1	transient
chr2	113474919	113475227	Merged-chr2-113475073-1	transient
chr2	32917742	32918046	Merged-chr2-32917894-1	transient
chr15	18968490	18968794	Merged-chr15-18968642-1	transient
chr3	6767899	6768203	Merged-chr3-6768051-1	transient
chr10	61375340	61375644	Merged-chr10-61375492-1	transient
chr11	26799334	26799638	Merged-chr11-26799486-1	transient
chr2	179420550	179420867	Merged-chr2-179420708-1	transient
chr1	77423001	77423315	Merged-chr1-77423158-1	transient
chr7	111840877	111841211	Merged-chr7-111841044-1	transient
chr14	98933343	98933671	Merged-chr14-98933507-1	transient
chr18	63689771	63690075	Merged-chr18-63689923-1	transient
chr15	5141813	5142117	Merged-chr15-5141965-1	transient
chr2	133671468	133671772	Merged-chr2-133671620-1	transient
chr6	37612911	37613215	Merged-chr6-37613063-1	transient
chr9	71694112	71694432	Merged-chr9-71694272-1	transient
chr13	54322751	54323055	Merged-chr13-54322903-1	transient
chr9	85114337	85114641	Merged-chr9-85114489-1	transient
chr13	112968308	112968612	Merged-chr13-112968460-1	transient
chr3	88407424	88407728	Merged-chr3-88407576-1	transient
chr3	14001799	14002110	Merged-chr3-14001954-1	transient
chr13	98162166	98162470	Merged-chr13-98162318-1	transient
chr15	32296517	32296833	Merged-chr15-32296675-1	transient
chr10	117557001	117557305	Merged-chr10-117557153-1	transient
chr3	77777680	77777984	Merged-chr3-77777832-1	transient
chr8	23125990	23126305	Merged-chr8-23126147-1	transient
chr2	33939814	33940130	Merged-chr2-33939972-1	transient
chr17	75949957	75950261	Merged-chr17-75950109-1	transient
chr3	96222196	96222500	Merged-chr3-96222348-1	transient
chr13	43027649	43027958	Merged-chr13-43027803-1	transient
chr6	88236080	88236384	Merged-chr6-88236232-1	transient
chr15	37806972	37807276	Merged-chr15-37807124-1	transient
chr2	78341782	78342086	Merged-chr2-78341934-1	transient
chr5	101272690	101273017	Merged-chr5-101272853-1	transient
chr15	39870086	39870390	Merged-chr15-39870238-1	transient
chr4	154674804	154675155	Merged-chr4-154674979-1	transient
chr1	188907706	188908021	Merged-chr1-188907863-1	transient
chr10	120576034	120576338	Merged-chr10-120576186-1	transient
chr13	107676479	107676783	Merged-chr13-107676631-1	transient
chr6	108644353	108644657	Merged-chr6-108644505-1	transient
chr19	55602666	55602970	Merged-chr19-55602818-1	transient
chr2	133585258	133585583	Merged-chr2-133585420-1	transient
chr11	94591481	94591785	Merged-chr11-94591633-1	transient
chr8	106635711	106636015	Merged-chr8-106635863-1	transient
chr10	95685101	95685405	Merged-chr10-95685253-1	transient
chr15	19075415	19075736	Merged-chr15-19075575-1	transient
chr3	144411344	144411648	Merged-chr3-144411496-1	transient
chr13	97454747	97455060	Merged-chr13-97454903-1	transient
chr4	65166696	65167032	Merged-chr4-65166864-1	transient
chr6	67333120	67333424	Merged-chr6-67333272-1	transient
chr16	97401766	97402071	Merged-chr16-97401918-1	transient
chr11	16345057	16345361	Merged-chr11-16345209-1	transient
chr11	102966619	102966923	Merged-chr11-102966771-1	transient
chr4	139747534	139747838	Merged-chr4-139747686-1	transient
chr16	35311614	35311918	Merged-chr16-35311766-1	transient
chr6	140374078	140374382	Merged-chr6-140374230-1	transient
chr6	99649406	99649710	Merged-chr6-99649558-1	transient
chr18	62925319	62925623	Merged-chr18-62925471-1	transient
chr14	118188280	118188584	Merged-chr14-118188432-1	transient
chr7	88484659	88484985	Merged-chr7-88484822-1	transient
chr10	119721950	119722274	Merged-chr10-119722112-1	transient
chr16	32461766	32462080	Merged-chr16-32461923-1	transient
chr1	180924647	180924951	Merged-chr1-180924799-1	transient
chr14	80528703	80529015	Merged-chr14-80528859-1	transient
chr12	109534419	109534723	Merged-chr12-109534571-1	transient
chr12	36083874	36084178	Merged-chr12-36084026-1	transient
chr5	40983517	40983837	Merged-chr5-40983677-1	transient
chr1	61137086	61137390	Merged-chr1-61137238-1	transient
chr2	93776099	93776403	Merged-chr2-93776251-1	transient
chrX	85080250	85080582	Merged-chrX-85080416-1	transient
chr14	111452514	111452818	Merged-chr14-111452666-1	transient
chr3	95675378	95675682	Merged-chr3-95675530-1	transient
chr6	112203114	112203504	Merged-chr6-112203309-1	transient
chr2	26055522	26055826	Merged-chr2-26055674-1	transient
chr5	19964148	19964475	Merged-chr5-19964311-1	transient
chr12	85430656	85430960	Merged-chr12-85430808-1	transient
chr8	36480286	36480602	Merged-chr8-36480444-1	transient
chr6	118031670	118031974	Merged-chr6-118031822-1	transient
chr4	28967606	28967988	Merged-chr4-28967797-1	transient
chr8	10664985	10665289	Merged-chr8-10665137-1	transient
chr6	68606111	68606415	Merged-chr6-68606263-1	transient
chr5	61319611	61319915	Merged-chr5-61319763-1	transient
chr2	4285860	4286164	Merged-chr2-4286012-1	transient
chr6	4982746	4983050	Merged-chr6-4982898-1	transient
chr15	25268976	25269280	Merged-chr15-25269128-1	transient
chr7	67364510	67364814	Merged-chr7-67364662-1	transient
chr3	5448968	5449318	Merged-chr3-5449143-1	transient
chr5	123965310	123965614	Merged-chr5-123965462-1	transient
chr3	8097411	8097787	Merged-chr3-8097599-1	transient
chr3	122509704	122510008	Merged-chr3-122509856-1	transient
chr10	71384453	71384757	Merged-chr10-71384605-1	transient
chr8	26715988	26716340	Merged-chr8-26716164-1	transient
chr1	182164334	182164638	Merged-chr1-182164486-1	transient
chr4	18441510	18441823	Merged-chr4-18441666-1	transient
chr12	41753406	41753720	Merged-chr12-41753563-1	transient
chr13	11766848	11767152	Merged-chr13-11767000-1	transient
chr9	51505640	51505944	Merged-chr9-51505792-1	transient
chr13	63294462	63294767	Merged-chr13-63294614-1	transient
chr6	135540712	135541016	Merged-chr6-135540864-1	transient
chr6	145108637	145108941	Merged-chr6-145108789-1	transient
chr4	48470859	48471163	Merged-chr4-48471011-1	transient
chr4	70379896	70380200	Merged-chr4-70380048-1	transient
chr10	78259735	78260039	Merged-chr10-78259887-1	transient
chr14	14558912	14559216	Merged-chr14-14559064-1	transient
chr8	114732586	114732890	Merged-chr8-114732738-1	transient
chr1	75224474	75224778	Merged-chr1-75224626-1	transient
chr5	36390350	36390654	Merged-chr5-36390502-1	transient
chr17	28143856	28144160	Merged-chr17-28144008-1	transient
chr1	155885605	155885976	Merged-chr1-155885790-1	transient
chr9	16485228	16485532	Merged-chr9-16485380-1	transient
chr10	61766811	61767179	Merged-chr10-61766995-1	transient
chr19	30478414	30478725	Merged-chr19-30478569-1	transient
chr19	15236211	15236515	Merged-chr19-15236363-1	transient
chr1	184729490	184729794	Merged-chr1-184729642-1	transient
chr3	147181899	147182203	Merged-chr3-147182051-1	transient
chr8	60297043	60297347	Merged-chr8-60297195-1	transient
chr18	12234333	12234671	Merged-chr18-12234502-1	transient
chr11	79296077	79296381	Merged-chr11-79296229-1	transient
chr5	136645324	136645628	Merged-chr5-136645476-1	transient
chr7	6801127	6801431	Merged-chr7-6801279-1	transient
chr8	8509292	8509596	Merged-chr8-8509444-1	transient
chr5	105684298	105684602	Merged-chr5-105684450-1	transient
chr11	7561390	7561694	Merged-chr11-7561542-1	transient
chr13	117467109	117467413	Merged-chr13-117467261-1	transient
chr8	34618133	34618441	Merged-chr8-34618287-1	transient
chr4	9080038	9080342	Merged-chr4-9080190-1	transient
chr12	103626188	103626492	Merged-chr12-103626340-1	transient
chr11	115357474	115357778	Merged-chr11-115357626-1	transient
chr3	45568530	45568918	Merged-chr3-45568724-1	transient
chr2	71988563	71988895	Merged-chr2-71988729-1	transient
chr7	135766732	135767068	Merged-chr7-135766900-1	transient
chr15	93489623	93489927	Merged-chr15-93489775-1	transient
chr7	72408436	72408740	Merged-chr7-72408588-1	transient
chr12	100728013	100728317	Merged-chr12-100728165-1	transient
chr3	34696232	34696536	Merged-chr3-34696384-1	transient
chr12	62753466	62753790	Merged-chr12-62753628-1	transient
chr14	76731425	76731729	Merged-chr14-76731577-1	transient
chr8	109984145	109984449	Merged-chr8-109984297-1	transient
chr11	88525245	88525626	Merged-chr11-88525435-1	transient
chr2	52860460	52860765	Merged-chr2-52860612-1	transient
chr3	29098255	29098634	Merged-chr3-29098444-1	transient
chr16	23268127	23268452	Merged-chr16-23268289-1	transient
chr4	91549534	91549838	Merged-chr4-91549686-1	transient
chr5	130384703	130385007	Merged-chr5-130384855-1	transient
chr2	29105235	29105539	Merged-chr2-29105387-1	transient
chr4	17208737	17209041	Merged-chr4-17208889-1	transient
chr12	73295618	73295922	Merged-chr12-73295770-1	transient
chr2	14972372	14972676	Merged-chr2-14972524-1	transient
chr3	129536383	129536687	Merged-chr3-129536535-1	transient
chr17	34453702	34454006	Merged-chr17-34453854-1	transient
chr7	98798031	98798335	Merged-chr7-98798183-1	transient
chr5	104386531	104386835	Merged-chr5-104386683-1	transient
chr15	96137551	96137878	Merged-chr15-96137714-1	transient
chr9	111013079	111013383	Merged-chr9-111013231-1	transient
chr2	166280573	166280877	Merged-chr2-166280725-1	transient
chr15	102214153	102214457	Merged-chr15-102214305-1	transient
chr10	69650786	69651090	Merged-chr10-69650938-1	transient
chr9	53825404	53825708	Merged-chr9-53825556-1	transient
chr6	102833094	102833398	Merged-chr6-102833246-1	transient
chr17	14173536	14173840	Merged-chr17-14173688-1	transient
chr4	45785988	45786292	Merged-chr4-45786140-1	transient
chr17	8419241	8419545	Merged-chr17-8419393-1	transient
chr14	19691648	19692095	Merged-chr14-19691871-1	transient
chr4	54563120	54563424	Merged-chr4-54563272-1	transient
chr12	104476137	104476445	Merged-chr12-104476291-1	transient
chr19	47463151	47463495	Merged-chr19-47463323-1	transient
chr4	8010283	8010587	Merged-chr4-8010435-1	transient
chr1	153658979	153659283	Merged-chr1-153659131-1	transient
chr18	34108171	34108475	Merged-chr18-34108323-1	transient
chr17	8410524	8410828	Merged-chr17-8410676-1	transient
chr7	130080148	130080452	Merged-chr7-130080300-1	transient
chr12	38119541	38119845	Merged-chr12-38119693-1	transient
chr3	20317260	20317564	Merged-chr3-20317412-1	transient
chr2	51948224	51948532	Merged-chr2-51948378-1	transient
chr12	105248946	105249269	Merged-chr12-105249107-1	transient
chr9	52153401	52153705	Merged-chr9-52153553-1	transient
chr16	42417457	42417761	Merged-chr16-42417609-1	transient
chr1	51146063	51146412	Merged-chr1-51146237-1	transient
chr12	100332910	100333217	Merged-chr12-100333063-1	transient
chr11	81072381	81072685	Merged-chr11-81072533-1	transient
chr4	129374258	129374562	Merged-chr4-129374410-1	transient
chr4	120824823	120825127	Merged-chr4-120824975-1	transient
chr19	4476512	4476816	Merged-chr19-4476664-1	transient
chr2	28125366	28125670	Merged-chr2-28125518-1	transient
chr13	28519480	28519784	Merged-chr13-28519632-1	transient
chr9	14821363	14821667	Merged-chr9-14821515-1	transient
chr17	29399232	29399550	Merged-chr17-29399391-1	transient
chr9	48860117	48860421	Merged-chr9-48860269-1	transient
chr10	39224538	39224898	Merged-chr10-39224718-1	transient
chr2	8968388	8968692	Merged-chr2-8968540-1	transient
chr2	79038384	79038688	Merged-chr2-79038536-1	transient
chr7	132156756	132157060	Merged-chr7-132156908-1	transient
chr8	8544801	8545105	Merged-chr8-8544953-1	transient
chr3	127547017	127547343	Merged-chr3-127547180-1	transient
chr4	144894627	144894931	Merged-chr4-144894779-1	transient
chr11	102285743	102286058	Merged-chr11-102285900-1	transient
chr1	178850548	178850852	Merged-chr1-178850700-1	transient
chr2	9180578	9180882	Merged-chr2-9180730-1	transient
chr1	105384181	105384523	Merged-chr1-105384352-1	transient
chr2	161166453	161166782	Merged-chr2-161166617-1	transient
chr2	129614831	129615135	Merged-chr2-129614983-1	transient
chr16	17086295	17086599	Merged-chr16-17086447-1	transient
chr4	114423106	114423427	Merged-chr4-114423266-1	transient
chr17	82400734	82401038	Merged-chr17-82400886-1	transient
chr5	14040347	14040651	Merged-chr5-14040499-1	transient
chr12	27486560	27486864	Merged-chr12-27486712-1	transient
chr17	57254251	57254564	Merged-chr17-57254407-1	transient
chr16	33687114	33687418	Merged-chr16-33687266-1	transient
chr1	64106107	64106411	Merged-chr1-64106259-1	transient
chr8	44778526	44778866	Merged-chr8-44778696-1	transient
chr1	40968665	40969016	Merged-chr1-40968840-1	transient
chr3	131084667	131084971	Merged-chr3-131084819-1	transient
chr2	116979945	116980249	Merged-chr2-116980097-1	transient
chr16	57858076	57858380	Merged-chr16-57858228-1	transient
chr1	65925480	65925800	Merged-chr1-65925640-1	transient
chr7	112966786	112967101	Merged-chr7-112966943-1	transient
chr19	29816277	29816583	Merged-chr19-29816430-1	transient
chr8	124753622	124753926	Merged-chr8-124753774-1	transient
chr1	80162921	80163225	Merged-chr1-80163073-1	transient
chr8	24001666	24001970	Merged-chr8-24001818-1	transient
chr10	54376821	54377136	Merged-chr10-54376978-1	transient
chr3	52562394	52562698	Merged-chr3-52562546-1	transient
chr6	23203011	23203315	Merged-chr6-23203163-1	transient
chr19	58323763	58324067	Merged-chr19-58323915-1	transient
chr15	55199563	55199867	Merged-chr15-55199715-1	transient
chr10	11001037	11001341	Merged-chr10-11001189-1	transient
chr1	134063901	134064205	Merged-chr1-134064053-1	transient
chr10	112227865	112228188	Merged-chr10-112228026-1	transient
chr18	57851083	57851387	Merged-chr18-57851235-1	transient
chr7	126746802	126747106	Merged-chr7-126746954-1	transient
chr19	8677927	8678231	Merged-chr19-8678079-1	transient
chr19	27904508	27904819	Merged-chr19-27904663-1	transient
chr3	16973416	16973720	Merged-chr3-16973568-1	transient
chr11	57970721	57971025	Merged-chr11-57970873-1	transient
chr1	44627097	44627401	Merged-chr1-44627249-1	transient
chr11	37844941	37845245	Merged-chr11-37845093-1	transient
chr10	95719931	95720240	Merged-chr10-95720085-1	transient
chr5	120315322	120315626	Merged-chr5-120315474-1	transient
chr19	21107373	21107687	Merged-chr19-21107530-1	transient
chr5	53235347	53235663	Merged-chr5-53235505-1	transient
chr1	30533348	30533652	Merged-chr1-30533500-1	transient
chr7	135817879	135818273	Merged-chr7-135818076-1	transient
chr16	38361632	38361936	Merged-chr16-38361784-1	transient
chr14	19774559	19774863	Merged-chr14-19774711-1	transient
chr13	34129886	34130193	Merged-chr13-34130039-1	transient
chr3	34949930	34950234	Merged-chr3-34950082-1	transient
chr7	73607107	73607411	Merged-chr7-73607259-1	transient
chr3	65564234	65564538	Merged-chr3-65564386-1	transient
chr7	45124631	45124935	Merged-chr7-45124783-1	transient
chr11	36081838	36082152	Merged-chr11-36081995-1	transient
chr15	31320730	31321065	Merged-chr15-31320897-1	transient
chr11	103485080	103485384	Merged-chr11-103485232-1	transient
chr2	103062944	103063248	Merged-chr2-103063096-1	transient
chr7	46930777	46931081	Merged-chr7-46930929-1	transient
chr12	70729933	70730237	Merged-chr12-70730085-1	transient
chr6	49634102	49634406	Merged-chr6-49634254-1	transient
chr2	104135961	104136278	Merged-chr2-104136119-1	transient
chr4	139232565	139232869	Merged-chr4-139232717-1	transient
chr12	58455993	58456297	Merged-chr12-58456145-1	transient
chr11	76197118	76197422	Merged-chr11-76197270-1	transient
chr1	73744068	73744372	Merged-chr1-73744220-1	transient
chr14	13493451	13493755	Merged-chr14-13493603-1	transient
chr6	15712917	15713221	Merged-chr6-15713069-1	transient
chr8	120125943	120126247	Merged-chr8-120126095-1	transient
chr14	32060832	32061136	Merged-chr14-32060984-1	transient
chr6	92436444	92436748	Merged-chr6-92436596-1	transient
chr7	127922778	127923082	Merged-chr7-127922930-1	transient
chr10	30370642	30370946	Merged-chr10-30370794-1	transient
chr12	70100821	70101125	Merged-chr12-70100973-1	transient
chr13	93073810	93074117	Merged-chr13-93073963-1	transient
chr2	104398635	104398939	Merged-chr2-104398787-1	transient
chr11	104604756	104605192	Merged-chr11-104604974-1	transient
chr3	26134852	26135156	Merged-chr3-26135004-1	transient
chr19	56364026	56364330	Merged-chr19-56364178-1	transient
chr17	10519758	10520062	Merged-chr17-10519910-1	transient
chr13	113227056	113227368	Merged-chr13-113227212-1	transient
chr5	21605220	21605524	Merged-chr5-21605372-1	transient
chr4	6914195	6914499	Merged-chr4-6914347-1	transient
chr2	60118839	60119143	Merged-chr2-60118991-1	transient
chr18	11132668	11132972	Merged-chr18-11132820-1	transient
chr6	32115448	32115752	Merged-chr6-32115600-1	transient
chr3	69061841	69062158	Merged-chr3-69061999-1	transient
chr9	103610648	103610952	Merged-chr9-103610800-1	transient
chr6	30347858	30348163	Merged-chr6-30348010-1	transient
chr16	12035530	12035835	Merged-chr16-12035682-1	transient
chrX	36969073	36969377	Merged-chrX-36969225-1	transient
chr10	59957886	59958190	Merged-chr10-59958038-1	transient
chr3	32185041	32185345	Merged-chr3-32185193-1	transient
chr7	117612813	117613117	Merged-chr7-117612965-1	transient
chr4	33257238	33257609	Merged-chr4-33257423-1	transient
chr9	115752968	115753272	Merged-chr9-115753120-1	transient
chr5	7287071	7287375	Merged-chr5-7287223-1	transient
chr2	75292380	75292684	Merged-chr2-75292532-1	transient
chr14	101763770	101764074	Merged-chr14-101763922-1	transient
chr13	41683748	41684052	Merged-chr13-41683900-1	transient
chr10	112916867	112917176	Merged-chr10-112917021-1	transient
chr6	142754746	142755050	Merged-chr6-142754898-1	transient
chr3	66806202	66806506	Merged-chr3-66806354-1	transient
chr13	21918762	21919066	Merged-chr13-21918914-1	transient
chr2	169607908	169608254	Merged-chr2-169608081-1	transient
chr5	129762389	129762701	Merged-chr5-129762545-1	transient
chr14	67894017	67894321	Merged-chr14-67894169-1	transient
chr10	90018357	90018703	Merged-chr10-90018530-1	transient
chr11	40394959	40395263	Merged-chr11-40395111-1	transient
chr3	88676266	88676574	Merged-chr3-88676420-1	transient
chr18	54828075	54828379	Merged-chr18-54828227-1	transient
chr2	173162033	173162412	Merged-chr2-173162222-1	transient
chr5	132501418	132501722	Merged-chr5-132501570-1	transient
chr9	12666676	12666980	Merged-chr9-12666828-1	transient
chr10	95398391	95398695	Merged-chr10-95398543-1	transient
chr8	92194882	92195196	Merged-chr8-92195039-1	transient
chr9	75601633	75601956	Merged-chr9-75601794-1	transient
chr4	4579206	4579513	Merged-chr4-4579359-1	transient
chr8	71288582	71288886	Merged-chr8-71288734-1	transient
chr3	97939609	97939913	Merged-chr3-97939761-1	transient
chr2	71046784	71047088	Merged-chr2-71046936-1	transient
chr4	22988448	22988811	Merged-chr4-22988629-1	transient
chr2	108174430	108174734	Merged-chr2-108174582-1	transient
chr16	24537379	24537683	Merged-chr16-24537531-1	transient
chr5	98548984	98549288	Merged-chr5-98549136-1	transient
chr4	88104338	88104642	Merged-chr4-88104490-1	transient
chr2	29739339	29739650	Merged-chr2-29739494-1	transient
chr17	3692615	3692931	Merged-chr17-3692773-1	transient
chr11	96130546	96130890	Merged-chr11-96130718-1	transient
chr4	23257928	23258232	Merged-chr4-23258080-1	transient
chr6	36481456	36481985	Merged-chr6-36481720-1	transient
chr9	121348635	121348959	Merged-chr9-121348797-1	transient
chr1	10337722	10338026	Merged-chr1-10337874-1	transient
chr10	26708409	26708713	Merged-chr10-26708561-1	transient
chr19	4485115	4485427	Merged-chr19-4485271-1	transient
chr3	101607303	101607646	Merged-chr3-101607474-1	transient
chr6	148992391	148992704	Merged-chr6-148992547-1	transient
chr8	125409266	125409570	Merged-chr8-125409418-1	transient
chr12	33578062	33578366	Merged-chr12-33578214-1	transient
chr6	6463913	6464217	Merged-chr6-6464065-1	transient
chr13	22039850	22040170	Merged-chr13-22040010-1	transient
chr3	85194941	85195245	Merged-chr3-85195093-1	transient
chr3	109578443	109578747	Merged-chr3-109578595-1	transient
chr17	9636431	9636735	Merged-chr17-9636583-1	transient
chr5	123842138	123842442	Merged-chr5-123842290-1	transient
chr1	23196173	23196477	Merged-chr1-23196325-1	transient
chr14	67873816	67874120	Merged-chr14-67873968-1	transient
chr6	54175689	54176028	Merged-chr6-54175858-1	transient
chr17	9745763	9746067	Merged-chr17-9745915-1	transient
chr1	177165796	177166142	Merged-chr1-177165969-1	transient
chr5	29481094	29481465	Merged-chr5-29481279-1	transient
chr14	21719957	21720261	Merged-chr14-21720109-1	transient
chr17	62786398	62786774	Merged-chr17-62786586-1	transient
chr18	44724692	44724996	Merged-chr18-44724844-1	transient
chr11	24727507	24727811	Merged-chr11-24727659-1	transient
chr11	110125067	110125371	Merged-chr11-110125219-1	transient
chr3	17798421	17798725	Merged-chr3-17798573-1	transient
chr2	49808677	49808981	Merged-chr2-49808829-1	transient
chr14	57160577	57160882	Merged-chr14-57160729-1	transient
chr5	84532495	84532943	Merged-chr5-84532719-1	transient
chr5	148477876	148478180	Merged-chr5-148478028-1	transient
chr15	61930809	61931113	Merged-chr15-61930961-1	transient
chr5	119111425	119111729	Merged-chr5-119111577-1	transient
chr4	66553214	66553518	Merged-chr4-66553366-1	transient
chr9	39602528	39602832	Merged-chr9-39602680-1	transient
chr11	113037795	113038127	Merged-chr11-113037961-1	transient
chr13	34718691	34718995	Merged-chr13-34718843-1	transient
chr5	149277789	149278093	Merged-chr5-149277941-1	transient
chr5	118373863	118374167	Merged-chr5-118374015-1	transient
chr17	66419524	66419828	Merged-chr17-66419676-1	transient
chr9	25924462	25924771	Merged-chr9-25924616-1	transient
chr12	102289038	102289342	Merged-chr12-102289190-1	transient
chr3	100459792	100460100	Merged-chr3-100459946-1	transient
chr1	30808200	30808504	Merged-chr1-30808352-1	transient
chr10	8885236	8885540	Merged-chr10-8885388-1	transient
chr10	111899709	111900013	Merged-chr10-111899861-1	transient
chr4	65439159	65439468	Merged-chr4-65439313-1	transient
chr18	16490684	16490988	Merged-chr18-16490836-1	transient
chr18	74462728	74463074	Merged-chr18-74462901-1	transient
chr2	91308690	91308994	Merged-chr2-91308842-1	transient
chr12	24560821	24561128	Merged-chr12-24560974-1	transient
chr11	22500729	22501033	Merged-chr11-22500881-1	transient
chr17	44789076	44789380	Merged-chr17-44789228-1	transient
chr6	6207877	6208229	Merged-chr6-6208053-1	transient
chr2	19327760	19328064	Merged-chr2-19327912-1	transient
chr10	24165045	24165349	Merged-chr10-24165197-1	transient
chr6	5448057	5448361	Merged-chr6-5448209-1	transient
chr14	82274287	82274591	Merged-chr14-82274439-1	transient
chr3	93411927	93412231	Merged-chr3-93412079-1	transient
chr15	96198027	96198331	Merged-chr15-96198179-1	transient
chr11	115685580	115685884	Merged-chr11-115685732-1	transient
chr5	101273701	101274022	Merged-chr5-101273861-1	transient
chr12	116659087	116659391	Merged-chr12-116659239-1	transient
chr1	101744272	101744576	Merged-chr1-101744424-1	transient
chr3	97590739	97591043	Merged-chr3-97590891-1	transient
chr5	32394905	32395209	Merged-chr5-32395057-1	transient
chr19	14253471	14253775	Merged-chr19-14253623-1	transient
chr10	13602825	13603129	Merged-chr10-13602977-1	transient
chr4	106559738	106560042	Merged-chr4-106559890-1	transient
chr2	44526965	44527269	Merged-chr2-44527117-1	transient
chr8	126596116	126596436	Merged-chr8-126596276-1	transient
chr5	56117708	56118012	Merged-chr5-56117860-1	transient
chr3	142880807	142881111	Merged-chr3-142880959-1	transient
chrX	162451456	162451760	Merged-chrX-162451608-1	transient
chr5	75152117	75152432	Merged-chr5-75152274-1	transient
chr3	122145459	122145763	Merged-chr3-122145611-1	transient
chr8	40939219	40939535	Merged-chr8-40939377-1	transient
chr19	11479798	11480102	Merged-chr19-11479950-1	transient
chr3	56302547	56302881	Merged-chr3-56302714-1	transient
chr2	19415029	19415333	Merged-chr2-19415181-1	transient
chr5	45049331	45049635	Merged-chr5-45049483-1	transient
chr1	11539675	11539979	Merged-chr1-11539827-1	transient
chr11	112508312	112508616	Merged-chr11-112508464-1	transient
chr4	41064228	41064537	Merged-chr4-41064382-1	transient
chr4	28588878	28589182	Merged-chr4-28589030-1	transient
chr3	60855737	60856041	Merged-chr3-60855889-1	transient
chr15	44068333	44068637	Merged-chr15-44068485-1	transient
chr1	64247806	64248110	Merged-chr1-64247958-1	transient
chr17	69074328	69074632	Merged-chr17-69074480-1	transient
chr17	57166943	57167247	Merged-chr17-57167095-1	transient
chr18	5465279	5465583	Merged-chr18-5465431-1	transient
chr2	37686909	37687213	Merged-chr2-37687061-1	transient
chr7	62354931	62355235	Merged-chr7-62355083-1	transient
chr17	17425087	17425391	Merged-chr17-17425239-1	transient
chr13	111345625	111345929	Merged-chr13-111345777-1	transient
chr4	104280690	104280994	Merged-chr4-104280842-1	transient
chr13	95940778	95941082	Merged-chr13-95940930-1	transient
chr1	59472598	59472902	Merged-chr1-59472750-1	transient
chr2	83692858	83693162	Merged-chr2-83693010-1	transient
chr14	62682333	62682637	Merged-chr14-62682485-1	transient
chr10	80430215	80430519	Merged-chr10-80430367-1	transient
chr5	55761800	55762104	Merged-chr5-55761952-1	transient
chr2	110721696	110722025	Merged-chr2-110721860-1	transient
chr7	45535738	45536042	Merged-chr7-45535890-1	transient
chr4	34327290	34327594	Merged-chr4-34327442-1	transient
chr13	41458820	41459124	Merged-chr13-41458972-1	transient
chr15	81561507	81561811	Merged-chr15-81561659-1	transient
chr10	54509787	54510091	Merged-chr10-54509939-1	transient
chr16	38857350	38857654	Merged-chr16-38857502-1	transient
chr1	191641462	191641766	Merged-chr1-191641614-1	transient
chr6	17589642	17589961	Merged-chr6-17589801-1	transient
chr1	14275156	14275462	Merged-chr1-14275309-1	transient
chrX	12195232	12195558	Merged-chrX-12195395-1	transient
chr2	75538248	75538552	Merged-chr2-75538400-1	transient
chr13	54691844	54692306	Merged-chr13-54692075-1	transient
chr5	8421580	8421942	Merged-chr5-8421761-1	transient
chr3	156565628	156565932	Merged-chr3-156565780-1	transient
chr10	56604479	56604811	Merged-chr10-56604645-1	transient
chr6	17331647	17331972	Merged-chr6-17331809-1	transient
chr1	178406734	178407038	Merged-chr1-178406886-1	transient
chr7	145323729	145324033	Merged-chr7-145323881-1	transient
chr14	20216593	20216897	Merged-chr14-20216745-1	transient
chr9	55552317	55552621	Merged-chr9-55552469-1	transient
chr10	79923772	79924076	Merged-chr10-79923924-1	transient
chr18	38940381	38940685	Merged-chr18-38940533-1	transient
chr11	108424146	108424450	Merged-chr11-108424298-1	transient
chr14	13790148	13790452	Merged-chr14-13790300-1	transient
chr1	176994148	176994452	Merged-chr1-176994300-1	transient
chr2	69226876	69227180	Merged-chr2-69227028-1	transient
chrX	48197913	48198249	Merged-chrX-48198081-1	transient
chr9	34405227	34405540	Merged-chr9-34405383-1	transient
chr17	86941427	86941731	Merged-chr17-86941579-1	transient
chr4	48842676	48843045	Merged-chr4-48842860-1	transient
chr1	12025763	12026067	Merged-chr1-12025915-1	transient
chr12	60056108	60056412	Merged-chr12-60056260-1	transient
chr5	142134792	142135107	Merged-chr5-142134949-1	transient
chr9	14284448	14284752	Merged-chr9-14284600-1	transient
chr14	73237753	73238057	Merged-chr14-73237905-1	transient
chr8	81880167	81880471	Merged-chr8-81880319-1	transient
chr14	16516125	16516429	Merged-chr14-16516277-1	transient
chr6	33677014	33677332	Merged-chr6-33677173-1	transient
chr13	18771396	18771701	Merged-chr13-18771548-1	transient
chr18	82909598	82909902	Merged-chr18-82909750-1	transient
chr16	73120559	73120920	Merged-chr16-73120739-1	transient
chr13	43191968	43192272	Merged-chr13-43192120-1	transient
chr13	17791425	17791729	Merged-chr13-17791577-1	transient
chr6	88970484	88970820	Merged-chr6-88970652-1	transient
chr5	45473082	45473386	Merged-chr5-45473234-1	transient
chr15	11699661	11699965	Merged-chr15-11699813-1	transient
chr1	151551620	151551924	Merged-chr1-151551772-1	transient
chr17	64060700	64061064	Merged-chr17-64060882-1	transient
chr14	81211720	81212044	Merged-chr14-81211882-1	transient
chr4	153132032	153132336	Merged-chr4-153132184-1	transient
chrX	38709092	38709408	Merged-chrX-38709250-1	transient
chr12	31604848	31605152	Merged-chr12-31605000-1	transient
chr1	170802734	170803038	Merged-chr1-170802886-1	transient
chr5	149077267	149077571	Merged-chr5-149077419-1	transient
chr3	79242993	79243312	Merged-chr3-79243152-1	transient
chr5	122268067	122268371	Merged-chr5-122268219-1	transient
chr5	21473120	21473424	Merged-chr5-21473272-1	transient
chr10	120398771	120399158	Merged-chr10-120398964-1	transient
chr3	149462031	149462335	Merged-chr3-149462183-1	transient
chr3	101386525	101386829	Merged-chr3-101386677-1	transient
chr6	125504747	125505051	Merged-chr6-125504899-1	transient
chr17	76114609	76114913	Merged-chr17-76114761-1	transient
chr18	55497551	55497886	Merged-chr18-55497718-1	transient
chr18	55539449	55539760	Merged-chr18-55539604-1	transient
chr1	51855322	51855626	Merged-chr1-51855474-1	transient
chr15	92598909	92599213	Merged-chr15-92599061-1	transient
chr3	84484936	84485248	Merged-chr3-84485092-1	transient
chr9	100977056	100977360	Merged-chr9-100977208-1	transient
chr2	154842717	154843021	Merged-chr2-154842869-1	transient
chr1	156432533	156432837	Merged-chr1-156432685-1	transient
chr11	116318438	116318759	Merged-chr11-116318598-1	transient
chr3	31213829	31214133	Merged-chr3-31213981-1	transient
chr3	131160000	131160304	Merged-chr3-131160152-1	transient
chr12	24928378	24928689	Merged-chr12-24928533-1	transient
chr13	38483400	38483704	Merged-chr13-38483552-1	transient
chr10	78186142	78186446	Merged-chr10-78186294-1	transient
chr13	84132600	84132904	Merged-chr13-84132752-1	transient
chr4	95303513	95303817	Merged-chr4-95303665-1	transient
chr10	24834592	24834896	Merged-chr10-24834744-1	transient
chr1	56836735	56837039	Merged-chr1-56836887-1	transient
chr8	87182512	87182816	Merged-chr8-87182664-1	transient
chr3	36697720	36698024	Merged-chr3-36697872-1	transient
chr13	98106357	98106674	Merged-chr13-98106515-1	transient
chr14	46944313	46944658	Merged-chr14-46944485-1	transient
chr12	68500807	68501155	Merged-chr12-68500981-1	transient
chr7	48887953	48888257	Merged-chr7-48888105-1	transient
chr11	58194176	58194480	Merged-chr11-58194328-1	transient
chr14	8314648	8314952	Merged-chr14-8314800-1	transient
chr16	91820075	91820379	Merged-chr16-91820227-1	transient
chr5	20973893	20974197	Merged-chr5-20974045-1	transient
chr13	43869239	43869656	Merged-chr13-43869447-1	transient
chr14	24993850	24994154	Merged-chr14-24994002-1	transient
chr11	66857588	66857892	Merged-chr11-66857740-1	transient
chr7	91542021	91542337	Merged-chr7-91542179-1	transient
chr6	84583430	84583765	Merged-chr6-84583597-1	transient
chr14	38852479	38852783	Merged-chr14-38852631-1	transient
chr9	61107234	61107544	Merged-chr9-61107389-1	transient
chr4	53540711	53541015	Merged-chr4-53540863-1	transient
chr11	26729296	26729600	Merged-chr11-26729448-1	transient
chr9	119052512	119052819	Merged-chr9-119052665-1	transient
chr13	42719444	42719783	Merged-chr13-42719613-1	transient
chr1	72237130	72237434	Merged-chr1-72237282-1	transient
chr1	39537516	39537820	Merged-chr1-39537668-1	transient
chr3	121854103	121854407	Merged-chr3-121854255-1	transient
chr3	11030517	11030821	Merged-chr3-11030669-1	transient
chr11	106100317	106100621	Merged-chr11-106100469-1	transient
chr2	116766432	116766736	Merged-chr2-116766584-1	transient
chr1	141311435	141311739	Merged-chr1-141311587-1	transient
chr9	68784423	68784728	Merged-chr9-68784575-1	transient
chr8	28630767	28631094	Merged-chr8-28630930-1	transient
chr5	141987403	141987707	Merged-chr5-141987555-1	transient
chr1	33996169	33996473	Merged-chr1-33996321-1	transient
chr1	57904579	57904883	Merged-chr1-57904731-1	transient
chr4	151970789	151971093	Merged-chr4-151970941-1	transient
chr13	45516848	45517152	Merged-chr13-45517000-1	transient
chr9	113419329	113419633	Merged-chr9-113419481-1	transient
chr15	97089509	97089813	Merged-chr15-97089661-1	transient
chr11	26489785	26490138	Merged-chr11-26489961-1	transient
chr7	122204009	122204313	Merged-chr7-122204161-1	transient
chr7	118103973	118104277	Merged-chr7-118104125-1	transient
chr1	88752381	88752687	Merged-chr1-88752534-1	transient
chr1	9805971	9806289	Merged-chr1-9806130-1	transient
chr6	115751104	115751408	Merged-chr6-115751256-1	transient
chr15	77883621	77883925	Merged-chr15-77883773-1	transient
chr1	70358144	70358459	Merged-chr1-70358301-1	transient
chr17	15830463	15830767	Merged-chr17-15830615-1	transient
chr13	46740543	46740847	Merged-chr13-46740695-1	transient
chr11	7272585	7272895	Merged-chr11-7272740-1	transient
chr11	60099950	60100254	Merged-chr11-60100102-1	transient
chr11	74536234	74536538	Merged-chr11-74536386-1	transient
chr8	121398754	121399058	Merged-chr8-121398906-1	transient
chr7	48909191	48909495	Merged-chr7-48909343-1	transient
chr10	119948182	119948486	Merged-chr10-119948334-1	transient
chr10	80254060	80254364	Merged-chr10-80254212-1	transient
chr10	117112485	117112789	Merged-chr10-117112637-1	transient
chr4	39398267	39398571	Merged-chr4-39398419-1	transient
chr15	79934610	79934914	Merged-chr15-79934762-1	transient
chr8	84289777	84290081	Merged-chr8-84289929-1	transient
chr15	80076532	80076852	Merged-chr15-80076692-1	transient
chr17	23927128	23927432	Merged-chr17-23927280-1	transient
chr15	72842248	72842562	Merged-chr15-72842405-1	transient
chr3	16770041	16770361	Merged-chr3-16770201-1	transient
chr7	80873124	80873464	Merged-chr7-80873294-1	transient
chr9	91876670	91876986	Merged-chr9-91876828-1	transient
chr11	53740821	53741125	Merged-chr11-53740973-1	transient
chr1	38128738	38129042	Merged-chr1-38128890-1	transient
chr8	61692704	61693008	Merged-chr8-61692856-1	transient
chr7	115565142	115565446	Merged-chr7-115565294-1	transient
chr11	3818537	3818841	Merged-chr11-3818689-1	transient
chr1	193665738	193666042	Merged-chr1-193665890-1	transient
chr11	67515585	67515897	Merged-chr11-67515741-1	transient
chr17	9751845	9752149	Merged-chr17-9751997-1	transient
chr2	4142357	4142683	Merged-chr2-4142520-1	transient
chr3	96266711	96267015	Merged-chr3-96266863-1	transient
chr10	19631675	19631979	Merged-chr10-19631827-1	transient
chr15	17232836	17233149	Merged-chr15-17232992-1	transient
chr5	14039210	14039514	Merged-chr5-14039362-1	transient
chr11	79919868	79920183	Merged-chr11-79920025-1	transient
chr4	7289124	7289428	Merged-chr4-7289276-1	transient
chr12	111286003	111286333	Merged-chr12-111286168-1	transient
chr7	57420929	57421233	Merged-chr7-57421081-1	transient
chr13	37773437	37773741	Merged-chr13-37773589-1	transient
chr15	50695631	50695947	Merged-chr15-50695789-1	transient
chr1	66215943	66216247	Merged-chr1-66216095-1	transient
chr8	85326339	85326643	Merged-chr8-85326491-1	transient
chr17	30480842	30481146	Merged-chr17-30480994-1	transient
chr3	133187580	133187884	Merged-chr3-133187732-1	transient
chr4	4597677	4597981	Merged-chr4-4597829-1	transient
chr4	131145705	131146009	Merged-chr4-131145857-1	transient
chr4	105632580	105632884	Merged-chr4-105632732-1	transient
chr14	11055133	11055462	Merged-chr14-11055297-1	transient
chr14	29194528	29194847	Merged-chr14-29194687-1	transient
chr2	38382681	38382985	Merged-chr2-38382833-1	transient
chr12	39741118	39741512	Merged-chr12-39741315-1	transient
chr6	148394559	148394863	Merged-chr6-148394711-1	transient
chr12	72662249	72662553	Merged-chr12-72662401-1	transient
chr4	46719295	46719599	Merged-chr4-46719447-1	transient
chr8	33930393	33930697	Merged-chr8-33930545-1	transient
chr11	103766126	103766430	Merged-chr11-103766278-1	transient
chr9	5456571	5456875	Merged-chr9-5456723-1	transient
chr1	132660218	132660522	Merged-chr1-132660370-1	transient
chr17	5138739	5139043	Merged-chr17-5138891-1	transient
chr17	29987937	29988245	Merged-chr17-29988091-1	transient
chr13	70621482	70621786	Merged-chr13-70621634-1	transient
chr7	107175927	107176231	Merged-chr7-107176079-1	transient
chr3	99712899	99713203	Merged-chr3-99713051-1	transient
chr1	170793424	170793728	Merged-chr1-170793576-1	transient
chr7	112102065	112102372	Merged-chr7-112102218-1	transient
chr9	51735262	51735575	Merged-chr9-51735418-1	transient
chr3	138302780	138303084	Merged-chr3-138302932-1	transient
chr11	95080222	95080549	Merged-chr11-95080385-1	transient
chr13	34954405	34954709	Merged-chr13-34954557-1	transient
chr1	82284138	82284442	Merged-chr1-82284290-1	transient
chr15	30818997	30819301	Merged-chr15-30819149-1	transient
chr14	76541673	76541977	Merged-chr14-76541825-1	transient
chr6	139270472	139270776	Merged-chr6-139270624-1	transient
chr1	13011197	13011559	Merged-chr1-13011378-1	transient
chr17	35543340	35543647	Merged-chr17-35543493-1	transient
chr15	62303981	62304285	Merged-chr15-62304133-1	transient
chr13	57040286	57040590	Merged-chr13-57040438-1	transient
chr1	75014299	75014603	Merged-chr1-75014451-1	transient
chr1	80308902	80309206	Merged-chr1-80309054-1	transient
chr4	111474264	111474569	Merged-chr4-111474416-1	transient
chr10	116297958	116298287	Merged-chr10-116298122-1	transient
chr16	32807714	32808018	Merged-chr16-32807866-1	transient
chr14	8664160	8664464	Merged-chr14-8664312-1	transient
chr13	6189537	6189841	Merged-chr13-6189689-1	transient
chr1	66960828	66961136	Merged-chr1-66960982-1	transient
chr17	35194239	35194543	Merged-chr17-35194391-1	transient
chr10	40376548	40376852	Merged-chr10-40376700-1	transient
chr6	64167072	64167376	Merged-chr6-64167224-1	transient
chr6	27262596	27262901	Merged-chr6-27262748-1	transient
chr15	91739630	91739948	Merged-chr15-91739789-1	transient
chr9	23217734	23218042	Merged-chr9-23217888-1	transient
chr14	107860951	107861255	Merged-chr14-107861103-1	transient
chr18	44387126	44387430	Merged-chr18-44387278-1	transient
chr10	119440060	119440408	Merged-chr10-119440234-1	transient
chr17	81393829	81394133	Merged-chr17-81393981-1	transient
chr1	184032358	184032662	Merged-chr1-184032510-1	transient
chr14	36955921	36956225	Merged-chr14-36956073-1	transient
chr6	99670729	99671046	Merged-chr6-99670887-1	transient
chr16	45831059	45831363	Merged-chr16-45831211-1	transient
chr1	23231543	23231847	Merged-chr1-23231695-1	transient
chr11	86587355	86587659	Merged-chr11-86587507-1	transient
chr19	4706806	4707110	Merged-chr19-4706958-1	transient
chr12	79945108	79945412	Merged-chr12-79945260-1	transient
chr4	55141403	55141728	Merged-chr4-55141565-1	transient
chr2	152914571	152914875	Merged-chr2-152914723-1	transient
chr12	9580476	9580794	Merged-chr12-9580635-1	transient
chr17	31410082	31410387	Merged-chr17-31410234-1	transient
chr8	4436618	4436937	Merged-chr8-4436777-1	transient
chr1	61638013	61638346	Merged-chr1-61638179-1	transient
chr5	107275022	107275326	Merged-chr5-107275174-1	transient
chr1	191495255	191495567	Merged-chr1-191495411-1	transient
chr14	31464213	31464517	Merged-chr14-31464365-1	transient
chr3	99459646	99459950	Merged-chr3-99459798-1	transient
chr2	51732401	51732705	Merged-chr2-51732553-1	transient
chr17	9606890	9607194	Merged-chr17-9607042-1	transient
chr3	69573788	69574092	Merged-chr3-69573940-1	transient
chr1	35780412	35780716	Merged-chr1-35780564-1	transient
chr9	10230977	10231281	Merged-chr9-10231129-1	transient
chr4	136138819	136139123	Merged-chr4-136138971-1	transient
chr11	114485027	114485331	Merged-chr11-114485179-1	transient
chr10	121470648	121470952	Merged-chr10-121470800-1	transient
chr18	37840754	37841058	Merged-chr18-37840906-1	transient
chr11	86089400	86089704	Merged-chr11-86089552-1	transient
chr9	106613269	106613604	Merged-chr9-106613436-1	transient
chr16	82152550	82152854	Merged-chr16-82152702-1	transient
chr11	67380403	67380707	Merged-chr11-67380555-1	transient
chr13	89737813	89738124	Merged-chr13-89737968-1	transient
chr14	48753078	48753382	Merged-chr14-48753230-1	transient
chr10	95465721	95466141	Merged-chr10-95465931-1	transient
chr7	89666660	89666964	Merged-chr7-89666812-1	transient
chr13	20047551	20047858	Merged-chr13-20047704-1	transient
chr7	76588760	76589069	Merged-chr7-76588914-1	transient
chr10	108568154	108568458	Merged-chr10-108568306-1	transient
chr3	38653815	38654119	Merged-chr3-38653967-1	transient
chr19	28831375	28831679	Merged-chr19-28831527-1	transient
chr1	137143965	137144270	Merged-chr1-137144117-1	transient
chr10	94558699	94559003	Merged-chr10-94558851-1	transient
chr11	89735670	89735989	Merged-chr11-89735829-1	transient
chr1	182091753	182092075	Merged-chr1-182091914-1	transient
chr4	114516000	114516334	Merged-chr4-114516167-1	transient
chr16	51759057	51759381	Merged-chr16-51759219-1	transient
chr2	145785614	145785918	Merged-chr2-145785766-1	transient
chr9	86980122	86980426	Merged-chr9-86980274-1	transient
chr15	93521052	93521399	Merged-chr15-93521225-1	transient
chr4	119534341	119534645	Merged-chr4-119534493-1	transient
chr6	122934427	122934731	Merged-chr6-122934579-1	transient
chr16	89975350	89975654	Merged-chr16-89975502-1	transient
chr2	166686367	166686683	Merged-chr2-166686525-1	transient
chr15	101182671	101182975	Merged-chr15-101182823-1	transient
chr8	72652455	72652821	Merged-chr8-72652638-1	transient
chr4	72132240	72132586	Merged-chr4-72132413-1	transient
chr3	89800772	89801090	Merged-chr3-89800931-1	transient
chr9	44994452	44994756	Merged-chr9-44994604-1	transient
chr11	52889981	52890285	Merged-chr11-52890133-1	transient
chr7	80173976	80174280	Merged-chr7-80174128-1	transient
chr6	115738683	115738987	Merged-chr6-115738835-1	transient
chr1	165142557	165142861	Merged-chr1-165142709-1	transient
chr6	65599828	65600132	Merged-chr6-65599980-1	transient
chr6	92364640	92364944	Merged-chr6-92364792-1	transient
chr10	17587487	17587791	Merged-chr10-17587639-1	transient
chr12	85976765	85977069	Merged-chr12-85976917-1	transient
chr11	92553530	92553834	Merged-chr11-92553682-1	transient
chr18	85629597	85629912	Merged-chr18-85629754-1	transient
chr7	99305155	99305459	Merged-chr7-99305307-1	transient
chr1	138590618	138590922	Merged-chr1-138590770-1	transient
chr1	126752675	126752979	Merged-chr1-126752827-1	transient
chrX	162719615	162719919	Merged-chrX-162719767-1	transient
chr5	142022868	142023175	Merged-chr5-142023021-1	transient
chr8	3350908	3351212	Merged-chr8-3351060-1	transient
chr11	95227580	95227884	Merged-chr11-95227732-1	transient
chr2	133593049	133593354	Merged-chr2-133593201-1	transient
chr2	173182527	173182831	Merged-chr2-173182679-1	transient
chr5	86988320	86988624	Merged-chr5-86988472-1	transient
chr14	62589187	62589491	Merged-chr14-62589339-1	transient
chr18	61733735	61734039	Merged-chr18-61733887-1	transient
chr8	111555265	111555569	Merged-chr8-111555417-1	transient
chr1	73141395	73141699	Merged-chr1-73141547-1	transient
chr13	75905981	75906285	Merged-chr13-75906133-1	transient
chr8	106672653	106672979	Merged-chr8-106672816-1	transient
chr12	81997616	81997927	Merged-chr12-81997771-1	transient
chr4	129249505	129249823	Merged-chr4-129249664-1	transient
chr15	33512049	33512353	Merged-chr15-33512201-1	transient
chr11	54347619	54347923	Merged-chr11-54347771-1	transient
chr12	99111832	99112136	Merged-chr12-99111984-1	transient
chr14	117494897	117495410	Merged-chr14-117495153-1	transient
chr1	154816844	154817148	Merged-chr1-154816996-1	transient
chr1	137083377	137083681	Merged-chr1-137083529-1	transient
chr18	57258846	57259150	Merged-chr18-57258998-1	transient
chr14	31790817	31791121	Merged-chr14-31790969-1	transient
chr14	26858250	26858578	Merged-chr14-26858414-1	transient
chr11	49487573	49487883	Merged-chr11-49487728-1	transient
chr14	71426762	71427066	Merged-chr14-71426914-1	transient
chr5	107932653	107932957	Merged-chr5-107932805-1	transient
chr17	25447549	25447853	Merged-chr17-25447701-1	transient
chr3	41953755	41954059	Merged-chr3-41953907-1	transient
chr13	94304238	94304553	Merged-chr13-94304395-1	transient
chr18	23415140	23415444	Merged-chr18-23415292-1	transient
chr18	47040733	47041037	Merged-chr18-47040885-1	transient
chr15	103747904	103748208	Merged-chr15-103748056-1	transient
chr6	50937199	50937505	Merged-chr6-50937352-1	transient
chr4	144990131	144990437	Merged-chr4-144990284-1	transient
chr15	77239658	77239962	Merged-chr15-77239810-1	transient
chr10	97423030	97423345	Merged-chr10-97423187-1	transient
chr9	115844396	115844716	Merged-chr9-115844556-1	transient
chr1	191458748	191459055	Merged-chr1-191458901-1	transient
chr17	86068434	86068738	Merged-chr17-86068586-1	transient
chr12	56829549	56829879	Merged-chr12-56829714-1	transient
chr2	124816210	124816575	Merged-chr2-124816392-1	transient
chr5	150772809	150773113	Merged-chr5-150772961-1	transient
chr8	110767586	110767890	Merged-chr8-110767738-1	transient
chr14	119186888	119187192	Merged-chr14-119187040-1	transient
chr17	83082285	83082589	Merged-chr17-83082437-1	transient
chr12	99550703	99551007	Merged-chr12-99550855-1	transient
chr4	22069172	22069476	Merged-chr4-22069324-1	transient
chr9	71493177	71493481	Merged-chr9-71493329-1	transient
chr1	3483010	3483314	Merged-chr1-3483162-1	transient
chr14	60369808	60370125	Merged-chr14-60369966-1	transient
chr9	16311906	16312210	Merged-chr9-16312058-1	transient
chr1	21324250	21324554	Merged-chr1-21324402-1	transient
chr1	180688314	180688669	Merged-chr1-180688491-1	transient
chr6	33622000	33622326	Merged-chr6-33622163-1	transient
chr2	19383065	19383369	Merged-chr2-19383217-1	transient
chr3	105000521	105000855	Merged-chr3-105000688-1	transient
chr15	94575035	94575430	Merged-chr15-94575232-1	transient
chr13	69197734	69198048	Merged-chr13-69197891-1	transient
chr1	60541245	60541549	Merged-chr1-60541397-1	transient
chr7	37128917	37129221	Merged-chr7-37129069-1	transient
chr2	141983994	141984298	Merged-chr2-141984146-1	transient
chr9	65109440	65109749	Merged-chr9-65109594-1	transient
chr7	34352000	34352304	Merged-chr7-34352152-1	transient
chr8	8576283	8576587	Merged-chr8-8576435-1	transient
chr2	9332057	9332361	Merged-chr2-9332209-1	transient
chr11	26800440	26800744	Merged-chr11-26800592-1	transient
chr17	45550349	45550678	Merged-chr17-45550513-1	transient
chr11	60114330	60114652	Merged-chr11-60114491-1	transient
chr1	186655054	186655358	Merged-chr1-186655206-1	transient
chr18	62080088	62080399	Merged-chr18-62080243-1	transient
chr10	77082687	77082991	Merged-chr10-77082839-1	transient
chr13	63980320	63980624	Merged-chr13-63980472-1	transient
chr17	24912700	24913004	Merged-chr17-24912852-1	transient
chr11	84592830	84593247	Merged-chr11-84593038-1	transient
chr6	143216416	143216720	Merged-chr6-143216568-1	transient
chr8	24365990	24366294	Merged-chr8-24366142-1	transient
chr8	47726927	47727231	Merged-chr8-47727079-1	transient
chr1	43571078	43571382	Merged-chr1-43571230-1	transient
chr11	72003697	72004080	Merged-chr11-72003888-1	transient
chr12	27471341	27471645	Merged-chr12-27471493-1	transient
chr6	129425244	129425548	Merged-chr6-129425396-1	transient
chr19	35822809	35823115	Merged-chr19-35822962-1	transient
chr6	119697034	119697374	Merged-chr6-119697204-1	transient
chr4	138736192	138736496	Merged-chr4-138736344-1	transient
chr7	134301315	134301661	Merged-chr7-134301488-1	transient
chr8	83069468	83069789	Merged-chr8-83069628-1	transient
chr2	130897910	130898234	Merged-chr2-130898072-1	transient
chr16	40309320	40309624	Merged-chr16-40309472-1	transient
chr2	39171316	39171624	Merged-chr2-39171470-1	transient
chr9	16215320	16215651	Merged-chr9-16215485-1	transient
chr11	56619954	56620258	Merged-chr11-56620106-1	transient
chr16	28018336	28018640	Merged-chr16-28018488-1	transient
chr14	48998908	48999212	Merged-chr14-48999060-1	transient
chr9	97430368	97430672	Merged-chr9-97430520-1	transient
chr6	38992009	38992313	Merged-chr6-38992161-1	transient
chr4	153110262	153110637	Merged-chr4-153110449-1	transient
chr16	19918309	19918613	Merged-chr16-19918461-1	transient
chr18	12514831	12515348	Merged-chr18-12515089-1	transient
chr1	106560899	106561203	Merged-chr1-106561051-1	transient
chr17	15126557	15126861	Merged-chr17-15126709-1	transient
chr19	31549560	31549864	Merged-chr19-31549712-1	transient
chr2	4221944	4222248	Merged-chr2-4222096-1	transient
chr8	15305893	15306212	Merged-chr8-15306052-1	transient
chr12	56905256	56905626	Merged-chr12-56905441-1	transient
chr17	4282870	4283174	Merged-chr17-4283022-1	transient
chr18	8719707	8720030	Merged-chr18-8719868-1	transient
chr10	108412679	108412983	Merged-chr10-108412831-1	transient
chr4	28812085	28812389	Merged-chr4-28812237-1	transient
chr10	57144663	57144967	Merged-chr10-57144815-1	transient
chr3	81742104	81742524	Merged-chr3-81742314-1	transient
chr10	77036245	77036549	Merged-chr10-77036397-1	transient
chr13	81640883	81641187	Merged-chr13-81641035-1	transient
chr18	20998864	20999168	Merged-chr18-20999016-1	transient
chr18	30882426	30882730	Merged-chr18-30882578-1	transient
chr1	190169493	190169825	Merged-chr1-190169659-1	transient
chr11	118225109	118225413	Merged-chr11-118225261-1	transient
chr4	45012370	45012674	Merged-chr4-45012522-1	transient
chr17	63829072	63829376	Merged-chr17-63829224-1	transient
chr4	9313133	9313576	Merged-chr4-9313354-1	transient
chr6	99963277	99963581	Merged-chr6-99963429-1	transient
chr1	117274285	117274614	Merged-chr1-117274449-1	transient
chr1	182509129	182509433	Merged-chr1-182509281-1	transient
chr16	20445910	20446214	Merged-chr16-20446062-1	transient
chr11	35513303	35513607	Merged-chr11-35513455-1	transient
chr15	55206373	55206677	Merged-chr15-55206525-1	transient
chr9	85861476	85861780	Merged-chr9-85861628-1	transient
chr14	54335405	54335709	Merged-chr14-54335557-1	transient
chr3	52028032	52028336	Merged-chr3-52028184-1	transient
chr9	77826240	77826544	Merged-chr9-77826392-1	transient
chr17	75250530	75250834	Merged-chr17-75250682-1	transient
chr18	84218544	84218869	Merged-chr18-84218706-1	transient
chr8	25399271	25399585	Merged-chr8-25399428-1	transient
chr13	70149535	70149839	Merged-chr13-70149687-1	transient
chr2	174233598	174233902	Merged-chr2-174233750-1	transient
chr8	84350966	84351327	Merged-chr8-84351146-1	transient
chr18	84809018	84809322	Merged-chr18-84809170-1	transient
chr2	92626893	92627197	Merged-chr2-92627045-1	transient
chr13	34685238	34685542	Merged-chr13-34685390-1	transient
chr13	34394611	34394915	Merged-chr13-34394763-1	transient
chr13	107398235	107398539	Merged-chr13-107398387-1	transient
chr5	28741711	28742015	Merged-chr5-28741863-1	transient
chr13	70021688	70022002	Merged-chr13-70021845-1	transient
chr13	81279072	81279376	Merged-chr13-81279224-1	transient
chr7	64802062	64802366	Merged-chr7-64802214-1	transient
chr2	152177256	152177560	Merged-chr2-152177408-1	transient
chr8	18697057	18697361	Merged-chr8-18697209-1	transient
chr6	47374358	47374665	Merged-chr6-47374511-1	transient
chr6	146006246	146006573	Merged-chr6-146006409-1	transient
chr16	30596770	30597074	Merged-chr16-30596922-1	transient
chr16	44704414	44704721	Merged-chr16-44704567-1	transient
chr10	19870130	19870480	Merged-chr10-19870305-1	transient
chr2	124640571	124640875	Merged-chr2-124640723-1	transient
chr5	147204881	147205185	Merged-chr5-147205033-1	transient
chr8	8848468	8848772	Merged-chr8-8848620-1	transient
chr9	41890808	41891118	Merged-chr9-41890963-1	transient
chr2	14875091	14875414	Merged-chr2-14875252-1	transient
chr10	21287814	21288118	Merged-chr10-21287966-1	transient
chr5	106381005	106381309	Merged-chr5-106381157-1	transient
chr12	53627563	53627867	Merged-chr12-53627715-1	transient
chr14	79805756	79806060	Merged-chr14-79805908-1	transient
chr3	34757928	34758232	Merged-chr3-34758080-1	transient
chr4	119151159	119151463	Merged-chr4-119151311-1	transient
chr15	64100157	64100521	Merged-chr15-64100339-1	transient
chr8	79585005	79585402	Merged-chr8-79585203-1	transient
chr17	73055725	73056029	Merged-chr17-73055877-1	transient
chr18	63818796	63819100	Merged-chr18-63818948-1	transient
chr3	50609287	50609591	Merged-chr3-50609439-1	transient
chr3	83052123	83052432	Merged-chr3-83052277-1	transient
chr10	29571079	29571414	Merged-chr10-29571246-1	transient
chr12	36926179	36926483	Merged-chr12-36926331-1	transient
chr1	23207007	23207326	Merged-chr1-23207166-1	transient
chr18	44565287	44565591	Merged-chr18-44565439-1	transient
chr3	105570892	105571196	Merged-chr3-105571044-1	transient
chr15	39018838	39019142	Merged-chr15-39018990-1	transient
chr3	93466642	93466964	Merged-chr3-93466803-1	transient
chr11	113090190	113090536	Merged-chr11-113090363-1	transient
chr10	56979542	56979846	Merged-chr10-56979694-1	transient
chr9	48197437	48197741	Merged-chr9-48197589-1	transient
chr16	62418751	62419055	Merged-chr16-62418903-1	transient
chr3	152270411	152270715	Merged-chr3-152270563-1	transient
chr10	108515437	108515756	Merged-chr10-108515596-1	transient
chr3	62938591	62938895	Merged-chr3-62938743-1	transient
chr11	51190591	51190895	Merged-chr11-51190743-1	transient
chr7	36108167	36108472	Merged-chr7-36108319-1	transient
chr19	29941129	29941433	Merged-chr19-29941281-1	transient
chr2	169272757	169273061	Merged-chr2-169272909-1	transient
chr11	53182887	53183191	Merged-chr11-53183039-1	transient
chr3	18493639	18493943	Merged-chr3-18493791-1	transient
chr14	82607780	82608084	Merged-chr14-82607932-1	transient
chr13	89791449	89791753	Merged-chr13-89791601-1	transient
chr7	75460396	75460700	Merged-chr7-75460548-1	transient
chr1	69801599	69802124	Merged-chr1-69801861-1	transient
chr3	53650193	53650497	Merged-chr3-53650345-1	transient
chr5	115276138	115276444	Merged-chr5-115276291-1	transient
chr11	55210044	55210348	Merged-chr11-55210196-1	transient
chr13	97682015	97682319	Merged-chr13-97682167-1	transient
chr16	33621120	33621431	Merged-chr16-33621275-1	transient
chr4	97132659	97132963	Merged-chr4-97132811-1	transient
chr5	107202029	107202333	Merged-chr5-107202181-1	transient
chr18	7154503	7154847	Merged-chr18-7154675-1	transient
chr1	69577581	69577885	Merged-chr1-69577733-1	transient
chr14	41184084	41184390	Merged-chr14-41184237-1	transient
chr10	51892982	51893286	Merged-chr10-51893134-1	transient
chr2	9531295	9531599	Merged-chr2-9531447-1	transient
chr2	57871691	57871995	Merged-chr2-57871843-1	transient
chr2	121957145	121957449	Merged-chr2-121957297-1	transient
chr5	151687013	151687317	Merged-chr5-151687165-1	transient
chr13	109073442	109073746	Merged-chr13-109073594-1	transient
chr2	73798808	73799133	Merged-chr2-73798970-1	transient
chr14	76528196	76528550	Merged-chr14-76528373-1	transient
chr15	100756888	100757192	Merged-chr15-100757040-1	transient
chr14	67304136	67304440	Merged-chr14-67304288-1	transient
chr15	101274393	101274697	Merged-chr15-101274545-1	transient
chr12	50648092	50648396	Merged-chr12-50648244-1	transient
chrX	47494635	47494939	Merged-chrX-47494787-1	transient
chr16	10193532	10193841	Merged-chr16-10193686-1	transient
chr2	147992236	147992540	Merged-chr2-147992388-1	transient
chr14	78878692	78878996	Merged-chr14-78878844-1	transient
chr16	34317601	34317918	Merged-chr16-34317759-1	transient
chr4	117527010	117527314	Merged-chr4-117527162-1	transient
chr3	24782754	24783058	Merged-chr3-24782906-1	transient
chr5	120118125	120118441	Merged-chr5-120118283-1	transient
chr15	102664037	102664377	Merged-chr15-102664207-1	transient
chr3	95904671	95904975	Merged-chr3-95904823-1	transient
chr5	44553216	44553540	Merged-chr5-44553378-1	transient
chr1	191515942	191516246	Merged-chr1-191516094-1	transient
chr3	37915393	37915697	Merged-chr3-37915545-1	transient
chr2	168447232	168447536	Merged-chr2-168447384-1	transient
chr2	6260179	6260483	Merged-chr2-6260331-1	transient
chr9	62040821	62041125	Merged-chr9-62040973-1	transient
chr12	117018084	117018388	Merged-chr12-117018236-1	transient
chr7	71065118	71065422	Merged-chr7-71065270-1	transient
chr12	37345759	37346063	Merged-chr12-37345911-1	transient
chr11	7689198	7689502	Merged-chr11-7689350-1	transient
chr7	48966163	48966467	Merged-chr7-48966315-1	transient
chr15	103307215	103307530	Merged-chr15-103307372-1	transient
chr11	44833463	44833807	Merged-chr11-44833635-1	transient
chr13	25251887	25252191	Merged-chr13-25252039-1	transient
chr10	42248127	42248444	Merged-chr10-42248285-1	transient
chr1	42606425	42606729	Merged-chr1-42606577-1	transient
chr15	62404418	62404722	Merged-chr15-62404570-1	transient
chr6	75818630	75818940	Merged-chr6-75818785-1	transient
chr14	118750627	118750931	Merged-chr14-118750779-1	transient
chr4	152332916	152333220	Merged-chr4-152333068-1	transient
chr15	25497783	25498087	Merged-chr15-25497935-1	transient
chr18	83537400	83537704	Merged-chr18-83537552-1	transient
chr14	33321003	33321307	Merged-chr14-33321155-1	transient
chr1	91251306	91251610	Merged-chr1-91251458-1	transient
chr3	55217589	55217947	Merged-chr3-55217768-1	transient
chr17	73120696	73121000	Merged-chr17-73120848-1	transient
chr3	27963234	27963538	Merged-chr3-27963386-1	transient
chr17	59547279	59547583	Merged-chr17-59547431-1	transient
chr1	72146859	72147163	Merged-chr1-72147011-1	transient
chr9	10186147	10186451	Merged-chr9-10186299-1	transient
chr7	116036725	116037029	Merged-chr7-116036877-1	transient
chr10	67644303	67644607	Merged-chr10-67644455-1	transient
chr9	86184601	86184905	Merged-chr9-86184753-1	transient
chr7	27251896	27252200	Merged-chr7-27252048-1	transient
chr8	121397642	121397955	Merged-chr8-121397798-1	transient
chr13	5860681	5860985	Merged-chr13-5860833-1	transient
chr1	123841345	123841649	Merged-chr1-123841497-1	transient
chr6	125575002	125575420	Merged-chr6-125575211-1	transient
chr2	128083890	128084198	Merged-chr2-128084044-1	transient
chr14	49447583	49447887	Merged-chr14-49447735-1	transient
chr5	92386745	92387049	Merged-chr5-92386897-1	transient
chr4	101078746	101079050	Merged-chr4-101078898-1	transient
chr12	97312187	97312491	Merged-chr12-97312339-1	transient
chr11	81674216	81674614	Merged-chr11-81674415-1	transient
chrX	103984263	103984681	Merged-chrX-103984472-1	transient
chr1	147144169	147144473	Merged-chr1-147144321-1	transient
chr13	71226530	71226834	Merged-chr13-71226682-1	transient
chr18	9409291	9409616	Merged-chr18-9409453-1	transient
chr7	50211171	50211475	Merged-chr7-50211323-1	transient
chr2	50520315	50520631	Merged-chr2-50520473-1	transient
chr11	109817710	109818014	Merged-chr11-109817862-1	transient
chr4	99641745	99642049	Merged-chr4-99641897-1	transient
chr3	152264529	152264884	Merged-chr3-152264706-1	transient
chr2	106424724	106425028	Merged-chr2-106424876-1	transient
chr3	127544647	127544951	Merged-chr3-127544799-1	transient
chr1	178766343	178766647	Merged-chr1-178766495-1	transient
chr19	21603954	21604260	Merged-chr19-21604107-1	transient
chr9	14610370	14610698	Merged-chr9-14610534-1	transient
chr4	44850217	44850522	Merged-chr4-44850369-1	transient
chr2	140680575	140680881	Merged-chr2-140680728-1	transient
chrX	118596126	118596490	Merged-chrX-118596308-1	transient
chr11	20712320	20712682	Merged-chr11-20712501-1	transient
chr8	7207326	7207630	Merged-chr8-7207478-1	transient
chr17	65781866	65782170	Merged-chr17-65782018-1	transient
chr8	34456572	34456876	Merged-chr8-34456724-1	transient
chr4	48180557	48180871	Merged-chr4-48180714-1	transient
chr2	136190801	136191105	Merged-chr2-136190953-1	transient
chr15	100613588	100613892	Merged-chr15-100613740-1	transient
chr3	149408998	149409341	Merged-chr3-149409169-1	transient
chr14	23849545	23849849	Merged-chr14-23849697-1	transient
chr3	129747723	129748063	Merged-chr3-129747893-1	transient
chr11	101732799	101733103	Merged-chr11-101732951-1	transient
chr8	120589405	120589709	Merged-chr8-120589557-1	transient
chr12	29341464	29341768	Merged-chr12-29341616-1	transient
chr8	125235871	125236175	Merged-chr8-125236023-1	transient
chr19	55744251	55744555	Merged-chr19-55744403-1	transient
chr9	109899094	109899398	Merged-chr9-109899246-1	transient
chr16	31364590	31364894	Merged-chr16-31364742-1	transient
chr1	136939633	136939937	Merged-chr1-136939785-1	transient
chr2	179884602	179884917	Merged-chr2-179884759-1	transient
chr9	46431128	46431432	Merged-chr9-46431280-1	transient
chr3	146651398	146651731	Merged-chr3-146651564-1	transient
chr5	57740362	57740666	Merged-chr5-57740514-1	transient
chr2	42203831	42204135	Merged-chr2-42203983-1	transient
chr5	74202527	74202831	Merged-chr5-74202679-1	transient
chr4	132960081	132960415	Merged-chr4-132960248-1	transient
chr6	15197034	15197338	Merged-chr6-15197186-1	transient
chr3	127408313	127408617	Merged-chr3-127408465-1	transient
chr11	48992247	48992551	Merged-chr11-48992399-1	transient
chr3	154850551	154850866	Merged-chr3-154850708-1	transient
chr10	96298817	96299121	Merged-chr10-96298969-1	transient
chr4	6968781	6969085	Merged-chr4-6968933-1	transient
chr11	101189830	101190139	Merged-chr11-101189984-1	transient
chr1	119004925	119005444	Merged-chr1-119005184-1	transient
chr12	53031388	53031692	Merged-chr12-53031540-1	transient
chr13	98564260	98564564	Merged-chr13-98564412-1	transient
chr5	25527345	25527649	Merged-chr5-25527497-1	transient
chr13	59521634	59521938	Merged-chr13-59521786-1	transient
chr11	46684246	46684550	Merged-chr11-46684398-1	transient
chr9	13429503	13429807	Merged-chr9-13429655-1	transient
chr2	45114678	45114982	Merged-chr2-45114830-1	transient
chr3	122634855	122635223	Merged-chr3-122635039-1	transient
chr6	89037535	89037839	Merged-chr6-89037687-1	transient
chr13	99701211	99701550	Merged-chr13-99701380-1	transient
chr16	30168925	30169229	Merged-chr16-30169077-1	transient
chr6	115081030	115081334	Merged-chr6-115081182-1	transient
chr1	155375614	155375920	Merged-chr1-155375767-1	transient
chr13	20600299	20600603	Merged-chr13-20600451-1	transient
chr11	14818821	14819125	Merged-chr11-14818973-1	transient
chr13	111837703	111838007	Merged-chr13-111837855-1	transient
chr2	8127377	8127689	Merged-chr2-8127533-1	transient
chr19	28134699	28135003	Merged-chr19-28134851-1	transient
chr14	76745124	76745428	Merged-chr14-76745276-1	transient
chr3	28090984	28091295	Merged-chr3-28091139-1	transient
chr2	74759992	74760296	Merged-chr2-74760144-1	transient
chr19	25301244	25301548	Merged-chr19-25301396-1	transient
chr14	73419247	73419592	Merged-chr14-73419419-1	transient
chr5	64806007	64806311	Merged-chr5-64806159-1	transient
chr7	62486119	62486429	Merged-chr7-62486274-1	transient
chr5	111917996	111918300	Merged-chr5-111918148-1	transient
chr11	71654764	71655086	Merged-chr11-71654925-1	transient
chr9	15101527	15101838	Merged-chr9-15101682-1	transient
chr3	34996915	34997251	Merged-chr3-34997083-1	transient
chr13	23563225	23563529	Merged-chr13-23563377-1	transient
chr2	145232783	145233087	Merged-chr2-145232935-1	transient
chr9	40744231	40744535	Merged-chr9-40744383-1	transient
chr12	51830679	51831040	Merged-chr12-51830859-1	transient
chr2	67887713	67888034	Merged-chr2-67887873-1	transient
chr4	47847862	47848166	Merged-chr4-47848014-1	transient
chr16	10674966	10675270	Merged-chr16-10675118-1	transient
chr6	50038184	50038506	Merged-chr6-50038345-1	transient
chr15	74691325	74691629	Merged-chr15-74691477-1	transient
chr1	136910143	136910447	Merged-chr1-136910295-1	transient
chr8	14106872	14107176	Merged-chr8-14107024-1	transient
chr1	106223798	106224210	Merged-chr1-106224004-1	transient
chr17	25292604	25292913	Merged-chr17-25292758-1	transient
chr8	84661250	84661554	Merged-chr8-84661402-1	transient
chr10	93020491	93020795	Merged-chr10-93020643-1	transient
chr10	115469319	115469623	Merged-chr10-115469471-1	transient
chr1	77093522	77093826	Merged-chr1-77093674-1	transient
chr3	142139046	142139350	Merged-chr3-142139198-1	transient
chr9	30574225	30574529	Merged-chr9-30574377-1	transient
chr16	21418200	21418504	Merged-chr16-21418352-1	transient
chr8	122056465	122056769	Merged-chr8-122056617-1	transient
chr8	107278475	107278779	Merged-chr8-107278627-1	transient
chr7	73341970	73342274	Merged-chr7-73342122-1	transient
chr10	91484322	91484626	Merged-chr10-91484474-1	transient
chr6	7788955	7789261	Merged-chr6-7789108-1	transient
chr18	32524305	32524617	Merged-chr18-32524461-1	transient
chr3	12685692	12685996	Merged-chr3-12685844-1	transient
chr11	57401795	57402099	Merged-chr11-57401947-1	transient
chr5	139944747	139945051	Merged-chr5-139944899-1	transient
chr2	49584281	49584585	Merged-chr2-49584433-1	transient
chr4	142452834	142453138	Merged-chr4-142452986-1	transient
chr4	125445078	125445382	Merged-chr4-125445230-1	transient
chr3	119944146	119944457	Merged-chr3-119944301-1	transient
chr11	7900523	7900827	Merged-chr11-7900675-1	transient
chr8	36104419	36104723	Merged-chr8-36104571-1	transient
chr11	90121908	90122228	Merged-chr11-90122068-1	transient
chr13	6482046	6482350	Merged-chr13-6482198-1	transient
chr16	11007611	11007915	Merged-chr16-11007763-1	transient
chr14	67550474	67550778	Merged-chr14-67550626-1	transient
chr9	86571047	86571351	Merged-chr9-86571199-1	transient
chr3	113559215	113559519	Merged-chr3-113559367-1	transient
chr5	89166520	89166858	Merged-chr5-89166689-1	transient
chr2	108672720	108673024	Merged-chr2-108672872-1	transient
chr15	84621896	84622268	Merged-chr15-84622082-1	transient
chr11	80949444	80949748	Merged-chr11-80949596-1	transient
chr5	139998903	139999207	Merged-chr5-139999055-1	transient
chr9	101524124	101524428	Merged-chr9-101524276-1	transient
chr7	78067766	78068070	Merged-chr7-78067918-1	transient
chr6	29716717	29717021	Merged-chr6-29716869-1	transient
chr6	101374714	101375018	Merged-chr6-101374866-1	transient
chr15	101081703	101082007	Merged-chr15-101081855-1	transient
chr19	18589517	18589836	Merged-chr19-18589676-1	transient
chr8	36151937	36152245	Merged-chr8-36152091-1	transient
chr8	109451501	109451805	Merged-chr8-109451653-1	transient
chr2	75803171	75803475	Merged-chr2-75803323-1	transient
chr11	107231330	107231634	Merged-chr11-107231482-1	transient
chr1	172310050	172310358	Merged-chr1-172310204-1	transient
chr7	46650172	46650476	Merged-chr7-46650324-1	transient
chr2	119046824	119047128	Merged-chr2-119046976-1	transient
chr16	30053236	30053540	Merged-chr16-30053388-1	transient
chr10	21674981	21675285	Merged-chr10-21675133-1	transient
chr18	38686783	38687120	Merged-chr18-38686951-1	transient
chr6	148516719	148517023	Merged-chr6-148516871-1	transient
chr11	20404386	20404703	Merged-chr11-20404544-1	transient
chr5	128603767	128604071	Merged-chr5-128603919-1	transient
chr12	67415324	67415628	Merged-chr12-67415476-1	transient
chr11	97666234	97666538	Merged-chr11-97666386-1	transient
chr5	106928765	106929069	Merged-chr5-106928917-1	transient
chr10	77814357	77814661	Merged-chr10-77814509-1	transient
chr13	63374516	63374840	Merged-chr13-63374678-1	transient
chr13	71617287	71617591	Merged-chr13-71617439-1	transient
chr2	106798086	106798390	Merged-chr2-106798238-1	transient
chr8	78266310	78266614	Merged-chr8-78266462-1	transient
chr1	84549691	84549995	Merged-chr1-84549843-1	transient
chr17	48973410	48973735	Merged-chr17-48973572-1	transient
chr4	105289680	105289993	Merged-chr4-105289836-1	transient
chr7	67951795	67952099	Merged-chr7-67951947-1	transient
chr16	52082068	52082489	Merged-chr16-52082278-1	transient
chr11	84765146	84765450	Merged-chr11-84765298-1	transient
chr9	44591002	44591306	Merged-chr9-44591154-1	transient
chr1	10800087	10800391	Merged-chr1-10800239-1	transient
chr8	46269584	46269888	Merged-chr8-46269736-1	transient
chr18	59093004	59093308	Merged-chr18-59093156-1	transient
chr1	52326195	52326684	Merged-chr1-52326439-1	transient
chr18	35442075	35442379	Merged-chr18-35442227-1	transient
chr14	62879392	62879696	Merged-chr14-62879544-1	transient
chr12	102937955	102938279	Merged-chr12-102938117-1	transient
chr16	34369783	34370087	Merged-chr16-34369935-1	transient
chr12	24845612	24845937	Merged-chr12-24845774-1	transient
chr16	32659393	32659697	Merged-chr16-32659545-1	transient
chr4	107688208	107688512	Merged-chr4-107688360-1	transient
chr13	97237706	97238010	Merged-chr13-97237858-1	transient
chr17	10776846	10777199	Merged-chr17-10777022-1	transient
chr16	5368583	5368950	Merged-chr16-5368766-1	transient
chr6	40201398	40201737	Merged-chr6-40201567-1	transient
chr8	116504826	116505130	Merged-chr8-116504978-1	transient
chr17	86077104	86077408	Merged-chr17-86077256-1	transient
chr7	112275965	112276273	Merged-chr7-112276119-1	transient
chr1	59423011	59423315	Merged-chr1-59423163-1	transient
chr4	62632277	62632581	Merged-chr4-62632429-1	transient
chr8	69124367	69124671	Merged-chr8-69124519-1	transient
chr2	140078071	140078375	Merged-chr2-140078223-1	transient
chr6	32796387	32796691	Merged-chr6-32796539-1	transient
chr2	158501766	158502070	Merged-chr2-158501918-1	transient
chr17	65167158	65167467	Merged-chr17-65167312-1	transient
chr10	67033837	67034178	Merged-chr10-67034007-1	transient
chr8	71465024	71465340	Merged-chr8-71465182-1	transient
chr5	126765024	126765328	Merged-chr5-126765176-1	transient
chr5	67896038	67896342	Merged-chr5-67896190-1	transient
chr10	44700153	44700457	Merged-chr10-44700305-1	transient
chr15	85347314	85347618	Merged-chr15-85347466-1	transient
chr13	21267920	21268224	Merged-chr13-21268072-1	transient
chr18	80476687	80476991	Merged-chr18-80476839-1	transient
chr1	177171489	177171793	Merged-chr1-177171641-1	transient
chr15	90056469	90056773	Merged-chr15-90056621-1	transient
chr7	137409038	137409342	Merged-chr7-137409190-1	transient
chr13	84768718	84769022	Merged-chr13-84768870-1	transient
chr6	49314821	49315253	Merged-chr6-49315037-1	transient
chr19	41441375	41441679	Merged-chr19-41441527-1	transient
chr3	121343074	121343378	Merged-chr3-121343226-1	transient
chr5	77183418	77183722	Merged-chr5-77183570-1	transient
chr11	36656016	36656320	Merged-chr11-36656168-1	transient
chr14	122455106	122455410	Merged-chr14-122455258-1	transient
chr11	114820394	114820748	Merged-chr11-114820571-1	transient
chr11	47157102	47157414	Merged-chr11-47157258-1	transient
chr17	49185227	49185531	Merged-chr17-49185379-1	transient
chr12	12787755	12788221	Merged-chr12-12787988-1	transient
chr9	43465524	43465828	Merged-chr9-43465676-1	transient
chr8	124754607	124754911	Merged-chr8-124754759-1	transient
chr10	77626633	77626937	Merged-chr10-77626785-1	transient
chr12	31613248	31613598	Merged-chr12-31613423-1	transient
chr11	89265070	89265377	Merged-chr11-89265223-1	transient
chr6	88841699	88842003	Merged-chr6-88841851-1	transient
chr14	32381811	32382115	Merged-chr14-32381963-1	transient
chr9	77731311	77731631	Merged-chr9-77731471-1	transient
chr11	68401107	68401465	Merged-chr11-68401286-1	transient
chr12	21421612	21421916	Merged-chr12-21421764-1	transient
chr9	115568727	115569031	Merged-chr9-115568879-1	transient
chr16	64607338	64607642	Merged-chr16-64607490-1	transient
chr3	47106138	47106442	Merged-chr3-47106290-1	transient
chr6	77758147	77758451	Merged-chr6-77758299-1	transient
chr5	146407911	146408215	Merged-chr5-146408063-1	transient
chr1	71970347	71970651	Merged-chr1-71970499-1	transient
chr13	97605265	97605569	Merged-chr13-97605417-1	transient
chr19	34752771	34753079	Merged-chr19-34752925-1	transient
chr6	6070060	6070365	Merged-chr6-6070212-1	transient
chr11	84594425	84594729	Merged-chr11-84594577-1	transient
chr8	23401954	23402338	Merged-chr8-23402146-1	transient
chr7	68024698	68025002	Merged-chr7-68024850-1	transient
chr12	95437180	95437484	Merged-chr12-95437332-1	transient
chr2	9516378	9516687	Merged-chr2-9516532-1	transient
chr16	97224209	97224516	Merged-chr16-97224362-1	transient
chr11	101627474	101627792	Merged-chr11-101627633-1	transient
chr3	38681708	38682012	Merged-chr3-38681860-1	transient
chr11	113042983	113043287	Merged-chr11-113043135-1	transient
chr2	8803157	8803461	Merged-chr2-8803309-1	transient
chr10	46215972	46216276	Merged-chr10-46216124-1	transient
chr11	5718930	5719234	Merged-chr11-5719082-1	transient
chr9	98835726	98836030	Merged-chr9-98835878-1	transient
chr6	94103533	94103837	Merged-chr6-94103685-1	transient
chr12	59692047	59692351	Merged-chr12-59692199-1	transient
chr7	98741750	98742054	Merged-chr7-98741902-1	transient
chr9	90796110	90796414	Merged-chr9-90796262-1	transient
chr4	132025571	132025875	Merged-chr4-132025723-1	transient
chr13	82187472	82187846	Merged-chr13-82187659-1	transient
chr6	27745883	27746219	Merged-chr6-27746051-1	transient
chr5	20050402	20050745	Merged-chr5-20050573-1	transient
chr1	134020909	134021320	Merged-chr1-134021114-1	transient
chr13	42915407	42915711	Merged-chr13-42915559-1	transient
chr5	21217357	21217661	Merged-chr5-21217509-1	transient
chr14	118069509	118069813	Merged-chr14-118069661-1	transient
chr6	47318670	47318974	Merged-chr6-47318822-1	transient
chr11	61282830	61283174	Merged-chr11-61283002-1	transient
chr2	73521868	73522172	Merged-chr2-73522020-1	transient
chr9	110947595	110947944	Merged-chr9-110947769-1	transient
chr2	110080582	110080886	Merged-chr2-110080734-1	transient
chr12	17709397	17709701	Merged-chr12-17709549-1	transient
chr11	117969054	117969358	Merged-chr11-117969206-1	transient
chr13	19393846	19394150	Merged-chr13-19393998-1	transient
chr18	39558593	39558897	Merged-chr18-39558745-1	transient
chr3	125190933	125191265	Merged-chr3-125191099-1	transient
chr2	136720439	136720743	Merged-chr2-136720591-1	transient
chr11	117870565	117870869	Merged-chr11-117870717-1	transient
chr17	27780981	27781285	Merged-chr17-27781133-1	transient
chr6	92635079	92635383	Merged-chr6-92635231-1	transient
chr11	77926410	77926714	Merged-chr11-77926562-1	transient
chr17	50427245	50427549	Merged-chr17-50427397-1	transient
chr6	10154033	10154337	Merged-chr6-10154185-1	transient
chr15	8659368	8659672	Merged-chr15-8659520-1	transient
chr1	127183189	127183493	Merged-chr1-127183341-1	transient
chrX	51897267	51897571	Merged-chrX-51897419-1	transient
chr11	57973706	57974010	Merged-chr11-57973858-1	transient
chr3	89103478	89103782	Merged-chr3-89103630-1	transient
chr9	54918875	54919179	Merged-chr9-54919027-1	transient
chr1	162509384	162509688	Merged-chr1-162509536-1	transient
chr9	115597878	115598182	Merged-chr9-115598030-1	transient
chr16	95855268	95855572	Merged-chr16-95855420-1	transient
chr9	123677418	123677722	Merged-chr9-123677570-1	transient
chr12	54488525	54488829	Merged-chr12-54488677-1	transient
chr2	26547494	26547798	Merged-chr2-26547646-1	transient
chr6	88931224	88931528	Merged-chr6-88931376-1	transient
chr14	46708862	46709225	Merged-chr14-46709043-1	transient
chr6	143139568	143139872	Merged-chr6-143139720-1	transient
chr11	101282768	101283072	Merged-chr11-101282920-1	transient
chr15	102242728	102243032	Merged-chr15-102242880-1	transient
chr19	17138124	17138428	Merged-chr19-17138276-1	transient
chr10	13518592	13518896	Merged-chr10-13518744-1	transient
chr2	159950363	159950667	Merged-chr2-159950515-1	transient
chr7	132015148	132015452	Merged-chr7-132015300-1	transient
chr7	113730427	113730731	Merged-chr7-113730579-1	transient
chr2	104281013	104281322	Merged-chr2-104281167-1	transient
chr5	123844574	123844878	Merged-chr5-123844726-1	transient
chr6	140263931	140264241	Merged-chr6-140264086-1	transient
chr12	7834435	7834758	Merged-chr12-7834596-1	transient
chr4	4443842	4444146	Merged-chr4-4443994-1	transient
chr5	53501171	53501475	Merged-chr5-53501323-1	transient
chr4	102402428	102402732	Merged-chr4-102402580-1	transient
chr14	16587931	16588256	Merged-chr14-16588093-1	transient
chr8	41088383	41088687	Merged-chr8-41088535-1	transient
chr18	54302174	54302478	Merged-chr18-54302326-1	transient
chr10	105474245	105474596	Merged-chr10-105474420-1	transient
chr2	45103236	45103540	Merged-chr2-45103388-1	transient
chr1	170469748	170470076	Merged-chr1-170469912-1	transient
chr5	72653113	72653417	Merged-chr5-72653265-1	transient
chr11	40600038	40600342	Merged-chr11-40600190-1	transient
chr2	73507810	73508114	Merged-chr2-73507962-1	transient
chr5	96039458	96039762	Merged-chr5-96039610-1	transient
chr1	142867313	142867617	Merged-chr1-142867465-1	transient
chr15	53558004	53558474	Merged-chr15-53558239-1	transient
chr2	174652744	174653097	Merged-chr2-174652920-1	transient
chr2	44218202	44218506	Merged-chr2-44218354-1	transient
chr4	138951068	138951372	Merged-chr4-138951220-1	transient
chr11	110029276	110029580	Merged-chr11-110029428-1	transient
chrX	168275969	168276277	Merged-chrX-168276123-1	transient
chr11	69686392	69686696	Merged-chr11-69686544-1	transient
chr18	9624111	9624434	Merged-chr18-9624272-1	transient
chr15	3232447	3232751	Merged-chr15-3232599-1	transient
chr8	108826417	108826738	Merged-chr8-108826577-1	transient
chr1	189496288	189496592	Merged-chr1-189496440-1	transient
chr15	35268691	35268995	Merged-chr15-35268843-1	transient
chr15	47387138	47387442	Merged-chr15-47387290-1	transient
chr14	47234794	47235098	Merged-chr14-47234946-1	transient
chr13	81639721	81640025	Merged-chr13-81639873-1	transient
chr15	49182564	49182868	Merged-chr15-49182716-1	transient
chr2	9983565	9983869	Merged-chr2-9983717-1	transient
chr13	25805994	25806298	Merged-chr13-25806146-1	transient
chr11	118942838	118943155	Merged-chr11-118942996-1	transient
chr19	47421249	47421563	Merged-chr19-47421406-1	transient
chr4	139618451	139618755	Merged-chr4-139618603-1	transient
chr3	121530486	121530815	Merged-chr3-121530650-1	transient
chr11	5125141	5125493	Merged-chr11-5125317-1	transient
chrX	140523069	140523373	Merged-chrX-140523221-1	transient
chr16	12515803	12516107	Merged-chr16-12515955-1	transient
chr11	75319565	75319869	Merged-chr11-75319717-1	transient
chr4	91563664	91563979	Merged-chr4-91563821-1	transient
chr4	135870488	135870792	Merged-chr4-135870640-1	transient
chrX	77568001	77568363	Merged-chrX-77568182-1	transient
chr3	37758138	37758449	Merged-chr3-37758293-1	transient
chr15	84842325	84842629	Merged-chr15-84842477-1	transient
chr15	102931741	102932045	Merged-chr15-102931893-1	transient
chr14	20506462	20506813	Merged-chr14-20506637-1	transient
chr7	112842049	112842366	Merged-chr7-112842207-1	transient
chr14	99279580	99279884	Merged-chr14-99279732-1	transient
chr10	68222590	68222895	Merged-chr10-68222742-1	transient
chr18	38916684	38916988	Merged-chr18-38916836-1	transient
chr9	75929437	75929741	Merged-chr9-75929589-1	transient
chr9	105942463	105942767	Merged-chr9-105942615-1	transient
chr6	93358509	93358813	Merged-chr6-93358661-1	transient
chr12	10350481	10350785	Merged-chr12-10350633-1	transient
chr19	54080517	54080881	Merged-chr19-54080699-1	transient
chr12	36933211	36933520	Merged-chr12-36933365-1	transient
chr16	29693501	29693821	Merged-chr16-29693661-1	transient
chr9	27827074	27827380	Merged-chr9-27827227-1	transient
chr15	62131812	62132116	Merged-chr15-62131964-1	transient
chr3	116614547	116614858	Merged-chr3-116614702-1	transient
chr10	80007285	80007589	Merged-chr10-80007437-1	transient
chr6	99439787	99440096	Merged-chr6-99439941-1	transient
chr4	136451403	136451707	Merged-chr4-136451555-1	transient
chr16	31510065	31510385	Merged-chr16-31510225-1	transient
chr11	102166263	102166567	Merged-chr11-102166415-1	transient
chr6	83029980	83030289	Merged-chr6-83030134-1	transient
chr5	85706133	85706437	Merged-chr5-85706285-1	transient
chr3	65734645	65734949	Merged-chr3-65734797-1	transient
chr18	25715433	25715792	Merged-chr18-25715612-1	transient
chr16	60121494	60121798	Merged-chr16-60121646-1	transient
chr8	72654815	72655129	Merged-chr8-72654972-1	transient
chr3	15000753	15001057	Merged-chr3-15000905-1	transient
chr10	33987279	33987586	Merged-chr10-33987432-1	transient
chr1	159524138	159524451	Merged-chr1-159524294-1	transient
chr9	80220571	80220875	Merged-chr9-80220723-1	transient
chr11	34681709	34682019	Merged-chr11-34681864-1	transient
chr18	69196054	69196358	Merged-chr18-69196206-1	transient
chr3	149215858	149216162	Merged-chr3-149216010-1	transient
chr11	83233723	83234065	Merged-chr11-83233894-1	transient
chr9	63186574	63186878	Merged-chr9-63186726-1	transient
chr19	32492939	32493243	Merged-chr19-32493091-1	transient
chr3	20365777	20366081	Merged-chr3-20365929-1	transient
chr1	153702469	153702773	Merged-chr1-153702621-1	transient
chr7	76883532	76883836	Merged-chr7-76883684-1	transient
chr18	29663553	29663857	Merged-chr18-29663705-1	transient
chr1	15794179	15794490	Merged-chr1-15794334-1	transient
chr6	23923748	23924074	Merged-chr6-23923911-1	transient
chr7	29411555	29411859	Merged-chr7-29411707-1	transient
chr19	28560760	28561064	Merged-chr19-28560912-1	transient
chr4	57640184	57640488	Merged-chr4-57640336-1	transient
chr7	52575243	52575547	Merged-chr7-52575395-1	transient
chr9	115986735	115987039	Merged-chr9-115986887-1	transient
chr5	35158265	35158569	Merged-chr5-35158417-1	transient
chr2	127131354	127131658	Merged-chr2-127131506-1	transient
chr7	118610004	118610308	Merged-chr7-118610156-1	transient
chr16	79850900	79851204	Merged-chr16-79851052-1	transient
chr2	9903649	9903953	Merged-chr2-9903801-1	transient
chr7	69700149	69700453	Merged-chr7-69700301-1	transient
chr1	41526889	41527193	Merged-chr1-41527041-1	transient
chr5	23768867	23769171	Merged-chr5-23769019-1	transient
chr4	82023849	82024153	Merged-chr4-82024001-1	transient
chr17	50027108	50027412	Merged-chr17-50027260-1	transient
chr9	59260549	59260853	Merged-chr9-59260701-1	transient
chr15	78581473	78581804	Merged-chr15-78581638-1	transient
chr5	119380207	119380511	Merged-chr5-119380359-1	transient
chr2	66485251	66485555	Merged-chr2-66485403-1	transient
chr6	59117879	59118183	Merged-chr6-59118031-1	transient
chr8	91331546	91331882	Merged-chr8-91331714-1	transient
chr7	141340535	141340856	Merged-chr7-141340695-1	transient
chr7	87846192	87846496	Merged-chr7-87846344-1	transient
chr5	39083568	39083872	Merged-chr5-39083720-1	transient
chr15	86941238	86941542	Merged-chr15-86941390-1	transient
chr5	104053354	104053658	Merged-chr5-104053506-1	transient
chr5	32346164	32346471	Merged-chr5-32346317-1	transient
chr1	127531330	127531660	Merged-chr1-127531495-1	transient
chr8	120902505	120902809	Merged-chr8-120902657-1	transient
chr1	157512762	157513066	Merged-chr1-157512914-1	transient
chr1	170590689	170590993	Merged-chr1-170590841-1	transient
chrX	88071736	88072040	Merged-chrX-88071888-1	transient
chr2	39029021	39029326	Merged-chr2-39029173-1	transient
chrX	167195254	167195586	Merged-chrX-167195420-1	transient
chr7	126652302	126652606	Merged-chr7-126652454-1	transient
chr8	107468984	107469293	Merged-chr8-107469138-1	transient
chr5	149996016	149996320	Merged-chr5-149996168-1	transient
chr18	78768188	78768492	Merged-chr18-78768340-1	transient
chr11	106441669	106441973	Merged-chr11-106441821-1	transient
chr6	47984028	47984354	Merged-chr6-47984191-1	transient
chr15	60134606	60134917	Merged-chr15-60134761-1	transient
chr14	48708026	48708380	Merged-chr14-48708203-1	transient
chr9	114867220	114867524	Merged-chr9-114867372-1	transient
chr13	85922624	85922977	Merged-chr13-85922800-1	transient
chr15	58022129	58022457	Merged-chr15-58022293-1	transient
chr17	11691863	11692167	Merged-chr17-11692015-1	transient
chr15	59188232	59188536	Merged-chr15-59188384-1	transient
chr1	35348210	35348514	Merged-chr1-35348362-1	transient
chr1	6955277	6955660	Merged-chr1-6955468-1	transient
chr10	33375476	33375780	Merged-chr10-33375628-1	transient
chr5	90331100	90331438	Merged-chr5-90331269-1	transient
chr19	55439774	55440078	Merged-chr19-55439926-1	transient
chr1	184787349	184787685	Merged-chr1-184787517-1	transient
chr16	76532375	76532679	Merged-chr16-76532527-1	transient
chr5	149341336	149341673	Merged-chr5-149341504-1	transient
chr14	25604888	25605192	Merged-chr14-25605040-1	transient
chr15	101806413	101806717	Merged-chr15-101806565-1	transient
chr11	46343947	46344286	Merged-chr11-46344116-1	transient
chr1	152917595	152917910	Merged-chr1-152917752-1	transient
chr11	119577185	119577489	Merged-chr11-119577337-1	transient
chr3	138592128	138592432	Merged-chr3-138592280-1	transient
chr2	13555740	13556074	Merged-chr2-13555907-1	transient
chr7	73307915	73308219	Merged-chr7-73308067-1	transient
chr12	66339165	66339469	Merged-chr12-66339317-1	transient
chr8	56589024	56589333	Merged-chr8-56589178-1	transient
chr10	120950169	120950473	Merged-chr10-120950321-1	transient
chr14	76849724	76850050	Merged-chr14-76849887-1	transient
chr18	78363497	78363801	Merged-chr18-78363649-1	transient
chr8	34616961	34617281	Merged-chr8-34617121-1	transient
chr2	68981937	68982241	Merged-chr2-68982089-1	transient
chr6	21830021	21830347	Merged-chr6-21830184-1	transient
chr6	5237514	5237818	Merged-chr6-5237666-1	transient
chr7	112728351	112728655	Merged-chr7-112728503-1	transient
chr2	18005128	18005452	Merged-chr2-18005290-1	transient
chr12	53448052	53448356	Merged-chr12-53448204-1	transient
chr11	76074321	76074625	Merged-chr11-76074473-1	transient
chr12	111819824	111820128	Merged-chr12-111819976-1	transient
chr4	44197278	44197582	Merged-chr4-44197430-1	transient
chr10	55689066	55689370	Merged-chr10-55689218-1	transient
chr9	45619964	45620268	Merged-chr9-45620116-1	transient
chr8	64413830	64414144	Merged-chr8-64413987-1	transient
chr6	104195138	104195442	Merged-chr6-104195290-1	transient
chr4	8726687	8727061	Merged-chr4-8726874-1	transient
chr10	94411661	94411965	Merged-chr10-94411813-1	transient
chr1	181623202	181623517	Merged-chr1-181623359-1	transient
chr10	111407893	111408197	Merged-chr10-111408045-1	transient
chr14	34304272	34304576	Merged-chr14-34304424-1	transient
chr2	114178055	114178359	Merged-chr2-114178207-1	transient
chr13	67652526	67652860	Merged-chr13-67652693-1	transient
chr12	103157729	103158074	Merged-chr12-103157901-1	transient
chr11	55542364	55542668	Merged-chr11-55542516-1	transient
chr4	28298807	28299111	Merged-chr4-28298959-1	transient
chr16	11793329	11793633	Merged-chr16-11793481-1	transient
chr2	37453224	37453528	Merged-chr2-37453376-1	transient
chr6	147279244	147279644	Merged-chr6-147279444-1	transient
chr16	29771702	29772021	Merged-chr16-29771861-1	transient
chr8	28703011	28703315	Merged-chr8-28703163-1	transient
chr1	43933454	43933758	Merged-chr1-43933606-1	transient
chr4	14618985	14619292	Merged-chr4-14619138-1	transient
chr4	153419091	153419410	Merged-chr4-153419250-1	transient
chr2	170255456	170255770	Merged-chr2-170255613-1	transient
chr8	76973060	76973364	Merged-chr8-76973212-1	transient
chr4	58499350	58499654	Merged-chr4-58499502-1	transient
chr7	45526767	45527071	Merged-chr7-45526919-1	transient
chr6	8395099	8395406	Merged-chr6-8395252-1	transient
chr1	39902680	39902993	Merged-chr1-39902836-1	transient
chr14	11667851	11668155	Merged-chr14-11668003-1	transient
chr10	5802956	5803272	Merged-chr10-5803114-1	transient
chr4	82304106	82304410	Merged-chr4-82304258-1	transient
chr9	44405009	44405313	Merged-chr9-44405161-1	transient
chr9	109930410	109930714	Merged-chr9-109930562-1	transient
chr8	27559903	27560223	Merged-chr8-27560063-1	transient
chr2	92914731	92915073	Merged-chr2-92914902-1	transient
chr13	41480977	41481281	Merged-chr13-41481129-1	transient
chr15	22066727	22067031	Merged-chr15-22066879-1	transient
chrX	37168762	37169066	Merged-chrX-37168914-1	transient
chr2	126112420	126112724	Merged-chr2-126112572-1	transient
chr7	126324810	126325127	Merged-chr7-126324968-1	transient
chr13	39369636	39369995	Merged-chr13-39369815-1	transient
chr10	38964366	38964670	Merged-chr10-38964518-1	transient
chr9	13531975	13532301	Merged-chr9-13532138-1	transient
chr2	14756253	14756557	Merged-chr2-14756405-1	transient
chr4	139210067	139210371	Merged-chr4-139210219-1	transient
chr3	76870941	76871245	Merged-chr3-76871093-1	transient
chr7	36767581	36767885	Merged-chr7-36767733-1	transient
chr3	123401986	123402290	Merged-chr3-123402138-1	transient
chr3	27272795	27273099	Merged-chr3-27272947-1	transient
chr9	100394036	100394340	Merged-chr9-100394188-1	transient
chr8	64366856	64367160	Merged-chr8-64367008-1	transient
chr11	74845884	74846188	Merged-chr11-74846036-1	transient
chr11	81574993	81575297	Merged-chr11-81575145-1	transient
chr12	77972179	77972483	Merged-chr12-77972331-1	transient
chr10	27013023	27013327	Merged-chr10-27013175-1	transient
chr1	81671044	81671407	Merged-chr1-81671225-1	transient
chr16	72699607	72699952	Merged-chr16-72699779-1	transient
chr2	115520511	115520815	Merged-chr2-115520663-1	transient
chr14	48403012	48403316	Merged-chr14-48403164-1	transient
chr6	137821201	137821505	Merged-chr6-137821353-1	transient
chr7	92256562	92256866	Merged-chr7-92256714-1	transient
chr5	17931662	17931966	Merged-chr5-17931814-1	transient
chr12	37241579	37241883	Merged-chr12-37241731-1	transient
chr7	113239654	113240063	Merged-chr7-113239858-1	transient
chr1	133667739	133668043	Merged-chr1-133667891-1	transient
chr11	63412385	63412689	Merged-chr11-63412537-1	transient
chr10	112692069	112692385	Merged-chr10-112692227-1	transient
chr9	73202934	73203238	Merged-chr9-73203086-1	transient
chr10	93083080	93083384	Merged-chr10-93083232-1	transient
chr13	30065623	30065927	Merged-chr13-30065775-1	transient
chr17	11966785	11967089	Merged-chr17-11966937-1	transient
chr11	35326345	35326649	Merged-chr11-35326497-1	transient
chr2	14848666	14848973	Merged-chr2-14848819-1	transient
chr8	11676750	11677054	Merged-chr8-11676902-1	transient
chr1	161257996	161258300	Merged-chr1-161258148-1	transient
chr3	149220051	149220355	Merged-chr3-149220203-1	transient
chrX	103477458	103477762	Merged-chrX-103477610-1	transient
chr7	141940054	141940358	Merged-chr7-141940206-1	transient
chr11	26341061	26341365	Merged-chr11-26341213-1	transient
chr15	6325927	6326231	Merged-chr15-6326079-1	transient
chr14	31757156	31757483	Merged-chr14-31757319-1	transient
chrX	142625423	142625792	Merged-chrX-142625607-1	transient
chr19	10606079	10606383	Merged-chr19-10606231-1	transient
chr12	3695851	3696155	Merged-chr12-3696003-1	transient
chr18	57357944	57358248	Merged-chr18-57358096-1	transient
chr5	101250717	101251068	Merged-chr5-101250892-1	transient
chr2	101965697	101966001	Merged-chr2-101965849-1	transient
chr5	151340221	151340544	Merged-chr5-151340382-1	transient
chr3	107670471	107670775	Merged-chr3-107670623-1	transient
chr3	10009381	10009685	Merged-chr3-10009533-1	transient
chr5	74887275	74887579	Merged-chr5-74887427-1	transient
[truncated: 9,128 more rows]
